# Supplementary material for: Genetic and Physiological Activation of Osmosensitive Gene Expression Mimics Transcriptional Signatures of Pathogen Infection in C. elegans
Source: PLoS One. 2010 Feb 2;5(2):e9010. doi: 10.1371/journal.pone.0009010 (PMC2814864; doi:10.1371/journal.pone.0009010)
Supplement: Table S1 — Osmotically regulated genes in wild type following 15 minute, 1 hour, 6 hour, and 1 generation of exposure to 200 mM NaCl and their regulation in five osr mutants (Excel file). (0.10 MB XLS) [file pone.0009010.s005.xls]

## Sheet: Sheet1
Table 1 - ORGs and their regulation in wild type and osr mutants
FDR <1%, p<0.001, Fold change >3 in at least 1 timepoint
AFFY probe ID	Gene	Gene Symbol	WT - 15m	WT - 1h	WT - 6h	WT - 1gen	osm-7(n1515)	osm-8(n1518)	osm-11(n1604)	dpy-9(e12)	dpy-10(e120)
193659_at	F47G4.3	gpdh-1	22.5766	380.945	92.7075	31.8897	86.3208	23.885	42.0137	72.0764	176.019
179226_at	C06B3.7		-1.07419	29.4983	-1.14704	-1.13488	-1.09025	-1.10503	-1.01016	1.17566	-1.26827
192059_at	Y51A2D.4	hmit-1.1	1.32018	18.5286	143.398	42.4101	186.993	228.894	114.269	285.472	485.579
179402_at	F52H3.5		1.74593	18.4722	2.038	2.03267	2.73673	5.52392	3.70825	9.19484	12.8372
183676_s_at	F08F8.5	numr-1	1.03113	14.1607	-1.00533	-1.01204	1.03236	1.09719	1.18416	1.05304	1.2701
190094_s_at	M02D8.4		1.37517	12.3312	-1.21456	-1.30113	7.62809	8.24052	9.19988	28.3954	18.9954
190688_s_at	K09H11.7		1.81201	11.6815	3.4933	3.13549	6.44043	3.90186	4.08374	7.06604	10.5987
182815_at	T24C4.4		-1.00941	11.0407	2.62594	-1.01317	-1.00384	-1.02314	1.03678	1.03464	1.79351
193009_at	T21C12.2	hpd-1	2.12544	10.9697	3.1704	2.76542	6.24929	4.5918	3.21647	6.6569	8.5237
193903_at	C47A10.1	pgp-9	2.19746	10.6953	-1.31041	1.14726	-1.48528	2.65108	-1.1535	4.01805	2.97234
183639_at	F13A7.11		1.12703	9.90754	-1.04677	-1.17021	1.09514	1.11255	1.5586	1.79271	1.32984
186726_at	Y38E10A.13		2.86543	9.65612	6.51018	6.98684	4.89527	1.2318	4.48583	44.6747	36.253
180192_at	C49G7.5		-2.54623	8.82967	-2.61083	-2.62953	-2.804	-2.88103	-2.44597	-1.68171	-2.72193
183330_s_at	C09B8.4		1.19789	8.75111	-1.04592	1.01836	-1.29802	-5.37633	-2.46711	1.5345	3.53898
189407_at	F10D7.3		-1.13422	7.4468	-1.67417	1.2778	1.53138	1.26641	3.22167	3.06926	2.56325
182597_at	T07E3.4		2.06658	7.39539	1.52804	1.42987	1.8587	1.78342	1.7441	1.97637	3.65296
184533_at,184534_s_at	C17H12.8		2.79094	7.29612	6.2055	-1.90343	-4.37728	0.0662066	1.43034	10.4521	8.91731
176141_s_at	Y58A7A.3		-3.23512	6.81311	-2.79496	-2.77634	1.00567	-1.38059	1.34619	2.711	2.30144
192992_at	Y51A2D.13		1.79216	6.74365	2.13427	2.12464	2.0832	2.30586	2.81575	2.69352	4.07912
172375_x_at	B0213.4	nlp-29	1.08742	6.66342	3.5094	4.19642	20.5439	15.9467	18.8206	21.345	22.5388
179599_at	ZK228.4		1.5514	6.52243	1.64998	-1.05339	1.52833	1.02635	-1.62192	6.12888	3.98034
175239_at	F15E11.15		14.004	6.47784	1.25276	1.29102	-1.22644	4.91962	-1.0826	3.77099	41.7091
180642_at	F53A9.2		1.05242	6.27092	-1.0391	-1.06397	1.92386	1.16892	3.32925	3.3263	3.25297
191652_at	F22B8.6		2.59022	6.2584	2.98061	2.85062	13.6702	27.624	7.11865	55.1554	85.2906
188156_at	C52A10.1		1.51916	6.08259	1.33279	1.52184	1.59368	1.432	2.11578	3.55928	4.25159
172220_x_at	C37A5.4	fipr-23	1.30382	6.0798	-1.024	-1.01548	-1.11112	-1.0236	1.00834	-1.01008	1.57363
183621_at	F31F7.1		7.08814	6.0109	3.71221	2.26307	4.57497	1.89664	3.2745	3.70332	10.1653
187084_at,187085_s_at	Y45G12C.2	gst-10	8.53002	6.00119	4.14355	5.05436	7.90484	22.2624	4.65421	69.1507	94.3994
189178_at	F44G3.2		1.83565	5.90413	1.99467	1.88454	18.3012	41.7198	7.88834	86.8793	152.574
191917_at	T28F3.4		1.36359	5.73203	1.16197	1.11188	1.26582	-1.85226	-1.04053	2.69834	2.3231
192407_at	K08F4.7	gst-4	3.0232	5.70636	3.26722	3.77604	30.7527	5.22862	11.1438	18.2775	40.914
178571_s_at	C37A5.2	fipr-22	1.1832	5.6899	-1.16716	-1.13992	-1.11929	-1.1886	-1.15019	1.0059	-1.03969
183734_at	F27C1.1		8.83045	5.64876	-1.76709	5.0199	1.1019	37.2972	1.48756	74.5625	64.7343
190361_s_at	F56F10.3		3.64202	5.64593	2.54841	3.14262	7.79419	7.33168	7.61795	14.1006	18.2902
182733_at	C31A11.5		1.21404	5.60484	1.17184	1.12766	1.95283	1.59756	5.52016	11.5995	19.5407
193838_s_at	W04E12.6	clec-49	4.20776	5.51981	9.46647	7.64735	11.8096	16.1554	10.349	13.3611	25.9879
183207_at	D2096.3		7.88064	5.42683	11.1265	17.7347	39.8097	43.9568	45.1942	37.2035	81.392
184191_at	R09B5.9	cnc-4	-1.32056	5.24693	-3.35786	-3.53919	7.15668	21.1125	7.82907	65.456	59.845
187951_at	C30F12.6		-1.32089	5.05664	-1.03038	-1.00958	1.19286	1.28052	1.78903	8.00246	7.14059
186519_at	F15E11.12		11.8696	5.0328	2.72288	1.32439	1.07374	7.0201	1.13447	2.33655	63.727
178813_at	C47B2.8	prx-11	1.75662	4.95274	2.49233	2.41449	2.18522	2.86434	3.8305	1.74856	3.54264
181473_s_at	C15C6.2		9.34674	4.92329	-1.06575	4.78383	-1.06034	50.4766	1.0349	162.952	133.392
189545_s_at	F41F3.4	col-139	7.6921	4.84908	-1.91616	5.91035	-1.32638	11.1419	-1.36459	22.8278	24.4677
173326_s_at	Y43F8B.2		1.34537	4.80646	1.36813	1.67185	2.61911	1.58354	4.48804	2.75379	3.53805
189344_s_at	F08F3.7	cyp-14A5	2.24658	4.59812	2.25377	2.11573	9.94852	3.91719	7.57839	18.9962	7.27499
186801_s_at	F45D11.15		5.98397	4.55648	-1.05474	-1.03091	-1.00377	-1.00933	-1.09158	1.04299	-1.21285
192691_s_at	R11D1.11	dhs-21	1.68619	4.50353	1.27901	2.03863	3.67657	6.95556	4.58511	7.57593	13.4576
174371_at	R151.5	dpy-31	1.42983	4.46462	1.02245	1.13181	2.44777	1.56815	2.908	2.5245	2.985
186492_s_at	F15E11.14		7.11132	4.45827	3.15502	2.97987	-1.28551	8.62572	1.62768	11.5298	27.1066
172704_x_at	T28H11.6	ssp-11	8.22787	4.26899	-1.99444	4.15194	-1.37312	20.3329	1.04752	45.0622	37.4755
173996_at	C17C3.12	acdh-2	1.72444	4.23244	-1.08006	1.06863	1.05773	-2.58131	-1.34241	-1.10361	1.20209
173151_s_at	C17C3.1		-1.05192	4.19078	-1.10296	1.03043	1.11422	-1.23049	-1.01357	1.28103	2.15563
181091_at	Y69E1A.2		9.18229	4.15631	-1.62153	4.00436	-1.60141	19.8324	1.09748	56.5768	50.0788
193800_at,193801_s_at	C14A6.1	clec-48	3.5738	4.09955	5.48837	5.23224	9.30717	14.4349	8.59691	14.7928	17.6763
176819_s_at	Y49C4A.8	ugt-29	1.61472	4.03943	1.06742	1.71888	2.21715	2.3913	1.79492	5.16394	6.06454
176209_at	Y58A7A.5		-2.49488	4.01017	-3.04344	-2.60512	-1.43958	-2.52699	-1.45648	8.57241	1.32154
174012_s_at	F53B2.8		-5.72161	3.999	-10.0546	-5.61541	-4.39142	-2.98722	1.04962	3.21803	1.55433
177777_at	C04G2.9		6.14412	3.96411	-2.97541	3.67479	-2.64066	17.2486	-1.52515	51.221	38.3209
178276_at	C07H4.1		-1.48237	3.94815	1.058	-1.01596	1.66002	2.34725	2.39789	2.8717	5.07929
183211_s_at	C04F12.7		5.21438	3.80821	-1.97743	2.72661	-2.17343	33.9822	-1.35705	87.4839	78.4195
187729_s_at	C23H3.7	tre-5	1.04525	3.8008	-1.00361	-1.00822	3.87532	1.10289	15.3799	6.21554	4.55415
184313_s_at	K11H12.4		1.65233	3.76811	-1.19061	-1.11446	-1.03245	-1.00669	-1.08687	1.022	1.57533
172578_x_at	Y43F8B.2A		1.27836	3.71925	1.30703	1.59107	2.35469	1.75851	3.75799	2.3561	3.02756
176055_at	Y41D4B.10	dsl-3	1.02974	3.71294	-1.03606	1.4162	2.9131	-1.03418	6.0781	-1.61598	-1.32108
190977_s_at	F42D1.2		1.5754	3.6562	1.31429	1.8625	1.56458	2.43467	1.39765	4.01973	3.25829
180840_at	C55F2.2	ilys-4	-1.00047	3.59895	1.21377	1.3732	1.46729	2.36483	2.49985	6.98846	8.85187
190619_at	C15C8.3		6.58556	3.59552	18.3967	8.17665	8.10713	2.79988	2.34947	9.35366	9.73864
172743_x_at	F58A6.9		6.21383	3.59531	-4.01878	3.64191	-1.79119	16.687	1.14314	35.4145	25.6522
172896_x_at	C34F11.6	msp-49	6.95439	3.5475	-4.93807	3.4128	-2.32416	14.0032	-1.05035	30.8614	20.8773
191301_s_at	F47B10.2		4.58055	3.52676	4.24457	4.9924	3.17481	17.9967	5.31413	19.0227	26.0662
180501_s_at	F44D12.4		5.41159	3.48164	-2.29845	3.16758	-1.67159	21.213	-1.18471	49.2827	39.7346
188343_at	B0218.2		1.00943	3.47829	-2.17725	-1.39148	-1.22553	1.32619	1.10306	3.17215	2.72394
172386_x_at	B0213.5	nlp-30	1.41887	3.47173	1.00144	1.52148	4.25275	13.3744	4.35473	32.7527	31.0197
172933_x_at	W09C3.6	gsp-3	6.21228	3.44147	-1.48717	2.60873	-1.33504	41.1839	1.27377	101.181	104.589
189054_at	C39H7.1		5.26073	3.43326	-1.23777	2.85851	-1.12801	21.6831	-1.03862	76.0768	62.5948
173632_s_at	M18.1	col-129	8.05395	3.41937	-1.64859	6.48765	-1.06041	11.2996	-1.15085	18.3388	20.8378
184711_at	C49G7.10		-3.26662	3.40347	-6.1963	-6.36281	-4.42076	-4.30512	-2.74109	-1.16995	-2.96868
193836_s_at	W04E12.8	clec-50	5.56323	3.38813	6.7349	6.52023	8.66302	9.96715	9.84121	10.8621	13.8191
172798_x_at	ZK546.3		7.79375	3.37249	-5.42728	3.56759	-2.95852	19.8226	1.09301	43.1835	32.4503
172900_x_at	ZK546.6	msp-152	6.87603	3.37193	-6.07355	3.44653	-3.1962	12.521	-1.10108	25.0599	17.0923
192756_s_at	K11H3.1	gpdh-2	1.08432	3.36884	1.94049	1.35309	2.88569	1.59476	2.37477	3.13823	3.46594
176826_at	Y40B10A.2		1.23611	3.36722	1.15063	1.0981	1.08964	1.20737	-1.12464	2.42474	3.27537
182403_at	ZK418.7		1.02707	3.35575	1.20597	1.17307	1.18725	-1.01757	1.06699	1.11319	1.40593
184456_at	H17B01.3	lips-14	6.41635	3.35392	2.47406	-1.10044	-1.0146	-1.10103	-1.11115	-1.04378	2.33614
183744_at	F59A1.10		1.47012	3.35127	-1.84913	-1.23689	-1.42932	1.04155	-2.04997	1.15525	1.52888
172245_x_at	K07F5.5	nspd-2	6.49566	3.35035	-3.34642	3.43405	-1.44583	16.6637	-1.01508	32.3436	23.1797
177131_s_at	Y19D10B.7		6.66461	3.34944	1.96127	2.48285	-1.28907	7.68311	1.63797	11.1363	29.4797
177368_at	M60.1		3.11048	3.32923	10.0505	3.22019	2.92422	6.53271	9.40505	6.70481	11.7342
192114_s_at	ZK1127.10		3.1833	3.32339	4.4022	4.91431	9.1463	6.3186	6.93187	6.19635	9.43968
172905_x_at	T13F2.11	msp-78	6.05656	3.31858	-4.68422	3.53195	-1.95139	11.4351	1.07686	15.9854	14.128
172938_x_at	ZK1251.6	msp-76	6.03211	3.31574	-4.86289	3.08057	-2.20983	11.7116	-1.05283	18.3284	14.942
174109_at	Y102A5C.6		5.32448	3.30264	5.88728	3.76915	-1.53935	4.46226	-1.13635	3.23257	1.36437
172853_x_at	C04G2.4	msp-36	6.82814	3.2806	-5.12876	3.47809	-1.80979	12.9786	1.03716	22.8567	18.8199
183895_at	Y43F8C.1	nlp-25	-1.29942	3.24097	-1.17236	-1.38062	-1.05232	32.0403	-1.66698	21.1217	11.3697
177375_at	M60.2		2.81573	3.19618	9.00964	2.8197	2.69687	6.24657	9.09612	6.67331	10.3229
172889_x_at	F58A6.8	msp-45	6.41382	3.19013	-5.23197	3.33276	-2.40275	12.8236	-1.01549	28.9111	18.4202
172546_x_at	F11G11.8	nspd-5	6.41088	3.18583	-2.33106	3.22736	-2.0332	16.1565	-1.09498	33.3106	25.9824
172904_x_at	K05F1.7	msp-63	6.35862	3.1815	-3.52943	3.36771	-2.00296	16.9789	-1.01228	37.966	23.5467
172333_x_at	F44D12.5		8.4302	3.17955	-5.54119	2.62845	-3.71252	13.9486	-1.47965	28.124	19.296
186811_s_at	ZK550.6		1.31456	3.13109	1.2807	1.56156	2.73795	3.409	5.12112	4.41967	5.15778
172714_x_at	R05F9.13	msp-31	5.77757	3.11824	-5.37865	3.09598	-2.39542	10.8904	-1.03426	18.6967	15.173
172907_x_at	K07F5.3	msp-56	6.02039	3.08804	-5.29243	3.09282	-2.26564	11.3498	-1.03995	17.4227	13.9936
172327_x_at	F44D12.7		8.91755	3.08655	-7.34806	2.89283	-3.30557	15.8817	-1.44611	30.5187	20.2931
172815_x_at	K05F1.2	msp-142	7.29638	3.08135	-2.80249	3.39953	-1.99884	17.4721	-1.0592	51.8358	26.067
184740_at	C33F10.1		4.11475	3.06941	-1.37506	2.9997	-1.00483	34.0275	1.19244	66.3775	59.9014
173905_s_at	B0310.5	ugt-46	3.86606	3.06805	2.17455	3.53551	3.023	4.13779	1.6818	4.822	10.5378
172906_x_at	T13F2.10	msp-79	5.63097	3.0657	-5.20439	3.01896	-2.163	10.7717	-1.12002	16.5535	13.5501
175523_at	Y23H5B.7		1.16862	3.06552	1.4473	1.09229	1.2199	1.01819	1.03969	1.06017	1.52163
172882_x_at	F26G1.7	msp-3	6.19125	3.06096	-6.44616	3.07211	-2.60056	13.4153	-1.06707	29.3634	19.3923
172885_x_at	C34F11.4	msp-50	5.52229	3.05859	-6.24615	2.87081	-2.94357	10.8726	-1.40418	26.71	21.3745
172893_x_at	K07F5.1	msp-81	5.69795	3.05339	-5.07626	3.38286	-2.16471	10.1226	-1.01862	16.4787	12.7809
193462_at	T19C4.6	gpa-1	1.13172	3.01647	-1.07738	-1.07228	-1.1009	-1.14079	-1.12457	-1.20366	1.06858
172724_x_at	R05F9.8	msp-33	6.63552	3.01509	-4.64851	2.98584	-2.47109	13.1769	-1.01093	27.4362	18.9835
186539_s_at	Y59E9AL.3		5.19064	2.99468	-4.08676	3.65132	-2.18693	23.5158	1.26313	54.926	35.4984
191840_s_at	T25B9.1		3.96159	2.9924	1.86005	4.57425	1.80707	3.01843	1.26584	2.36947	5.13327
172887_x_at	ZK1248.6	msp-64	6.59644	2.96731	-6.45306	3.3407	-2.7267	16.3554	-1.05591	33.4164	18.6995
172687_x_at	F09C12.7	msp-74	4.99422	2.93863	-5.10824	2.66289	-1.79249	11.4939	-1.10315	27.2708	18.4642
172934_x_at	K08F4.8	msp-38	5.89059	2.93326	-5.40355	3.1373	-2.11663	13.9549	1.03643	19.1299	15.5622
172486_x_at	T23B7.1	nspd-4	6.13801	2.91223	-4.33857	2.57541	-1.72507	16.6348	1.0507	29.7996	23.4401
172527_x_at	C24D10.8	nspd-6	6.23237	2.907	-6.56367	3.04735	-2.6593	17.3821	-1.36656	31.4891	24.9611
188227_at	T28H11.5	ssq-2	5.78551	2.90113	-1.71358	3.16784	-1.16256	15.9519	-1.01998	43.51	30.7994
188281_s_at	F38A3.1	col-81	7.10655	2.8994	-2.03043	5.22012	-1.31866	11.3988	-1.68057	18.1266	20.5368
172834_x_at	C33F10.9	msp-40	6.44019	2.85456	-4.63328	3.10043	-2.12449	13.0408	1.16416	25.9108	20.748
193496_s_at	F10F2.2		3.19134	2.85129	3.44429	2.992	3.88818	5.95626	3.32216	11.1043	17.2724
172854_x_at	F32B6.6	msp-77	5.76612	2.84698	-5.37601	3.08649	-2.06735	11.5904	-1.01175	19.5911	16.3975
172922_x_at	ZK354.4	msp-113	5.30052	2.83654	-5.69983	3.0588	-2.16554	10.073	-1.11894	15.7591	11.8997
172630_x_at	C35D10.11		6.72385	2.81936	-6.60101	2.47396	-3.20033	14.9178	-1.47481	33.3737	20.5722
182520_s_at	R09E10.6		5.14418	2.80335	-1.67369	3.11211	1.0397	23.3741	1.09124	58.5446	54.1847
188660_s_at	F28A12.4		3.06616	2.79607	2.39989	2.6078	3.78489	3.9788	3.50275	4.89999	5.21855
172852_x_at	K07F5.2	msp-10	5.42343	2.78647	-6.12545	2.99317	-2.29686	10.2979	-1.16398	15.9551	13.0938
172927_x_at	ZK354.1	msp-65	5.17192	2.78029	-6.03267	2.9808	-2.24342	10.0396	-1.1388	14.5039	12.2427
172771_x_at	R13H9.2	msp-57	5.07497	2.75127	-5.6815	3.17165	-1.96543	8.8189	-1.0593	13.6507	10.6594
172734_x_at	ZK1248.4		5.44674	2.74126	-3.97094	2.91061	-1.88438	12.328	1.0426	26.9845	16.9827
172857_x_at	F36H12.7	msp-19	5.67078	2.72221	-4.73688	3.10397	-1.93644	10.9346	1.01038	16.2899	13.4663
172928_x_at	ZK354.5	msp-51	5.03154	2.72175	-5.44002	2.76638	-2.13079	8.98043	-1.0609	14.5761	11.8416
172903_x_at	C09B9.6	msp-55	5.52522	2.72087	-5.31823	3.2374	-1.96637	10.4587	-1.01128	16.3898	12.6465
188805_at	C55F2.1		4.06079	2.71846	2.89582	2.79269	2.42367	4.00894	1.73177	7.6726	8.2737
194142_x_at	C05E4.9	gei-7	-3.01287	2.71513	2.65532	1.2658	6.58321	4.94032	7.13207	10.1687	10.2497
189208_at	F38B6.4		4.80166	2.65814	1.94682	2.26161	1.16683	4.52436	-1.06717	9.97218	10.9078
183309_at	K03H6.2		2.31341	2.64963	2.84563	5.97183	18.5376	42.9448	15.321	27.154	50.9376
172925_x_at	ZK354.11	msp-59	5.09008	2.64669	-4.91119	2.85512	-2.04923	9.57281	-1.00386	13.8469	10.8848
180997_at	C34D4.3		4.61289	2.63749	-1.19096	1.90558	-1.5168	12.2481	-1.06043	34.8629	25.9959
172770_x_at	R13H9.4	msp-53	5.45785	2.63007	-5.43029	3.29817	-1.88243	9.69245	-1.07521	15.0557	12.1328
184685_s_at	T08B2.12		4.29449	2.61895	-2.49438	2.52827	-1.52687	15.2654	1.00714	29.2384	28.4604
184202_at	C35D10.2		3.72837	2.61815	-1.57938	2.31599	-1.64926	13.7289	1.26727	36.6711	34.9595
192636_at	F37H8.3		1.53247	2.6104	3.71919	2.43049	6.16506	9.70596	4.30992	9.24911	20.4786
191440_at	R04B5.9	ugt-47	2.35567	2.60769	2.65251	3.23025	3.63175	4.93146	1.36135	8.41309	11.8959
177115_at	M28.4		3.02728	2.60382	2.85355	2.64916	4.0314	1.32307	5.05128	4.38315	6.61298
172629_x_at	Y59E9AR.7		5.14986	2.58244	-4.8618	3.17443	-1.96215	10.1548	-1.05871	15.0332	12.2375
178945_s_at	F53B6.4		3.72949	2.58238	-2.38209	2.03087	-1.72502	14.6977	-1.63127	39.1796	36.9762
181130_s_at	Y69E1A.1		4.41147	2.53949	-1.03818	1.43736	-1.04678	27.6498	-1.04172	97.8895	72.1081
172229_x_at	T16A9.5		4.16625	2.53854	-1.6997	2.11564	-1.60358	23.3534	-1.21837	63.767	55.4524
172105_x_at	W03F11.6	afd-1	4.78739	2.53768	-3.39961	2.66772	-1.83717	11.1211	1.11434	19.929	12.4907
180669_s_at	Y4C6B.6		3.33811	2.53091	4.08096	5.31758	4.40869	3.57006	5.40489	4.76483	8.38808
172569_x_at	C24D10.7	nspd-3	5.32225	2.51214	-6.57301	2.60513	-2.5046	13.0015	-1.47493	25.3671	20.314
179102_at	T28C6.8		2.29135	2.50879	3.8537	2.20381	2.34769	3.01251	3.43722	4.93804	5.02256
172550_x_at	H11L12.1		3.29462	2.50475	2.10261	2.29295	1.21134	-6.13366	1.35266	-2.16079	-3.0629
172381_x_at	ZK484.8	nspd-1	5.35092	2.48237	-4.49206	2.53548	-2.18554	14.9324	-1.15041	27.9538	21.6306
189921_at	C05C10.4		3.83065	2.45308	3.88563	3.28796	4.09034	16.3531	3.53788	38.2362	42.6536
172669_x_at	K07F5.9	ssp-10	3.60462	2.44582	-1.30919	2.64897	1.0133	13.191	1.59549	19.7839	16.9944
172431_x_at	H12D21.1	nspa-1	4.3103	2.44534	-3.3723	1.57737	-1.20157	15.0236	1.62682	28.1047	16.9245
187925_at	ZK6.7		3.37771	2.44411	2.58228	4.52403	5.0665	5.31514	5.65332	6.47965	7.18021
184839_at	T06C10.1		3.21111	2.36702	2.51408	2.38592	2.12679	2.49136	1.57765	4.89072	4.50279
186757_s_at	F42A8.1		4.47382	2.36504	1.78007	3.11617	2.52102	2.39287	3.08322	1.13815	1.40865
193649_s_at	K08F8.4	pah-1	3.47853	2.36238	2.65282	3.13652	3.80752	7.34423	3.54356	6.32055	8.8727
179892_at,179893_s_at	K06A5.2		3.66241	2.35921	-2.08022	2.57884	-1.6969	16.7742	1.05276	37.9284	37.8224
186649_s_at	F36H12.11	rmd-4	4.50018	2.27707	-1.75353	1.8911	-1.25314	14.957	-1.46308	38.78	37.1602
172254_x_at	Y43C5A.1	nspd-7	3.85512	2.27705	-2.37844	2.21571	-1.07908	11.5998	1.25133	25.3247	17.5615
189151_s_at	T16G12.1		3.69701	2.27207	3.18699	2.95968	1.59238	2.53264	-1.07822	8.42605	13.1625
172113_x_at	Y59H11AM.1		4.5688	2.26647	-4.09927	2.63752	-1.86761	8.89785	1.00582	13.7903	9.97945
179620_s_at	T10G3.3		2.45747	2.25834	3.14133	3.95854	7.08868	2.43158	3.67569	4.71296	4.57773
175257_s_at	T05C3.6		2.70863	2.24895	3.51572	3.87136	3.21439	3.20187	3.16726	5.62261	13.0874
173398_s_at	F53H2.2	cnc-7	-1.30686	2.24521	27.4027	22.6365	77.1675	32.5791	38.4855	20.0679	68.9953
183438_s_at	F45E4.8	nlp-20	2.89739	2.2449	3.70058	3.30935	3.79358	16.7679	8.84688	11.0732	18.6751
172695_x_at	ZC477.1	ssq-3	4.74835	2.23457	-1.81073	2.48008	-1.17098	14.1414	1.00062	30.774	26.1211
188226_s_at	T28H11.1	ssq-4	4.01939	2.2237	-1.57206	2.64252	-1.05477	12.6447	-1.09145	29.2272	18.1737
172213_x_at	C27C7.1		3.05196	2.21966	2.02016	2.37567	1.33231	-9.578	1.34699	-2.21035	-2.95792
179134_s_at	B0491.3	rmd-3	4.07232	2.21223	-1.0821	2.01956	-1.04496	12.9345	-1.0134	42.0315	35.9283
192137_at	C05C8.3	fkb-3	2.28655	2.20292	1.56163	3.11519	5.03066	8.5588	4.7692	34.2312	27.5922
172935_x_at	T03F1.5	gsp-4	3.77114	2.13825	-1.21934	2.59037	1.04992	17.4469	1.45964	55.943	42.1181
193208_s_at	ZC101.2B		3.05275	2.13701	1.45256	2.76325	2.64506	3.13886	1.80684	9.28428	4.30092
173144_at	Y54G2A.6	clec-85	2.23461	2.12929	3.24862	-1.02271	2.77305	1.20389	3.8051	5.13185	7.98201
178289_at	F55C5.1		3.22608	2.11914	-1.79301	2.02091	-1.36769	12.9619	-1.38831	34.3012	29.4805
179187_s_at	F46F2.3		3.58939	2.1186	1.84828	3.47175	4.10417	-1.05597	2.20874	-3.15008	-1.99077
186790_at	C07B5.5	nuc-1	2.26445	2.0878	2.64175	4.0078	6.91983	4.47202	8.26219	3.43123	6.44428
188500_at	T15B7.4	col-142	3.6507	2.06997	-1.37689	2.49661	2.19435	2.97429	1.53123	2.39861	3.18978
191638_s_at	F10G8.1		7.97894	2.04937	1.05341	1.46384	-1.03038	5.12312	-1.18618	19.4935	21.9349
191957_at	C05C8.7		2.11084	2.04545	2.15986	3.88437	2.20979	3.93049	2.81124	4.48152	4.54142
172752_x_at	ZC477.8		3.74644	2.03998	-1.66652	2.21334	-1.40708	10.3491	-1.13427	21.9667	16.5664
189972_at	C33C12.3		2.21646	2.03681	12.1088	5.55677	7.43296	11.4198	14.5841	15.7176	32.5519
189882_at	ZK484.2	haf-9	2.4061	2.03402	3.61024	2.46906	1.77775	8.03505	1.64478	18.5732	24.1097
192195_at	F28F8.2	acs-2	-3.42206	2.02035	1.03967	1.73299	7.17379	5.84008	10.8265	19.185	14.3887
172706_x_at	F53F1.4		3.62759	2.01482	1.54768	3.83786	2.17865	20.8067	1.84534	85.7438	48.2519
188947_at	T09F5.9	clec-47	1.48699	2.01219	1.09223	-4.49203	-48.8816	-13.9245	-33.196	-2.23313	-6.47345
182081_s_at	K05F6.5	fbxb-44	1.8063	2.00932	1.90973	3.00149	8.19653	2.93983	4.81308	5.34844	9.56188
180945_s_at	F49C12.7		1.88382	2.00445	5.02415	2.289	1.04079	2.47482	2.2885	2.11507	3.50138
178635_at	F11A6.2	scrm-4	2.92025	2.00287	4.91211	1.73136	1.0356	1.1687	2.04633	1.16171	1.4866
186182_s_at	R02E12.6		4.38134	1.98163	7.38641	2.94744	7.10492	2.20907	2.8508	8.27517	7.306
187960_at	K07F5.11	ssq-1	4.17559	1.96572	-1.83691	2.04098	-1.08598	8.35114	-1.05122	16.2129	11.004
178108_at	T27E7.1		3.41648	1.96247	-1.42111	1.87005	1.16286	12.3505	-1.19725	35.0203	28.5698
187180_at	C44C1.5		3.80768	1.95514	4.15712	2.73646	1.96462	2.93096	-1.25454	2.3772	3.50831
194044_at	F35C5.6	clec-63	2.65805	1.94333	3.50051	1.81169	3.70006	4.53936	4.8912	5.31149	7.09358
188734_at	ZK945.1	lact-2	1.20661	1.91529	3.2446	1.52122	2.22283	2.64739	3.07687	6.0049	8.43029
172725_x_at,189621_at	R05F9.3	msp-32	5.29011	1.90801	-2.28396	1.66162	-1.67784	6.55101	-1.38685	13.1547	8.65868
189534_at	F55F3.2		1.51241	1.90275	1.59591	3.3532	2.10392	2.27565	3.24556	2.86626	6.03212
192786_s_at	B0286.3		3.05338	1.89733	1.79653	1.95117	1.59469	4.05464	1.74032	8.61131	7.78787
175297_at	D1046.5		-3.47434	1.88473	1.00431	1.30721	1.29009	1.42265	2.1198	2.16322	3.25256
193834_at	T13B5.1	snf-3	1.9044	1.88438	5.65922	6.13262	10.4974	8.7528	8.22467	11.7951	9.30788
190627_at	K05F1.3		3.51691	1.88121	1.02427	1.60777	1.13329	13.4301	1.14075	40.6556	30.4935
188162_at,188163_s_at	C09H5.2		1.26111	1.87885	-13.0295	-9.47016	2.05378	2.5052	2.31293	2.24077	1.77245
187996_s_at	F28H7.3		2.53262	1.87729	3.39304	4.93647	5.32485	5.93244	6.03494	3.43423	8.12373
189080_at	R02D3.1		2.67422	1.87027	2.40785	3.79661	4.92742	3.83667	3.83338	6.17375	6.23375
177874_s_at	T13F2.9		3.29956	1.85531	-2.99188	1.91089	-2.02673	19.3778	-1.22893	40.2251	29.9855
192076_at	K02G10.7	aqp-8	1.23445	1.85299	3.62485	6.49589	12.7058	9.17033	12.4596	6.26325	10.5245
185927_s_at	R09E12.5		1.57789	1.84914	6.47313	2.39418	1.0011	-1.06105	1.01301	-1.01217	-1.06542
187529_s_at	ZK1307.4		3.04677	1.83106	-1.64969	1.64643	-1.08234	6.79064	-1.10541	16.5898	15.4591
189160_at	ZK896.7	clec-186	2.7979	1.83101	3.4461	1.87278	1.97434	1.8556	2.09168	2.80449	5.07917
180145_s_at	Y51H4A.7		3.12551	1.83046	4.68665	3.87508	5.95275	14.5267	8.35834	10.6408	16.4989
176702_at	C25F6.3	dpyd-1	2.88067	1.81175	1.84919	3.68615	4.46098	5.80309	2.63273	7.4662	10.664
186055_at	F09D12.1	grd-10	3.83827	1.80425	-1.77903	2.91179	-1.16991	3.36824	-2.30076	1.24106	2.50472
182962_at	F40H3.2		2.5263	1.76047	1.7986	3.56841	2.77972	2.9432	1.99194	1.38111	1.99299
183010_s_at	C24B9.3		2.25917	1.75699	2.27215	3.12271	3.89093	4.04557	3.95372	6.19189	10.0455
186532_at	Y71H10A.2		1.24667	1.75594	7.37354	2.26282	1.76742	5.63572	1.50592	4.68222	6.20441
188123_at	B0035.13		1.95125	1.75246	3.27288	2.65314	3.75679	13.994	6.97252	7.86574	12.2778
174994_at	F11C7.5	osm-11	1.54563	1.75079	1.91727	3.20771	7.4567	4.79095	5.70376	5.11367	4.71422
185758_at	C14C11.3	hex-2	2.43187	1.74552	3.5621	2.85495	3.86896	7.18718	4.78422	17.7678	23.2884
182470_at	F09F7.6		-3.72381	1.7322	-2.18938	-1.34714	2.85593	3.93018	5.69309	5.03517	6.1645
178392_s_at	K02B7.2		2.41864	1.73047	3.13461	1.45653	1.03401	-1.01176	-1.00441	-1.02359	-1.04381
172377_x_at	D2062.6		3.33217	1.69004	-1.21293	1.52191	-1.20746	14.4599	-1.10609	39.5792	16.2498
171932_x_at	F09C8.1		1.33417	1.67909	1.54725	4.00872	4.25666	6.06912	5.23562	1.34158	1.22727
192034_s_at	D1009.1		1.90324	1.66765	4.22069	2.17616	2.62156	1.7364	2.54663	4.1854	6.02526
188356_at	F14F7.1	col-98	3.29193	1.6669	-1.01934	2.54694	3.96196	4.1535	1.88525	1.82389	2.65646
181972_at	W05E7.1	grd-3	3.18382	1.64517	1.00793	2.1046	1.50225	1.0564	-1.25562	-2.1792	-1.14299
178794_at	F56G4.1		1.30413	1.63199	3.51035	2.60708	2.31307	2.30684	5.0855	8.69911	14.7859
189227_at	W07B8.1		1.79583	1.61299	6.08947	3.02234	1.61348	1.0058	1.34559	2.94131	4.04047
193749_at	F33D4.1	nhr-8	1.66279	1.5984	3.96351	2.53195	2.40532	2.29437	2.9536	7.93337	13.3369
173282_s_at	W05E10.4	tre-3	1.64832	1.56136	3.93454	3.0666	3.39953	4.02899	3.31171	6.08834	11.06
192160_s_at	M03B6.2		3.4342	1.54836	-1.04119	2.41528	1.29983	3.10754	1.30914	1.52334	2.32565
192974_at	W02D3.7	lbp-5	1.43326	1.52471	3.15949	2.08488	1.84374	5.20217	2.32311	8.47946	11.5949
190400_at	F11A3.1		2.34349	1.5246	4.25634	3.30789	3.90158	4.4384	3.82482	5.19769	9.05657
175872_at	R06B10.3	clec-150	2.27219	1.52229	3.65607	1.83499	2.87303	4.13064	3.23961	4.5139	7.40152
186278_at	R06B10.3	clec-150	2.30419	1.52118	4.30044	2.13288	3.02823	4.13565	3.17807	5.9213	7.34889
175512_s_at	C12C8.2		3.04017	1.51991	2.1741	3.12718	8.2504	1.34865	3.05799	3.35988	6.19978
187552_s_at	C45G9.4		3.98556	1.51458	-1.27504	1.76373	-1.08883	13.3689	-1.48764	37.6816	36.8509
193272_s_at	F15B9.1	far-3	1.47279	1.50908	3.13188	1.93531	3.5051	95.7107	2.82252	136.158	104.919
192353_at	ZK892.2	nlt-1	1.6534	1.50501	3.47183	2.35256	2.58967	3.54398	3.30033	3.08229	4.4409
180541_s_at	C24G6.6		3.52157	1.50141	5.63993	2.74728	1.61965	2.42184	3.66902	2.27664	5.64523
178464_at	R193.2		2.49675	1.49945	6.40008	1.99333	2.1343	1.44661	1.05704	1.50311	2.41348
172063_x_at	T01B11.7	oat-1	3.79751	1.49508	1.63549	1.86193	2.89245	1.44423	3.90876	6.7955	3.20537
194056_s_at	F35C5.5B		1.43641	1.49412	3.33047	1.35675	3.20853	6.39268	7.20594	8.88913	15.6464
177962_at	K04G2.4		3.03646	1.48956	-1.16679	2.26925	-1.10118	10.7092	-1.00494	23.1464	15.8314
180370_at	K02F3.3	far-8	3.15865	1.48245	1.21528	2.18202	4.17968	3.7903	5.06074	15.996	9.64718
191017_at	Y40D12A.2		3.57742	1.43595	7.60694	2.84746	3.32161	2.13135	3.05519	9.03779	8.56996
176743_s_at	F56D6.1	clec-68	1.33682	1.42529	3.62439	-1.08877	-1.16105	2.42982	1.06545	16.3072	12.0447
172388_x_at	B0213.2	nlp-27	3.6905	1.3802	-1.83805	1.4001	1.33648	3.8969	1.11173	3.02915	3.39004
180256_at	K07E8.3	sdz-24	1.49303	1.37008	1.56968	4.6725	2.03147	48.9546	2.49297	37.896	34.7294
177833_s_at	F19B2.5		-4.04694	1.30372	-2.15527	-3.06173	-1.26616	1.03624	1.7587	3.44339	3.19083
191788_at	T27D12.1		-1.34875	1.2894	-4.31309	-1.77884	1.25185	2.32922	1.62299	1.01862	1.65606
193213_at	F37B4.2	ifc-1	8.32313	1.28914	2.15077	5.58831	3.93531	16.9913	3.05305	32.1833	33.8845
184144_at	C05D9.8		2.52468	1.28829	4.12001	2.2004	2.06137	1.27033	-1.77884	1.78829	1.99444
183850_at	Y48E1B.8		2.92197	1.28225	1.0145	3.94804	-1.17266	-1.00283	-1.6814	-3.2198	-2.12982
172744_at	K11G9.6	mtl-1	1.12541	1.26617	2.02311	4.65495	20.7277	13.4359	56.5533	4.37675	21.4737
190821_at,190822_s_at	R07B1.3		1.53222	1.26178	3.26237	1.68058	1.49638	2.81275	0.270417	3.09818	6.04363
188441_at	F21F8.4		-2.01564	1.23957	1.25818	-5.8673	-16.7316	-1.12124	-5.41068	-3.05605	1.0336
173145_at	F59C6.16		-1.92294	1.2379	-5.14077	-3.21969	-3.81378	-2.92171	-2.85281	-3.43919	-3.83911
172405_x_at	R09B5.8	cnc-3	1.52382	1.23569	3.86468	4.63618	15.2406	9.71499	10.8717	6.37406	11.737
185773_at,185774_s_at	C28C12.5	spp-8	0.03637	1.2346	2.17651	3.26084	3.12582	4.6143	8.06904	2.99407	5.25124
174603_at	F22A3.1	ets-4	2.18498	1.22321	3.19768	2.15236	3.38025	3.27362	2.35156	2.78832	5.45311
192492_at,192493_s_at	C49F5.1	sams-1	3.10447	1.2181	1.70175	3.00488	2.17873	3.80209	1.35814	3.15212	3.45157
184863_s_at	C32H11.12	dod-24	1.27855	1.20152	-1.59704	-4.14617	-2.28715	-4.21033	-3.56187	-4.07856	-4.84274
185145_at	Y46D2A.2		1.55979	1.1904	3.1791	1.3302	1.26708	1.47238	1.14062	3.91955	10.1604
172901_x_at	T27E4.9	hsp-16.49	-6.3178	1.16951	-12.6988	-2.71154	-8.59262	2.55767	4.25342	-2.74888	-1.46471
190978_at	K12G11.3	sodh-1	-2.02709	1.16125	2.05397	3.33749	17.667	36.0296	51.7125	12.3641	17.1021
191284_at	K11D2.2	asah-1	1.13146	1.12999	1.48103	3.89674	4.71763	9.69157	9.10089	2.9557	6.61862
188853_at	R07E5.4		3.61424	1.12319	3.53322	3.91809	5.89913	5.10921	2.61235	36.1195	17.1298
179296_at	C47A4.2		1.87356	1.10719	7.21887	3.13728	1.56345	2.5642	1.66624	4.56208	9.08333
189802_s_at	R11F4.1		-1.90409	1.05646	-6.43405	-2.69677	1.90916	2.99725	3.60028	1.03873	1.461
172635_x_at	Y38E10A.15		1.38816	1.04642	4.48921	9.02341	6.86886	-1.18004	3.37637	13.6518	27.3358
190499_s_at	C35D10.14	clec-5	-1.20685	1.03676	-3.48636	1.13395	-1.45636	2.17552	1.02377	-1.63197	1.83725
177038_at	Y94H6A.10		-3.45034	1.03211	-1.92813	-2.22094	1.01163	1.40514	1.76316	3.59535	4.11958
178599_at	T22G5.7	spp-12	-1.01424	-1.00414	20.2075	-1.01216	-1.00503	1.48462	-1.01987	-1.06477	-1.05921
179525_at	F36H1.5		1.23468	-1.00688	3.88264	1.25085	1.04174	1.09177	-1.0489	1.10394	-1.0193
186124_at	T02B11.4		1.07157	-1.05805	1.45025	3.52448	11.3545	14.2936	13.3817	33.0056	20.3955
188470_s_at	ZC416.6		1.6425	-1.08323	3.62261	2.44767	1.94871	2.67172	1.43398	5.58112	6.93806
175424_at	C40H1.7		2.07706	-1.09639	9.48499	5.07192	1.57386	2.28255	4.53668	-1.09794	2.5079
180721_at	C45G7.2	ilys-2	1.02664	-1.10379	7.66118	6.28708	159.724	41.3077	187.768	2.97448	76.7868
176131_at	Y119D3B.13		3.53632	-1.11013	2.04233	3.53911	4.9933	2.14723	6.13501	6.09619	3.49554
185902_at	F21C10.9		1.83323	-1.11354	-3.26141	1.87369	1.33653	7.10814	1.00072	5.31889	4.54403
172193_at	T12D8.5		-4.09844	-1.19554	-2.41349	-2.9298	-2.00802	-1.14182	3.75955	1.16921	1.86112
175489_at	F18E3.11		1.07904	-1.28911	-3.96827	-1.08798	-1.13211	1.56348	-1.34328	2.90514	2.63957
191469_at,191470_s_at	C31C9.1	tag-10	3.50989	-1.30521	1.63617	3.3461	2.76768	-0.058262	2.06123	1.57365	1.4183
173558_at	ZC443.3		-3.17874	-1.44738	-3.23497	-1.95211	-1.08005	1.20939	2.91778	1.91207	1.85527
190156_s_at	C48B4.1		-1.12541	-1.45137	3.36065	2.59778	1.70626	2.35964	3.44585	2.52719	5.04039
183902_at	F43E2.5		-1.42152	-1.76512	-9.6156	-2.32099	-10.2832	-2.29704	-7.10247	-2.63981	-4.71487
175175_at	F10E9.12		-3.57005	-1.77672	-2.95122	-2.14273	-1.07213	1.42889	2.38725	-1.81428	1.16118
186521_at	F21C10.10		-1.74748	-1.88826	-3.47523	-2.75462	-2.47011	1.36614	1.74984	1.2853	1.15942
192578_at	F10D2.9	fat-7	-2.85924	-1.98229	-17.6599	-4.65436	-5.70608	-5.7341	-7.07631	-4.70773	-8.61859
193293_at	C52E4.1	cpr-1	-3.16689	-2.20707	-1.77686	1.03622	-1.20169	1.36277	1.56824	-1.17412	-1.02266
192645_at	F46G10.6	mxl-3	-1.0924	-2.26337	-4.89893	-1.21096	-1.17308	3.1086	1.03084	2.72829	2.94893
173335_s_at	C24B9.9	dod-3	-7.00462	-2.37065	-19.4336	-9.93151	-1.50136	2.54219	-1.48898	-1.43913	1.05825
190541_at	C30G12.2		-2.12529	-2.44194	-10.6128	-6.85776	-11.5473	-8.75667	-11.7605	-8.83001	-12.2412
185614_s_at	Y57A10A.9	tag-276	-3.97304	-2.50971	-1.56249	-1.81302	-2.58403	-4.93051	-2.2673	-5.0488	-4.8911
188697_at,188698_s_at	T28C12.4A		-2.05032	-2.55465	-5.17767	-1.45582	-2.38246	-1.33937	-1.17218	-1.75576	-1.31711
192459_s_at	F20D1.5	arl-7	-3.01429	-2.58774	-2.92112	-2.90768	-2.69224	-2.75498	-2.96605	-1.48452	-1.19168
180704_at	F56C3.9		-3.53527	-2.78071	-3.29188	-3.30114	-3.30534	-2.87478	-3.37689	1.20977	-2.47601
190744_at	C04F5.7	ugt-63	2.45248	-2.85352	-5.02355	-1.90501	-6.58474	-5.81488	-7.39785	-7.08817	-7.21334
171941_s_at	F44E5.5		-10.6476	-2.97671	-8.75807	-4.0372	-2.6961	5.70214	11.2624	-1.17926	2.63645
185557_s_at	C02A12.4	lys-7	1.99189	-3.25138	-1.97031	1.7394	10.37	1.98557	17.4976	2.32237	2.64314
174393_at	C34563		-1.34274	-3.25532	-2.90359	-1.45497	1.43085	1.41261	2.03724	1.08752	1.39596
181270_at	F15E6.8	dct-7	-3.29597	-3.2656	-3.33742	-3.32713	-3.44184	-3.56834	-3.49681	-3.05836	-3.70362
184843_at	Y42G9A.3		-2.63512	-3.52632	-4.14457	-2.1558	1.19233	1.81728	1.4279	1.40877	2.33087
180424_at,180425_s_at	F15E6.3		-8.01332	-3.55084	-9.6334	-8.92815	-4.84647	-4.04083	-1.21247	-9.34182	-8.08072
190958_s_at	F44E5.4		-12.7186	-3.64633	-15.2363	-4.82701	-4.26621	5.70794	10.0251	1.23163	2.44716
174552_s_at	K08H10.1	lea-1	-6.1754	-3.80659	-2.04396	-3.98579	1.43565	-2.29747	1.27393	1.06223	-1.45486
177481_at	F42G4.5		1.53217	-3.81337	1.35555	1.2636	-1.63086	-1.19951	-1.32362	-1.54396	1.36537
190776_at	F45E4.1	arf-1.1	-4.43459	-3.96609	-4.63437	-4.4138	-4.22084	-4.60832	-4.65895	-2.60738	-1.8083
182951_at	C33G8.3		-4.1543	-4.61762	-4.79924	-4.3694	-4.80037	1.00632	-5.14132	-7.05109	-7.32492
179513_at	ZK550.2		-1.11447	-4.67311	-1.14191	-1.15414	1.20825	4.08508	1.13002	1.25119	3.01696
183206_at	F07C3.9		-6.27432	-5.46297	-7.34273	-3.97199	-2.72156	1.27421	-1.70243	2.00983	2.12186
174073_at	F09E10.11	tts-1	-73.3706	-5.50935	-4.71688	-12.748	1.72753	2.91195	4.30054	-1.24902	-1.04657
171769_x_at	F23F12.12		-3.35861	-5.74738	-10.9091	-4.67567	-1.70931	1.78971	-1.28824	-1.80195	-1.85878
182180_at	C50D2.6		-4.00272	-5.79403	-1.19815	-5.57489	-5.38988	-6.59389	-6.65561	-8.39316	-7.82446
179164_at	C06G8.1		-6.93672	-8.10065	-13.7799	-7.45325	-10.5551	3.08316	-5.497	2.68602	1.60965
193723_s_at	R03E9.1	mdl-1	-4.56484	-9.22403	-12.4754	-2.2295	-1.70837	1.82975	1.02347	1.47768	1.41016
191219_at	Y41C4A.11		-13.7503	-13.6699	-13.7939	-13.912	-13.7486	-14.5899	-14.6941	-8.97744	-12.0209
