# Supplementary material for: Genetic and Physiological Activation of Osmosensitive Gene Expression Mimics Transcriptional Signatures of Pathogen Infection in C. elegans
Source: PLoS One. 2010 Feb 2;5(2):e9010. doi: 10.1371/journal.pone.0009010 (PMC2814864; doi:10.1371/journal.pone.0009010)
Supplement: Table S2 — Genes regulated in osm-7(n1515) mutants and their regulation in four other osr mutants (Excel file). (0.06 MB XLS) [file pone.0009010.s006.xls]

## Sheet: Sheet1
Table 2 - osm-7 regulated genes and their regulation in other osr mutants
FDR<1%, >3 fold change
AFFY ID	Gene	Gene Symbol	osm7 Fold Change	osm8 Fold Change	osm11 Fold Change	dpy9 Fold Change	dpy10 Fold Change
192059_at	Y51A2D.4	hmit-1.1	186.993	228.894	114.269	285.472	485.579
180721_at	C45G7.2	---	159.724	41.3077	187.768	2.97448	76.7868
193659_at	F47G4.3	gpdh-1	86.3208	23.885	42.0137	72.0764	176.019
173398_s_at	AV198760	cnc-7	77.1675	32.5791	38.4855	20.0679	68.9953
191759_at	K08C7.5	fmo-2	65.5228	1.05443	346.381	-1.01849	1.39323
172240_x_at	F53H2.2	cnc-7	40.0041	14.7278	17.7891	9.47287	31.4997
183207_at	D2096.3	---	39.8097	43.9568	45.1942	37.2035	81.392
192407_at	K08F4.7	gst-4	30.7527	5.22862	11.1438	18.2775	40.914
177920_at	D1086.3	---	28.703	5.16065	36.4593	4.2677	11.0587
180946_at	C45G7.3	---	21.5013	116.49	138.863	1.17155	7.88398
172744_at	K11G9.6	mtl-1	20.7277	13.4359	56.5533	4.37675	21.4737
172375_x_at	B0213.4	nlp-29	20.5439	15.9467	18.8206	21.345	22.5388
183526_at,183527_s_at	C14C6.5	---	18.8047	1.43167	12.8077	4.14951	5.12653
183309_at	K03H6.2	---	18.5376	42.9448	15.321	27.154	50.9376
189178_at	F44G3.2	---	18.3012	41.7198	7.88834	86.8793	152.574
190978_at	K12G11.3	sodh-1	17.667	36.0296	51.7125	12.3641	17.1021
175449_s_at	AU115007	---	17.3869	1.24446	5.1172	1.08699	2.50281
180612_s_at	F53A9.8	---	16.5955	34.5559	58.4192	23.8848	41.509
172405_x_at	R09B5.8	cnc-3	15.2406	9.71499	10.8717	6.37406	11.737
191652_at	F22B8.6	---	13.6702	27.624	7.11865	55.1554	85.2906
189584_s_at	F41E6.5	---	13.6505	10.5805	30.5202	16.5412	22.3191
192076_at	K02G10.7	---	12.7058	9.17033	12.4596	6.26325	10.5245
182970_at	F55G11.4	---	12.5133	1.34323	8.68271	5.78718	6.14173
186043_at	F20A1.10	---	12.3071	6.90594	7.94805	19.481	18.5118
193838_s_at	W04E12.6	clec-49	11.8096	16.1554	10.349	13.3611	25.9879
186124_at	T02B11.4	---	11.3545	14.2936	13.3817	33.0056	20.3955
183381_at	C50F7.5	---	11.3199	1.70268	47.3608	1.26867	1.62659
193834_at	T13B5.1	snf-3	10.4974	8.7528	8.22467	11.7951	9.30788
184551_at	H27M09.4	dpy-14	10.3999	3.75337	34.0788	1.53899	-1.18852
185557_s_at	C02A12.4	lys-7	10.37	1.98557	17.4976	2.32237	2.64314
183848_at	F49E12.2	dod-23	10.2163	3.39329	10.8913	1.24567	1.68205
182838_s_at	T05E12.3	---	10.0026	2.63239	16.9417	1.62943	1.91265
189344_s_at	F08F3.7	cyp-14A5	9.94852	3.91719	7.57839	18.9962	7.27499
190445_at	F01D4.8	---	9.83425	1.31054	11.4579	2.29068	6.69624
193800_at,193801_s_at	C14A6.1	clec-48,clec-49 /// clec-48	9.30717	14.4349	8.59691	14.7928	17.6763
192114_s_at	ZK1127.10	---	9.1463	6.3186	6.93187	6.19635	9.43968
193837_at	C12C8.2	---	8.82247	1.40209	3.66395	4.43408	7.12599
193836_s_at	W04E12.8	clec-50	8.66302	9.96715	9.84121	10.8621	13.8191
183014_at	F59A7.2	---	8.38443	7.41788	5.6935	19.3927	23.7443
175512_s_at	AU113188	---	8.2504	1.34865	3.05799	3.35988	6.19978
182081_s_at	K05F6.5	fbxb-44	8.19653	2.93983	4.81308	5.34844	9.56188
190619_at	C15C8.3	---	8.10713	2.79988	2.34947	9.35366	9.73864
180520_at	T28H10.2	---	8.00034	9.49603	6.86361	12.7403	22.1774
173301_s_at	CEK011C5R	---	7.97537	5.40348	8.12912	13.4253	14.6325
174240_at	CEK09C4R	---	7.91705	15.2048	23.1455	10.8584	26.0042
187084_at,187085_s_at	Y45G12C.2	gst-10	7.90484	22.2624	4.65421	69.1507	94.3994
190361_s_at	F56F10.3	---	7.79419	7.33168	7.61795	14.1006	18.2902
190094_s_at	M02D8.4	---	7.62809	8.24052	9.19988	28.3954	18.9954
174994_at	CEK059GXR	---	7.4567	4.79095	5.70376	5.11367	4.71422
189972_at	C33C12.3	---	7.43296	11.4198	14.5841	15.7176	32.5519
192195_at	F28F8.2	acs-2	7.17379	5.84008	10.8265	19.185	14.3887
192144_s_at	ZK455.4	asm-2	7.16219	14.6604	5.53764	2.76898	5.30029
184191_at	R09B5.9	cnc-4	7.15668	21.1125	7.82907	65.456	59.845
186182_s_at	R02E12.6	---	7.10492	2.20907	2.8508	8.27517	7.306
179620_s_at	T10G3.3	---	7.08868	2.43158	3.67569	4.71296	4.57773
186790_at	C07B5.5	nuc-1	6.91983	4.47202	8.26219	3.43123	6.44428
179502_at	T28D6.3	---	6.90085	1.33374	3.60501	3.04777	7.76155
172635_x_at	Y38E10A.15	---	6.86886	-1.18004	3.37637	13.6518	27.3358
180627_at	K04F1.9	---	6.85931	3.52966	3.78402	3.45445	6.20357
194142_x_at	746437	---	6.58321	4.94032	7.13207	10.1687	10.2497
190688_s_at	K09H11.7	---	6.44043	3.90186	4.08374	7.06604	10.5987
193009_at	T21C12.2	hpd-1	6.24929	4.5918	3.21647	6.6569	8.5237
190450_s_at	F09C8.1	---	6.19533	13.6107	9.7376	1.18432	1.31004
173919_s_at	AV199129	---	6.1774	7.86116	6.36085	30.5575	33.285
192636_at	F37H8.3	---	6.16506	9.70596	4.30992	9.24911	20.4786
174180_at	C38229	---	6.14191	2.72219	12.3098	2.01912	1.89636
192737_at	F49E11.10	---	6.06211	8.26151	18.1544	4.72373	6.83132
174675_at	CEK072F9R	acs-2	6.02289	4.67435	9.26918	14.8323	13.087
180145_s_at	Y51H4A.7	---	5.95275	14.5267	8.35834	10.6408	16.4989
173008_s_at	CEC8763	---	5.90493	5.93149	7.6542	3.03257	6.71689
188853_at	R07E5.4	---	5.89913	5.10921	2.61235	36.1195	17.1298
191712_s_at	C05E4.9	---	5.88341	4.56246	6.14351	9.61403	9.69682
173523_s_at	C68456	---	5.85036	3.79675	3.5744	4.90964	3.52602
181136_s_at	F52B11.3	noah-2	5.65652	15.9703	18.9126	10.101	24.9654
172427_x_at	B0213.3	nlp-28	5.51273	4.44692	6.83376	4.94504	6.29249
187996_s_at	F28H7.3	---	5.32485	5.93244	6.03494	3.43423	8.12373
193344_at	C44H4.3	sym-1	5.29791	8.64601	12.2161	5.24519	8.96086
180707_at	F55H12.4	---	5.27993	6.26717	2.43591	5.30406	10.0672
190585_at	ZK970.7	---	5.23594	234.951	5.90218	240.82	237.888
180453_at	F53A9.1	---	5.19606	11.5517	14.7179	15.1244	18.0812
177707_at	F41E7.1	---	5.14588	1.60838	4.78967	1.22513	1.19464
183775_at	C34G6.6	---	5.06854	8.23538	11.2995	6.52963	10.5719
187925_at	ZK6.7	---	5.0665	5.31514	5.65332	6.47965	7.18021
180489_at	Y79H2A.1	---	5.05613	2.63831	5.07335	3.00163	2.83167
192137_at	C05C8.3	fkb-3	5.03066	8.5588	4.7692	34.2312	27.5922
176131_at	Y119D3B.M	---	4.9933	2.14723	6.13501	6.09619	3.49554
173035_s_at	CEC1123	---	4.95673	9.84975	3.88804	9.19624	16.2556
190427_s_at	C54F6.14	ftn-1	4.95143	6.96731	6.01794	12.6944	15.7298
189080_at	R02D3.1	---	4.92742	3.83667	3.83338	6.17375	6.23375
182491_at	F53F4.13	---	4.90579	12.2749	8.06173	18.255	17.5422
186726_at	Y38E10A.13	---	4.89527	1.2318	4.48583	44.6747	36.253
183566_at,183567_s_at	C14C6.2	---	4.88439	1.1517	5.58632	1.66327	1.22444
191394_s_at	F40E10.1	hch-1	4.77774	1.17969	12.6615	-1.07836	-1.08088
191623_at	T03D3.1	ugt-53	4.74624	1.89337	2.29859	2.21095	10.5816
191284_at	K11D2.2	asah-1	4.71763	9.69157	9.10089	2.9557	6.61862
185877_s_at	Y40C5A.5	---	4.69667	4.06139	4.79529	4.25699	6.04934
189688_at	T12B3.3	---	4.66898	4.1663	4.45485	4.07102	6.50314
172343_x_at	B0213.6	nlp-31	4.61197	9.77982	4.34926	19.8254	17.4478
183621_at	F31F7.1	---	4.57497	1.89664	3.2745	3.70332	10.1653
184694_at	F17E9.11	lys-10	4.55222	2.67609	10.6267	-1.02944	2.65269
186131_at	K11G12.1	---	4.54366	5.52201	4.30076	6.70414	6.37665
193466_s_at	C04F6.3	cht-1	4.52683	-1.73348	6.51304	-5.59386	-13.3545
191616_at	F32G8.4	---	4.4636	5.05083	3.57343	2.99353	5.75093
176702_at	C25F6.3	---	4.46098	5.80309	2.63273	7.4662	10.664
173214_s_at	AV181428	---	4.44668	7.16578	5.47332	11.4994	13.6322
180669_s_at	Y4C6B.6	---	4.40869	3.57006	5.40489	4.76483	8.38808
184448_at	F41G3.10	---	4.35261	1.13229	3.22347	1.78306	2.48216
182790_at	F10G2.3	clec-7	4.34061	-1.21234	4.16358	-1.26352	-1.16369
171932_x_at	AU116072	---	4.25666	6.06912	5.23562	1.34158	1.22727
172386_x_at	B0213.5	nlp-30	4.25275	13.3744	4.35473	32.7527	31.0197
189221_at	F28G4.1	cyp-37B1	4.23994	6.75536	16.0492	20.4602	34.55
177660_at	ZK596.1	---	4.22259	-1.01055	1.26184	3.37733	4.79499
180370_at	K02F3.3	far-8	4.17968	3.7903	5.06074	15.996	9.64718
189280_at	F55A12.4	---	4.15867	1.57536	4.52005	6.1921	8.47596
181414_at	F41C3.1	---	4.14766	1.22637	2.88848	1.22536	1.28643
180177_at	C49G7.3	---	4.11875	-1.0521	2.39312	6.69382	4.80174
191626_s_at	C25B8.4	---	4.11348	-1.97213	8.51901	-8.13912	-14.0493
179187_s_at	F46F2.3	---	4.10417	-1.05597	2.20874	-3.15008	-1.99077
189921_at	C05C10.4	---	4.09034	16.3531	3.53788	38.2362	42.6536
182286_at	F45E1.4	---	4.08762	2.77874	5.97176	2.55443	4.64224
193588_s_at	F28D1.5	thn-1 /// thn-2	4.08195	5.54976	5.11478	1.65742	3.21959
189761_s_at	F32B5.1	---	4.07361	6.42768	5.35752	10.5007	12.0063
193115_s_at	C16A3.10	---	4.06405	2.52961	2.93522	4.0055	5.07571
177115_at	M28.4	---	4.0314	1.32307	5.05128	4.38315	6.61298
175642_s_at	6714550	abf-2	4.01928	1.17055	4.04754	1.21144	1.16273
191693_at	D1053.1	gst-42	3.97739	3.6099	3.49145	11.4199	14.9739
193975_at	Y43C5A.2	---	3.97296	4.48706	5.55909	6.20444	10.6481
190955_s_at	B0334.1	---	3.9634	8.51454	3.76499	12.7832	11.1085
188356_at	F14F7.1	col-98	3.96196	4.1535	1.88525	1.82389	2.65646
172248_x_at	T20G5.8	---	3.9571	-1.00664	3.52383	4.43798	5.50433
184710_at	Y9C9A.16	---	3.94506	-1.06061	1.90834	1.29201	1.10263
193213_at	F37B4.2	ifc-1	3.93531	16.9913	3.05305	32.1833	33.8845
174723_at	CEK032B9R	---	3.92956	3.2121	3.63855	3.26666	4.58325
180269_at	C35B1.5	---	3.9262	2.2541	3.71348	7.83059	8.76672
171912_x_at	AV182062	cht-1	3.92369	-1.93576	6.03486	-4.17407	-9.73178
177276_at	ZK6.8	---	3.92237	2.99237	3.53271	5.94682	6.15375
190400_at	F11A3.1	---	3.90158	4.4384	3.82482	5.19769	9.05657
183010_s_at	C24B9.3	---	3.89093	4.04557	3.95372	6.19189	10.0455
193496_s_at	F10F2.2	---	3.88818	5.95626	3.32216	11.1043	17.2724
190189_at	K01C8.1	---	3.88309	3.72338	3.43233	2.81976	4.62899
187729_s_at	C23H3.7	tre-5	3.87532	1.10289	15.3799	6.21554	4.55415
175112_s_at	AV202093	---	3.87439	1.58471	5.8657	5.39053	3.40222
193100_s_at	R05F9.12	---	3.87401	2.63132	3.74977	2.90559	4.47363
185758_at	C14C11.3	---	3.86896	7.18718	4.78422	17.7678	23.2884
180450_at	F52E1.5	---	3.85038	2.20538	4.16227	1.8429	2.97889
175591_s_at	CE14D9	---	3.8467	3.75557	4.0277	7.04762	9.91269
189915_s_at	B0365.6	clec-41	3.84485	-1.00797	4.56718	3.52817	4.66884
173206_s_at	AU114202	qdpr-1	3.83132	2.61832	3.13269	1.7574	2.23935
193649_s_at	K08F8.4	pah-1	3.80752	7.34423	3.54356	6.32055	8.8727
183438_s_at	F45E4.8	nlp-20	3.79358	16.7679	8.84688	11.0732	18.6751
188660_s_at	F28A12.4	---	3.78489	3.9788	3.50275	4.89999	5.21855
184150_at	F21F3.1	---	3.78354	4.72065	3.52343	10.0493	9.29051
172960_x_at	W06D4.1	hgo-1	3.78319	3.91362	3.56462	4.81461	6.18245
190153_s_at	T01B11.2	---	3.77003	6.07954	3.82611	3.64118	9.76458
188123_at	B0035.13	---	3.75679	13.994	6.97252	7.86574	12.2778
194230_x_at	AU115274	col-95	3.74627	1.55096	4.46661	1.42948	1.46127
172218_x_at	T20G5.7	dod-6	3.72887	1.62953	3.3956	10.238	7.55595
187591_at	F23F12.9	---	3.72887	-1.80281	5.93848	-1.88787	-1.93161
189836_at	F22E10.5	---	3.71503	3.45186	1.87092	2.41397	3.70089
194044_at	F35C5.6	clec-63	3.70006	4.53936	4.8912	5.31149	7.09358
192581_s_at	W05G11.6	---	3.69213	6.08299	4.67757	3.33631	5.22527
181870_at	F56B3.1	col-103	3.69135	3.53126	1.91432	1.45609	2.15294
192691_s_at	R11D1.11	dhs-21	3.67657	6.95556	4.58511	7.57593	13.4576
171862_s_at	C53791	---	3.67132	2.76156	5.28081	4.77375	9.55958
193523_at	T03F6.1	qdpr-1	3.65043	2.77045	3.16451	2.02297	2.51567
172790_x_at	F02C12.5A	---	3.6504	3.26468	4.08516	4.44244	11.7672
173431_at	451656	---	3.64994	4.69266	3.80893	7.50962	6.50765
191440_at	R04B5.9	ugt-47	3.63175	4.93146	1.36135	8.41309	11.8959
180562_at	B0218.8	clec-52	3.62987	23.6952	2.74633	6.70718	13.0004
186903_at	Y55B1BL.1	---	3.55608	6.95125	2.64796	12.8751	11.3649
189261_at	F21A3.2	---	3.55112	3.72543	4.05108	6.49931	7.31237
191689_s_at	C08B6.1	ugt-17	3.53681	4.99603	2.05751	6.46376	9.65824
173466_s_at	3002910	flp-9	3.51912	5.5343	4.23512	13.3399	9.49503
193272_s_at	F15B9.1	far-3	3.5051	95.7107	2.82252	136.158	104.919
186349_at	Y51H7C.1	---	3.50056	2.60787	2.70279	9.58305	5.12188
177961_at	F54F7.2	---	3.49824	-1.06016	5.26367	-3.37307	-2.57979
188078_at	F46B6.8	---	3.49669	14.0855	4.82823	7.72775	11.4344
178262_at	F01D5.5	---	3.47651	1.0253	3.38677	27.0776	17.4104
180010_at	C44B7.7	---	3.4658	2.68733	2.79306	5.70053	7.37199
183125_at	F25E5.8	---	3.46502	4.3596	4.08944	3.97116	4.86201
184497_at	C17G10.5	lys-8	3.44281	3.02277	4.55115	4.38806	6.09376
181308_s_at	C37H5.9	---	3.43531	8.03167	2.95402	6.68796	11.6084
193174_at	F40F4.3	lbp-1	3.42361	3.85946	4.47255	1.96526	2.21665
172046_x_at	4100189	hgo-1	3.40531	3.4823	3.02309	4.09718	5.44891
173282_s_at	C53291	tre-3	3.39953	4.02899	3.31171	6.08834	11.06
175311_s_at	AV200369	---	3.39315	2.18713	3.23114	1.87692	3.11142
174603_at	CEK035A1R	---	3.38025	3.27362	2.35156	2.78832	5.45311
179727_at	Y43C5A.3	---	3.37922	21.0911	6.43024	8.61533	13.397
189849_at	Y40H7A.10	---	3.3765	2.69647	2.94821	-1.03549	2.02868
177317_at	VC5.3	---	3.36673	5.88188	3.43951	9.32065	11.5455
171778_x_at	CEK056BYF	---	3.36156	2.07755	2.96793	4.72958	6.04727
192699_s_at	C01G6.1A	---	3.35913	4.7482	7.013	6.06077	5.57428
178302_at	F58B4.5	---	3.35684	5.09569	3.03834	8.36185	13.3683
174221_at	C57905	---	3.35513	4.24792	2.68194	3.16216	6.51281
191204_s_at	C06A8.3	---	3.34729	3.94403	2.93737	5.65719	5.08648
193668_s_at	C12D12.2	---	3.33886	2.3959	3.10526	5.16648	4.79758
179323_s_at	C14A6.2	---	3.32997	11.8189	2.75439	19.5206	10.6007
191017_at	Y40D12A.2	---	3.32161	2.13135	3.05519	9.03779	8.56996
182675_at	Y4C6B.3	---	3.31935	-1.01002	3.47169	1.50438	1.25993
188278_s_at	T20B3.2	tni-3	3.31244	2.84624	4.75444	3.96914	4.05644
176118_at	R13A5.6	---	3.30446	5.24375	2.72659	7.99979	14.4524
178797_at	C49F5.7	---	3.30237	2.88428	4.32953	1.56543	3.2002
186313_at	Y49E10.18	---	3.29309	8.24718	5.35496	4.69918	9.24907
181714_at,181715_s_at	T19B10.2	---	3.28944	23.3489	3.64871	67.6278	48.5608
173644_at	C43765	---	3.25069	3.79345	3.53113	4.8049	6.78443
185494_at	F42A10.6	---	3.25065	6.36017	3.66759	3.2308	5.6322
186706_at	K08D10.10	---	3.24947	7.20139	6.45787	3.25285	2.78196
173698_s_at	CEC1714	cyp-37A1	3.24834	2.6952	4.79897	4.25839	7.33504
172426_x_at	F20A1.1	---	3.24549	4.39072	4.13257	10.2742	9.19546
183956_at	C48E7.1	---	3.23702	5.19167	3.65884	8.44308	8.01366
189065_at	C02C2.1	tyr-1	3.22424	1.79841	2.84033	1.63726	3.47428
179733_s_at	K11G9.5	---	3.21979	2.58397	1.71236	5.71442	7.71988
175257_s_at	AU115660	---	3.21439	3.20187	3.16726	5.62261	13.0874
194056_s_at	F35C5.5B	---	3.20853	6.39268	7.20594	8.88913	15.6464
174111_at	C51467	snf-3	3.20675	2.18781	2.19607	3.32897	4.30065
193660_at	R10H10.3	---	3.20576	3.80588	3.0596	4.76457	8.61771
171921_x_at	CEK098HXR	---	3.20098	2.73025	8.64643	1.3495	1.38143
188921_at	F25D1.5	---	3.18757	1.75264	11.5549	4.73946	6.38704
190646_s_at	F18E3.7	---	3.18154	3.90233	3.13853	5.09369	7.36893
191301_s_at	F47B10.2	---	3.17481	17.9967	5.31413	19.0227	26.0662
193926_at,193927_s_at	Y48A6B.7	---	3.16446	4.09376	2.88266	1.53989	4.2808
185876_at	K08B12.2	---	3.14622	1.13516	2.08561	2.03204	2.06128
193165_at	F08F3.3	rhr-1	3.14546	3.66102	2.15601	2.54789	3.86361
174420_at	C56886	---	3.14365	1.63342	2.5459	1.92879	3.71256
190579_at	C17G1.3	ugt-23	3.14059	5.3876	3.61833	7.70974	11.2572
189485_at	B0213.14	cyp-34A8	3.13554	1.49643	2.20016	5.3246	4.3134
182143_s_at	F42C5.7	grl-4	3.13493	3.19613	2.06689	19.9777	10.1104
185773_at,185774_s_at	C28C12.5	spp-8	3.12582	4.6143	8.06904	2.99407	5.25124
180985_s_at	F46G10.2	---	3.11512	3.09152	3.94518	2.92172	4.44705
191331_at	Y53F4B.31	gst-28	3.11228	4.46745	3.21764	5.96738	16.7314
186261_at,186262_s_at	Y71F9B.9	---	3.09889	2.09964	3.17831	3.48752	5.30476
188806_at	C05D12.2	---	3.08893	-1.00201	3.49177	1.42252	4.19138
189003_s_at	K02D7.1	---	3.08353	3.75578	3.552	4.81478	5.22332
183563_at	F31D5.2	---	3.08201	1.07768	2.55417	-1.06277	-1.07802
184174_at	ZC204.12	---	3.05892	15.6401	7.20825	70.1659	72.1325
172437_x_at	R09B5.3	cnc-2	3.03033	3.964	1.68839	4.35407	6.6919
186278_at	R06B10.3	---	3.02823	4.13565	3.17807	5.9213	7.34889
173905_s_at	AU109732	ugt-46	3.023	4.13779	1.6818	4.822	10.5378
190100_at,190101_s_at	R151.5	---	3.01524	1.81978	3.85247	2.35493	3.40928
188975_at	C15A11.7	---	3.00675	19.8983	3.25083	10.9197	14.5786
181946_at,181947_s_at	C03H5.1	clec-10	3.00096	3.55267	2.40224	1.81116	5.77697
188288_s_at	M05D6.4	---	-3.00267	1.3235	1.63692	2.36957	2.52543
184103_s_at	W09B7.2	---	-3.00783	1.93366	1.62349	-2.61817	-2.59138
181778_at	T14G10.8	---	-3.01135	1.09401	-3.83983	3.48967	3.50652
186611_at	Y45G12B.3	---	-3.07761	-3.63467	-3.54782	-4.22887	-4.18162
180704_at	F56C3.9	---	-3.30534	-2.87478	-3.37689	1.20977	-2.47601
177800_s_at	T04D3.1	---	-3.36611	-5.81283	-4.11553	-13.6058	-12.3907
181270_at	F15E6.8	---	-3.44184	-3.56834	-3.49681	-3.05836	-3.70362
179058_at	F25H9.2	---	-3.65066	-4.12104	-3.98902	-4.73567	-5.1079
189460_at	B0285.9	ckb-2	-3.72721	-3.55911	-4.01798	-2.18718	-5.51817
189595_s_at	K10C2.3	---	-3.74508	2.36931	-3.07163	4.65513	8.63352
173145_at	AU113419	---	-3.81378	-2.92171	-2.85281	-3.43919	-3.83911
177829_at	F14E5.5	---	-3.858	1.63779	-3.00519	4.85026	3.81022
190776_at	F45E4.1	arf-1.1	-4.22084	-4.60832	-4.65895	-2.60738	-1.8083
190958_s_at	F44E5.4	---	-4.26621	5.70794	10.0251	1.23163	2.44716
190884_at	C29F4.2	---	-4.33295	1.10875	-4.90567	-3.55816	-2.53417
184533_at,184534_s_at	C17H12.8	---	-4.37728	0.0662066	1.43034	10.4521	8.91731
189289_s_at	F28C10.3	---	-4.3862	-3.51941	-5.12125	-6.34664	-6.93883
174012_s_at	AU111757	---	-4.39142	-2.98722	1.04962	3.21803	1.55433
183028_s_at	Y22F5A.5	lys-2	-4.39801	-1.59628	-2.10965	5.86764	5.67896
184711_at	C49G7.10	---	-4.42076	-4.30512	-2.74109	-1.16995	-2.96868
182951_at	C33G8.3	---	-4.80037	1.00632	-5.14132	-7.05109	-7.32492
180424_at,180425_s_at	F15E6.3	---	-4.84647	-4.04083	-1.21247	-9.34182	-8.08072
184861_at	F21H11.2	---	-4.941	-8.0831	-3.80108	-9.78663	-8.94163
192578_at	F10D2.9	fat-7	-5.70608	-5.7341	-7.07631	-4.70773	-8.61859
193130_at	ZK39.6	---	-6.35904	-8.2269	-5.39517	-9.47452	-8.2251
190744_at	C04F5.7	ugt-63	-6.58474	-5.81488	-7.39785	-7.08817	-7.21334
172901_x_at	T27E4.9	hsp-16.48 /// hsp-16.49	-8.59262	2.55767	4.25342	-2.74888	-1.46471
183902_at	F43E2.5	---	-10.2832	-2.29704	-7.10247	-2.63981	-4.71487
179164_at	C06G8.1	---	-10.5551	3.08316	-5.497	2.68602	1.60965
190541_at	C30G12.2	---	-11.5473	-8.75667	-11.7605	-8.83001	-12.2412
191219_at	Y41C4A.11	---	-13.7486	-14.5899	-14.6941	-8.97744	-12.0209
188441_at	F21F8.4	---	-16.7316	-1.12124	-5.41068	-3.05605	1.0336
188947_at	T09F5.9	clec-47	-48.8816	-13.9245	-33.196	-2.23313	-6.47345
