# Supplementary material for: Genetic and Physiological Activation of Osmosensitive Gene Expression Mimics Transcriptional Signatures of Pathogen Infection in C. elegans
Source: PLoS One. 2010 Feb 2;5(2):e9010. doi: 10.1371/journal.pone.0009010 (PMC2814864; doi:10.1371/journal.pone.0009010)
Supplement: Table S3 — Genes regulated in osm-8(n1518) mutants and their regulation in four other osr mutants (Excel file). (0.23 MB XLS) [file pone.0009010.s007.xls]

## Sheet: Sheet1
Table 3 - osm-8(n1518) regulated genes and their regulation in other osr mutants
FDR <1%, >3 fold change
AFFY ID	Gene	Gene Symbol	osm8	osm7	osm11	dpy9	dpy10
190585_at	ZK970.7	---	234.951	5.23594	5.90218	240.82	237.888
192059_at	Y51A2D.4	hmit-1.1	228.894	186.993	114.269	285.472	485.579
180946_at	C45G7.3	---	116.49	21.5013	138.863	1.17155	7.88398
185593_at	H23N18.5	---	96.6937	1.00656	1.00264	554.882	383.533
173235_at	C58401	col-109	96.5579	-1.00271	-1.01213	485.998	342.004
193272_s_at	F15B9.1	far-3	95.7107	3.5051	2.82252	136.158	104.919
177729_at	E01G4.6	---	83.6629	-1.34405	-1.38303	376.939	281.358
173576_at	CEK027E1R	---	74.3739	-1.07696	-1.03763	362.703	242.35
174960_at	CEK120B8R	col-97	65.3884	-1.08677	-1.0891	256.94	168.354
172346_x_at	R12E2.7	---	61.0004	-1.01644	-1.02806	490.01	238.293
188747_at	Y54E10BL.2	col-48	55.3256	-1.8324	-1.72584	295.275	212.066
179695_at	F35E12.5	---	54.9966	2.01302	11.6262	9.16595	13.073
190360_s_at	F27C1.8	dpy-5	51.8484	-1.44012	-1.58646	259.651	169.182
181473_s_at	C15C6.2A	---	50.4766	-1.06034	1.0349	162.952	133.392
189762_at	K09H9.3	col-49	49.2367	-1.30303	-1.29901	325.756	208.945
180256_at	K07E8.3	sdz-24	48.9546	2.03147	2.49297	37.896	34.7294
190713_at	F22B7.4	---	47.7568	-1.00148	-1.02573	46.8212	57.2589
188276_s_at	C50B6.4	col-161 /// col-162	45.1533	-1.83494	-1.50048	190.707	126.759
191688_at	F15B9.8	---	44.2676	1.47438	6.0493	189.395	150.795
183207_at	D2096.3	---	43.9568	39.8097	45.1942	37.2035	81.392
172741_x_at	F41F3.3	---	43.4523	-1.95641	-1.06202	145.191	101.633
176680_at	C45B2.2	---	42.9904	1.06619	-1.02756	130.368	112.438
183309_at	K03H6.2	---	42.9448	18.5376	15.321	27.154	50.9376
189482_s_at	C35B8.1	col-175	42.7613	-1.01477	1.01883	242.267	227.06
189178_at	F44G3.2	---	41.7198	18.3012	7.88834	86.8793	152.574
180721_at	C45G7.2	---	41.3077	159.724	187.768	2.97448	76.7868
172933_x_at	W09C3.6	gsp-3	41.1839	-1.33504	1.27377	101.181	104.589
189797_s_at	F58F6.1	col-104	39.5857	1.00475	-1.01852	217.926	136.068
189968_s_at	F54C9.4	col-38	38.2806	-1.58562	-1.1976	203.207	132.861
180505_at	F29C12.1	---	37.8343	1.00291	-1.00543	221.066	148.849
183734_at	F27C1.1	---	37.2972	1.1019	1.48756	74.5625	64.7343
180540_at	C42D4.3	---	36.3251	-1.09919	-1.04308	325.52	173.714
190978_at	K12G11.3	sodh-1	36.0296	17.667	51.7125	12.3641	17.1021
188463_at	F22D6.10	col-60	35.0635	-1.21909	-1.26243	340.125	153.651
180612_s_at	F53A9.8	---	34.5559	16.5955	58.4192	23.8848	41.509
184740_at	C33F10.1	---	34.0275	-1.00483	1.19244	66.3775	59.9014
183211_s_at	C04F12.7	---	33.9822	-2.17343	-1.35705	87.4839	78.4195
190584_at	C09G5.4	col-39	33.3453	1.16476	1.30633	80.9283	81.8222
173398_s_at	AV198760	cnc-7	32.5791	77.1675	38.4855	20.0679	68.9953
183237_s_at	ZK180.5	---	32.5608	-2.08146	-1.7553	185.281	77.8195
192674_s_at	B0491.2	sqt-1	32.4692	1.02583	-1.32667	91.0913	88.0244
192509_at	ZK666.6	clec-60	32.4496	1.00351	8.53118	2.21795	3.14731
183895_at	Y43F8C.1	nlp-25	32.0403	-1.05232	-1.66698	21.1217	11.3697
178517_at	C49F8.3	---	30.7058	1.03464	1.22898	203.277	142.501
187964_at	F54F3.3	---	30.6112	2.97847	28.5083	1.07485	1.42557
174910_at	CEK091CZR	sqt-3	29.2772	3.24179	12.121	71.8971	67.8363
172325_x_at	C02E7.7	---	28.7715	-1.25138	1.20638	204.979	136.264
173767_s_at	CEK058GZF	col-7 /// col-62	28.6232	-1.09224	-1.1317	62.3955	78.008
182410_at	T10E9.4	---	28.575	-1.28051	-1.23382	73.0976	67.7872
183666_at	C52D10.13	col-138	28.2363	1.04236	1.37066	228.073	140.248
181130_s_at	Y69E1A.1	---	27.6498	-1.04678	-1.04172	97.8895	72.1081
183341_at	T23G11.1	---	27.642	-1.3572	-1.25964	82.5686	76.8753
191652_at	F22B8.6	---	27.624	13.6702	7.11865	55.1554	85.2906
177032_at	F09G8.6	col-91	27.2381	-1.07761	-1.07735	203.812	128.132
179686_at	C38C6.6	tag-297	26.5959	1.01229	1.07396	267.978	106.658
188391_at	F59E12.12	bli-2	26.0204	1.02139	-1.00647	55.8702	77.9603
181008_at	C15C6.2B	---	24.8829	-1.08518	1.05516	70.6986	63.6061
188311_s_at	F38A3.2	ram-2	24.7379	1.87494	1.13348	82.6849	47.3259
172497_x_at	R12E2.15	---	24.665	-1.22389	-1.17184	249.281	141.821
193659_at	F47G4.3	gpdh-1	23.885	86.3208	42.0137	72.0764	176.019
180562_at	B0218.8	clec-52	23.6952	3.62987	2.74633	6.70718	13.0004
180664_s_at	ZK180.6	---	23.6881	-1.02213	-1.07989	126.026	65.0106
175393_at	AV176170	---	23.6402	-1.11402	-1.17847	132.725	89.985
186539_s_at	Y59E9AL.3	---	23.5158	-2.18693	1.26313	54.926	35.4984
182520_s_at	R09E10.6	---	23.3741	1.0397	1.09124	58.5446	54.1847
172229_x_at	T16A9.5	---	23.3534	-1.60358	-1.21837	63.767	55.4524
177156_at	Y46E12A.D	cnc-6	23.3498	1.47004	1.02689	7.30928	6.76212
181714_at,181715_s_at	T19B10.2	---	23.3489	3.28944	3.64871	67.6278	48.5608
186105_s_at	C10G11.9	---	23.0804	-1.31409	1.1505	64.7499	61.2508
188473_s_at	ZK1010.7	col-97	22.9528	-1.04874	-1.0643	128.374	72.0816
178129_at	ZC168.5	grl-21	22.3247	1.04295	1.02847	77.4383	103.094
176681_at	F35B3.4	---	22.324	-1.08323	-1.09753	232.708	106.665
187084_at,187085_s_at	Y45G12C.2	gst-10	22.2624	7.90484	4.65421	69.1507	94.3994
171795_x_at	C71115	---	22.2526	-1.30809	-1.25726	130.07	86.3395
178652_at	ZK84.1	---	21.709	1.262	1.52822	63.2737	36.2432
189054_at	C39H7.1	---	21.6831	-1.12801	-1.03862	76.0768	62.5948
189099_at	M195.1	col-77	21.5542	-1.0801	-1.10842	129.168	77.8301
180501_s_at	F44D12.4	---	21.213	-1.67159	-1.18471	49.2827	39.7346
184191_at	R09B5.9	cnc-4	21.1125	7.15668	7.82907	65.456	59.845
179727_at	Y43C5A.3	---	21.0911	3.37922	6.43024	8.61533	13.397
192967_at,192968_s_at	ZK1290.3	---	21.0102	1.05346	-1.06163	65.1335	82.9938
173611_s_at	CEK058A2R	col-120	20.899	-1.05616	1.06539	282.819	128.149
177160_at	Y38C1AA.D	---	20.8542	-1.10031	1.1745	62.6262	61.4839
172706_x_at	F53F1.4	---	20.8067	2.17865	1.84534	85.7438	48.2519
181760_s_at	F32A11.3	---	20.5519	-1.0413	1.20735	71.5671	64.7465
172704_x_at	T28H11.6	ssp-9 /// ssp-11	20.3329	-1.37312	1.04752	45.0622	37.4755
188975_at	C15A11.7	---	19.8983	3.00675	3.25083	10.9197	14.5786
185468_at	Y75B8A.20	grl-15	19.8874	-1.09602	-1.05437	41.6065	77.1001
181091_at	Y69E1A.2	---	19.8324	-1.60141	1.09748	56.5768	50.0788
172798_x_at	ZK546.3	---	19.8226	-2.95852	1.09301	43.1835	32.4503
172799_x_at	F53F1.5	---	19.7149	-1.12968	1.87966	71.192	46.5947
183230_at	R02E4.1	---	19.5804	-1.02944	-1.04758	106.922	68.1523
177874_s_at	T13F2.9	sss-1	19.3778	-2.02673	-1.22893	40.2251	29.9855
177577_s_at	C04G2.8	---	19.1904	-1.48525	1.21815	74.4932	64.657
175008_at	CEK027EYR	---	19.1716	1.01557	-1.01073	119.161	75.5111
182327_at	W08F4.6	mlt-8	18.9496	1.47884	3.60475	95.808	66.5104
184124_at	F48C1.8	---	18.9408	-1.00881	-1.00337	8.94985	12.7342
186760_at	Y51H7C.13	---	18.8342	1.90078	1.34557	78.7713	35.852
186362_s_at	H04M03.4	---	18.5578	1.08265	1.86914	18.8505	17.312
190686_at,190687_s_at	Y38H8A.3	---	18.2861	-0.191533	1.0927	54.999	49.3275
172353_x_at	C02E7.6	---	18.2647	-1.27501	1.36972	104.646	57.7273
178243_s_at	F32B6.4	---	18.1622	1.03379	1.11585	49.3374	46.9047
190340_s_at	ZK678.5	wrt-4	18.1609	1.00696	-1.05714	203.315	185.155
177489_at	C05E7.2	---	18.0912	-1.01612	-1.03199	189.503	102.536
191301_s_at	F47B10.2	---	17.9967	3.17481	5.31413	19.0227	26.0662
185646_at	T01B10.2	grd-14	17.5379	1.00168	-1.07762	84.9933	50.7283
172815_x_at	K05F1.2	msp-142	17.4721	-1.99884	-1.0592	51.8358	26.067
172935_x_at	T03F1.5	gsp-4	17.4469	1.04992	1.45964	55.943	42.1181
172527_x_at	C24D10.8	---	17.3821	-2.6593	-1.36656	31.4891	24.9611
172232_x_at	C40H5.1	nspa-9	17.2907	1.01562	1.26658	53.0532	22.825
177777_at	C04G2.9	---	17.2486	-2.64066	-1.52515	51.221	38.3209
191001_s_at	H10E21.4	---	17.2461	-1.06691	-1.06567	261.681	122.433
184095_at	F17E9.5	---	17.1902	1.00531	-1.00104	40.3731	31.9329
193213_at	F37B4.2	ifc-1	16.9913	3.93531	3.05305	32.1833	33.8845
172904_x_at	K05F1.7	msp-63	16.9789	-2.00296	-1.01228	37.966	23.5467
179892_at,179893_s_at	K06A5.2	---	16.7742	-1.6969	1.05276	37.9284	37.8224
183438_s_at	F45E4.8	nlp-20	16.7679	3.79358	8.84688	11.0732	18.6751
172743_x_at	F58A6.9	---	16.687	-1.79119	1.14314	35.4145	25.6522
172245_x_at	K07F5.5	---	16.6637	-1.44583	-1.01508	32.3436	23.1797
172486_x_at	T23B7.1	---	16.6348	-1.72507	1.0507	29.7996	23.4401
180375_at,180376_s_at	M03A1.3	dao-2	16.6131	3.11696	9.12028	24.3349	55.2349
172887_x_at	ZK1248.6	msp-64	16.3554	-2.7267	-1.05591	33.4164	18.6995
189921_at	C05C10.4	---	16.3531	4.09034	3.53788	38.2362	42.6536
178080_at	ZC168.6	---	16.2395	-1.25933	-1.00896	44.7032	36.1749
182193_at	ZK484.5	---	16.2271	-1.21155	1.0628	34.7352	30.6564
172546_x_at	F11G11.8	---	16.1565	-2.0332	-1.09498	33.3106	25.9824
193838_s_at	W04E12.6	clec-49	16.1554	11.8096	10.349	13.3611	25.9879
188635_at	F58E6.1	---	16.1259	1.00216	1.01165	84.2507	74.4541
181136_s_at	F52B11.3	noah-2	15.9703	5.65652	18.9126	10.101	24.9654
185624_s_at	T28H11.7	---	15.9569	1.00413	1.0745	46.1155	36.4945
188227_at	T28H11.5	ssq-2	15.9519	-1.16256	-1.01998	43.51	30.7994
172375_x_at	B0213.4	nlp-29	15.9467	20.5439	18.8206	21.345	22.5388
172327_x_at	F44D12.7	---	15.8817	-3.30557	-1.44611	30.5187	20.2931
171796_x_at	C48780	---	15.8695	-1.11743	1.18057	95.25	60.4152
172627_x_at	Y105C5A.13	---	15.7828	1.4781	2.51856	32.3648	55.4369
181410_s_at	F26G1.5	---	15.7259	1.22726	1.02259	137.677	66.0346
176471_at	Y47D7A.13	---	15.6566	-1.15026	-1.29858	108.986	54.8361
184174_at	ZC204.12	---	15.6401	3.05892	7.20825	70.1659	72.1325
184685_s_at	T08B2.12	---	15.2654	-1.52687	1.00714	29.2384	28.4604
172309_x_at	C08E3.1	---	15.2416	2.29234	2.13775	18.1252	38.3076
174240_at	CEK09C4R	---	15.2048	7.91705	23.1455	10.8584	26.0042
172431_x_at	H12D21.1	nspa-4 /// nspa-3 /// nspa-8 /// nspa-5 /// nspa-1 /// nspa-2	15.0236	-1.20157	1.62682	28.1047	16.9245
193327_at	F53B1.4	---	15.0023	-1.30771	-1.19932	81.2627	33.3512
186649_s_at	F36H12.11	---	14.957	-1.25314	-1.46308	38.78	37.1602
172381_x_at	ZK484.8	---	14.9324	-2.18554	-1.15041	27.9538	21.6306
172630_x_at	C35D10.11	---	14.9178	-3.20033	-1.47481	33.3737	20.5722
172240_x_at	F53H2.2	cnc-7	14.7278	40.0041	17.7891	9.47287	31.4997
188358_at	B0218.1	---	14.7271	2.77385	4.88531	7.44114	11.3101
178945_s_at	F53B6.4	---	14.6977	-1.72502	-1.63127	39.1796	36.9762
192144_s_at	ZK455.4	asm-2	14.6604	7.16219	5.53764	2.76898	5.30029
180145_s_at	Y51H4A.7	---	14.5267	5.95275	8.35834	10.6408	16.4989
191287_at	F52E1.8	---	14.4901	1.07955	-1.13609	8.15037	9.38446
176437_at	C30F12.3	---	14.4822	1.01138	1.01693	2.06513	1.67597
172377_x_at	D2062.6	---	14.4599	-1.20746	-1.10609	39.5792	16.2498
193800_at,193801_s_at	C14A6.1	clec-48,clec-49 /// clec-48	14.4349	9.30717	8.59691	14.7928	17.6763
172565_x_at	C08E3.13	---	14.4198	2.31086	3.18283	12.3167	29.1755
181736_s_at	K05F1.9	---	14.416	-1.10263	-1.12922	38.5155	42.8217
173083_s_at,173117_at	AV199772	---	14.3632	1.05179	0.0173673	156.967	73.0574
186124_at	T02B11.4	---	14.2936	11.3545	13.3817	33.0056	20.3955
172695_x_at	ZC477.1	ssq-3	14.1414	-1.17098	1.00062	30.774	26.1211
188050_at	F47B8.11	sss-2	14.106	-1.02828	1.01437	31.53	29.1047
188078_at	F46B6.8	---	14.0855	3.49669	4.82823	7.72775	11.4344
172896_x_at	C34F11.6	msp-49	14.0032	-2.32416	-1.05035	30.8614	20.8773
188123_at	B0035.13	---	13.994	3.75679	6.97252	7.86574	12.2778
172934_x_at	K08F4.8	msp-38	13.9549	-2.11663	1.03643	19.1299	15.5622
172333_x_at	F44D12.5	---	13.9486	-3.71252	-1.47965	28.124	19.296
184202_at	C35D10.2	---	13.7289	-1.64926	1.26727	36.6711	34.9595
186974_s_at	Y49F6B.10	col-71	13.7094	-1.25295	-1.39678	81.124	54.8722
180727_at	F49F1.5	---	13.6874	1.0066	1.97091	17.4641	19.7163
190450_s_at	F09C8.1	---	13.6107	6.19533	9.7376	1.18432	1.31004
172744_at	K11G9.6	mtl-1	13.4359	20.7277	56.5533	4.37675	21.4737
190627_at	K05F1.3	---	13.4301	1.13329	1.14075	40.6556	30.4935
172882_x_at	F26G1.7	msp-3	13.4153	-2.60056	-1.06707	29.3634	19.3923
175212_at	AV200298	---	13.4098	1.35939	4.73343	1.51646	1.49756
185424_s_at	F33D4.6A	---	13.3903	-1.14353	-1.16043	50.7457	51.7656
179751_at	T08B6.4	---	13.375	1.00847	-1.00477	36.2837	47.7371
172386_x_at	B0213.5	nlp-30	13.3744	4.25275	4.35473	32.7527	31.0197
187552_s_at	C45G9.4	---	13.3689	-1.08883	-1.48764	37.6816	36.8509
187924_s_at	F32B6.5	sss-1	13.3241	-1.12328	-1.12819	26.3389	18.5012
188203_at	T27A3.3	ssp-16	13.315	-1.21205	1.00849	32.8021	36.3936
172669_x_at	K07F5.9	ssp-10	13.191	1.0133	1.59549	19.7839	16.9944
183975_s_at	F57B9.9	pqn-46	13.1834	1.26555	-1.00819	97.2689	71.3311
172724_x_at	R05F9.8	msp-33	13.1769	-2.47109	-1.01093	27.4362	18.9835
186800_s_at	C33F10.11	---	13.1766	-1.25029	-1.01316	33.1215	23.5913
172834_x_at	C33F10.9	msp-40	13.0408	-2.12449	1.16416	25.9108	20.748
181933_at	T27A3.5	---	13.0235	-1.0024	-1.01875	63.9384	62.549
189736_s_at	K11D12.4	cpt-4	13.0186	2.79609	6.33691	35.7552	39.4057
172569_x_at	C24D10.7	---	13.0015	-2.5046	-1.47493	25.3671	20.314
188116_at	F57H12.3	ora-1	12.9831	1.10413	1.20547	36.5396	20.0219
172853_x_at	C04G2.4	msp-36	12.9786	-1.80979	1.03716	22.8567	18.8199
178289_at	F55C5.1	---	12.9619	-1.36769	-1.38831	34.3012	29.4805
179134_s_at	B0491.3	---	12.9345	-1.04496	-1.0134	42.0315	35.9283
172889_x_at	F58A6.8	msp-45	12.8236	-2.40275	-1.01549	28.9111	18.4202
178843_at	F08G5.6	---	12.759	-2.56349	-1.96312	9.48282	21.253
181116_at	F36A2.10	---	12.7506	1.17745	1.08756	23.9641	19.532
188226_s_at	T28H11.1	ssq-4 /// ssq-3	12.6447	-1.05477	-1.09145	29.2272	18.1737
188366_s_at	F54D1.2	col-126 /// col-127	12.625	1.40705	1.71606	31.3126	23.238
189250_at	ZC116.2	---	12.5529	-1.02001	1.00178	34.649	33.5289
172900_x_at	ZK546.6	msp-152	12.521	-3.1962	-1.10108	25.0599	17.0923
173060_s_at	C58103	---	12.503	-1.10339	1.07131	31.9496	28.0703
172547_x_at	R12E2.14	---	12.5019	-1.77856	-1.51828	79.6353	46.0407
193741_at	T03G11.8	zig-6	12.4636	1.28926	2.24612	25.6371	21.4126
184746_at	F52F10.2	---	12.3629	-1.06746	-1.07499	71.1083	36.2338
178108_at	T27E7.1	---	12.3505	1.16286	-1.19725	35.0203	28.5698
191005_at,191006_s_at	W02B12.12	---	12.3462	-1.03973	-0.0186227	37.9656	46.7007
172734_x_at	ZK1248.4	---	12.328	-1.88438	1.0426	26.9845	16.9827
194252_x_at	C69078	ram-2	12.2936	1.65045	1.16883	50.26	28.2232
182491_at	F53F4.13	---	12.2749	4.90579	8.06173	18.255	17.5422
180997_at	C34D4.3	---	12.2481	-1.5168	-1.06043	34.8629	25.9959
182966_at	ZK154.1	---	12.179	1.08616	1.01771	49.9019	37.1611
174075_at	C68240	---	12.1273	1.19771	1.55024	81.025	47.5328
183287_at	Y4C6B.2	---	12.107	1.84767	3.52434	15.3045	16.8259
191068_at	T05A10.3	---	12.1027	1.16632	-1.04197	38.2948	28.9581
176044_at	Y41D4B.L	---	11.9096	2.35494	13.8611	29.9118	38.7192
190091_at	C01B12.1	sqt-2	11.8909	1.4544	1.05421	36.1694	36.396
173207_at	AU114189	---	11.8819	2.77753	1.03302	12.8814	19.642
176459_at	Y102A11A.D	---	11.8706	1.0252	-1.00645	7.60305	12.3634
172475_x_at	B0222.7	col-145	11.8566	1.19493	1.15989	55.3324	35.3487
179323_s_at	C14A6.2	---	11.8189	3.32997	2.75439	19.5206	10.6007
193098_at	ZC190.1	cln-3.3	11.8088	2.77938	2.71833	4.53468	8.51617
172938_x_at	ZK1251.6	msp-76	11.7116	-2.20983	-1.05283	18.3284	14.942
172254_x_at	Y43C5A.1	---	11.5998	-1.07908	1.25133	25.3247	17.5615
172854_x_at	F32B6.6	msp-77	11.5904	-2.06735	-1.01175	19.5911	16.3975
180453_at	F53A9.1	---	11.5517	5.19606	14.7179	15.1244	18.0812
183652_at	K01A2.2	---	11.5188	2.95324	19.345	2.41056	4.39974
172687_x_at	F09C12.7	msp-74	11.4939	-1.79249	-1.10315	27.2708	18.4642
187073_at	Y57A10A.23	---	11.4845	2.07457	2.67629	32.9291	24.1175
172905_x_at	T13F2.11	msp-78	11.4351	-1.95139	1.07686	15.9854	14.128
172746_x_at	T07H6.3	col-169 /// col-170	11.4248	1.6936	1.66622	30.5407	24.7589
189972_at	C33C12.3	---	11.4198	7.43296	14.5841	15.7176	32.5519
188281_s_at	F38A3.1	col-81	11.3988	-1.31866	-1.68057	18.1266	20.5368
172907_x_at	K07F5.3	msp-10 /// msp-56	11.3498	-2.26564	-1.03995	17.4227	13.9936
186012_s_at	F57H12.6	---	11.3373	1.04589	-1.00232	19.3364	17.7031
173632_s_at	CEC7464	col-129	11.2996	-1.06041	-1.15085	18.3388	20.8378
188475_at	C44C10.1	col-180	11.2682	-1.06503	1.10253	60.675	42.639
173124_s_at	AV182934	---	11.2041	1.13525	1.60044	23.2482	33.0975
191943_at	C14C10.1	---	11.2038	1.01787	1.14399	20.5412	25.7794
172731_x_at	T27E7.7	---	11.1593	1.36451	7.26027	2.78086	10.7813
189545_s_at	F41F3.4	col-139	11.1419	-1.32638	-1.36459	22.8278	24.4677
172105_x_at	Y39G10BM.E	---	11.1211	-1.83717	1.11434	19.929	12.4907
184870_s_at	Y57G11A.2	---	11.0632	1.01541	1.02465	23.2939	21.1185
186475_at	Y106G6G.4	---	11.0241	-1.11901	-1.03478	29.5065	29.1623
172762_x_at	B0564.5	---	11.015	1.08237	5.55904	3.5796	10.1045
192026_at	C46A5.3	---	10.9951	-1.37282	-1.50208	61.8457	37.8591
186021_s_at	W03D8.10	---	10.946	-1.77953	-1.56077	30.2211	29.7833
172857_x_at	F36H12.7	msp-19	10.9346	-1.93644	1.01038	16.2899	13.4663
186185_s_at	Y47D3A.13	---	10.9073	-1.53752	-1.16434	26.3074	34.2432
179482_at	F07A5.2	---	10.9044	-1.26296	-1.19515	30.0063	22.6773
172714_x_at	R05F9.13	msp-31	10.8904	-2.39542	-1.03426	18.6967	15.173
172885_x_at	C34F11.4	msp-50	10.8726	-2.94357	-1.40418	26.71	21.3745
172906_x_at	T13F2.10	msp-79 /// msp-81	10.7717	-2.163	-1.12002	16.5535	13.5501
177962_at	K04G2.4	---	10.7092	-1.10118	-1.00494	23.1464	15.8314
172803_x_at	C34H4.4	---	10.6303	1.56685	1.1763	53.3562	35.741
190093_at	W05G11.3	col-88	10.6095	1.02056	1.09136	92.008	44.2204
189584_s_at	F41E6.5	---	10.5805	13.6505	30.5202	16.5412	22.3191
184708_s_at	C43E11.5	---	10.5394	1.008	-1.00374	31.6923	52.2054
173567_s_at	CEK080DYR	---	10.534	1.12739	1.09229	52.448	50.8776
182561_at	Y11D7A.9	---	10.4881	1.00812	-1.01015	99.6976	51.0923
172903_x_at	C09B9.6	msp-55	10.4587	-1.96637	-1.01128	16.3898	12.6465
177910_at	C54G4.3	---	10.4579	1.00124	1.00197	29.6375	36.6074
171880_x_at	CEK099C4R	---	10.4353	-1.6609	-1.22231	19.651	16.074
192175_at	C27D6.3	---	10.4111	-1.38893	-1.03044	32.9059	32.9659
182200_at	C05C12.5	---	10.3844	1.00408	-1.0044	23.2807	30.8004
172913_x_at	F11D11.9	---	10.3694	-1.03489	4.62633	2.7009	8.93184
179038_at	F26A3.5	---	10.3666	1.07932	1.0103	30.3597	38.4039
172752_x_at	ZC477.8	ssq-3	10.3491	-1.40708	-1.13427	21.9667	16.5664
172852_x_at	K07F5.2	msp-10 /// msp-56	10.2979	-2.29686	-1.16398	15.9551	13.0938
185480_s_at	F36H12.8	---	10.2545	1.10664	1.01603	35.5828	23.8269
193007_s_at	K08E7.9	pgp-1	10.2464	-1.09575	-1.0055	1.4939	1.72671
172629_x_at	Y59E9AR.7	---	10.1548	-1.96215	-1.05871	15.0332	12.2375
177650_at	W04G3.8	---	10.1423	1.4474	3.10296	5.94081	12.3621
194203_x_at	C40277	---	10.132	1.74835	4.11274	6.86901	18.3479
172893_x_at	K07F5.1	msp-79 /// msp-81	10.1226	-2.16471	-1.01862	16.4787	12.7809
180439_at	C26B9.3	---	10.0991	1.01252	1.29763	47.9536	28.2298
172922_x_at	ZK354.4	msp-113 /// msp-65	10.073	-2.16554	-1.11894	15.7591	11.8997
172927_x_at	ZK354.1	msp-65	10.0396	-2.24342	-1.1388	14.5039	12.2427
193836_s_at	W04E12.8	clec-50	9.96715	8.66302	9.84121	10.8621	13.8191
185862_at	Y59A8B.20	---	9.91564	1.53941	1.52639	38.3618	25.0757
171811_s_at	C57047	---	9.88719	-1.49169	-1.46703	22.7833	18.4241
177836_s_at	R10E9.2	---	9.8755	-1.85633	-1.42294	27.285	25.3939
181707_at	F10D11.6	---	9.86017	1.0527	-1.30059	118.38	40.2349
173035_s_at	CEC1123	---	9.84975	4.95673	3.88804	9.19624	16.2556
173004_s_at	C31422	---	9.83224	-1.11187	-1.12143	39.9915	36.6307
176845_s_at	Y19D10A.7	---	9.78627	1.14624	-1.14963	19.7883	1.40405
172343_x_at	B0213.6	nlp-31	9.77982	4.61197	4.34926	19.8254	17.4478
172297_x_at	T23F11.2	---	9.73823	-1.22377	1.04489	33.3136	36.5628
179176_at	C52G5.2	---	9.7161	2.45139	2.81761	66.7404	57.7631
172405_x_at	R09B5.8	cnc-3	9.71499	15.2406	10.8717	6.37406	11.737
192636_at	F37H8.3	---	9.70596	6.16506	4.30992	9.24911	20.4786
172770_x_at	R13H9.4	msp-53	9.69245	-1.88243	-1.07521	15.0557	12.1328
191284_at	K11D2.2	asah-1	9.69157	4.71763	9.10089	2.9557	6.61862
190348_at	C09G5.6	bli-1	9.62491	-1.0481	-1.13211	29.3521	38.0336
171867_x_at	CEC2033	msp-81 /// msp-19 /// msp-79 /// msp-65 /// msp-74 /// msp-51 /// msp-59 /// msp	9.60768	-2.03806	-1.08723	14.8969	11.469
184855_at	T23B12.8	---	9.57851	1.87514	2.89571	6.02474	8.4045
172925_x_at	ZK354.11	msp-59	9.57281	-2.04923	-1.00386	13.8469	10.8848
189800_s_at	T20G5.3	---	9.53585	1.26757	1.06819	19.3301	23.6197
177447_s_at	F32H2.7	---	9.53437	-1.3423	1.03241	36.2335	39.0334
181681_at	F08F1.6	spp-13	9.49933	-1.008	-1.00542	13.2239	18.5222
180520_at	T28H10.2	---	9.49603	8.00034	6.86361	12.7403	22.1774
172476_x_at	R07E5.15	---	9.48165	1.00515	1.16431	23.5259	30.3308
188364_s_at	F08G5.4	col-130	9.43749	1.21017	1.02803	59.4459	41.2494
193750_at	C25G4.6	---	9.42138	-1.47524	1.0181	30.1588	33.2519
173238_s_at	C51398	cpt-4	9.41702	1.86879	3.84145	24.0825	27.6329
188068_at	F37A8.4	nlp-10	9.32224	2.54596	3.80088	12.8613	10.8649
190848_at	B0280.11	---	9.28474	-1.10237	-1.02078	33.5418	37.2471
192663_at,192664_s_at	ZK938.1	---	9.25751	-0.0581507	1.26676	23.268	17.2297
193321_at	R04E5.10	---	9.17258	1.64346	1.38242	19.9535	24.018
192076_at	K02G10.7	---	9.17033	12.7058	12.4596	6.26325	10.5245
177024_at	C29E4.1	col-90	9.16003	-1.05789	-1.07528	59.7555	43.1666
172797_x_at	C54H2.2	---	9.13292	1.3247	4.45824	3.12654	7.88673
191718_s_at	C43C3.1	ifp-1	9.12896	1.44234	1.22912	21.6525	21.7307
192569_at	F08B4.2	---	9.04034	1.07514	1.04042	16.3501	9.87857
192194_s_at	W03G1.7	---	8.99357	1.29037	1.4004	-1.00447	1.32262
172928_x_at	ZK354.5	msp-51 /// msp-55 /// msp-57	8.98043	-2.13079	-1.0609	14.5761	11.8416
173650_s_at	CEK065D1R	col-63	8.97048	-1.31852	-1.10692	33.3096	25.7802
172113_x_at	Y59H11AM.D	---	8.89785	-1.86761	1.00582	13.7903	9.97945
176691_at,176692_s_at	C45B2.1	---	8.89646	1.42268	0.602877	11.7685	10.7252
182319_s_at	T21G5.4	---	8.86204	1.00711	-1.00943	19.4217	17.5703
172771_x_at	R13H9.2	msp-51 /// msp-55 /// msp-57 /// msp-53	8.8189	-1.96543	-1.0593	13.6507	10.6594
183913_s_at	T10E9.3	---	8.80843	1.00894	-1.0001	134.059	43.8285
172766_x_at	ZK563.3	---	8.77519	1.3939	4.72516	3.01147	8.63887
185972_at	H42K12.3	---	8.75315	-1.00838	1.21009	19.1143	20.9924
193834_at	T13B5.1	snf-3	8.7528	10.4974	8.22467	11.7951	9.30788
178164_at	F21H7.5	---	8.71184	1.03173	-1.25563	25.0448	16.3041
193344_at	C44H4.3	sym-1	8.64601	5.29791	12.2161	5.24519	8.96086
186492_s_at	F15E11.14	---	8.62572	-1.28551	1.62768	11.5298	27.1066
185173_at	F41E6.12	---	8.57632	2.70828	1.94203	14.5762	12.9882
190166_at	T01B11.4	tag-316	8.57097	1.12293	1.02547	27.3907	39.445
172606_x_at	Y59E9AL.6	---	8.56446	-1.48044	-1.27909	16.5558	15.2738
192137_at	C05C8.3	fkb-3	8.5588	5.03066	4.7692	34.2312	27.5922
172970_x_at	Y116A8B.2	---	8.55623	1.16526	4.83699	3.10117	8.90829
185764_s_at	F33D4.6B	---	8.52732	-1.04657	-1.19604	30.5469	50.4202
190955_s_at	B0334.1	---	8.51454	3.9634	3.76499	12.7832	11.1085
187385_s_at	ZK757.3A	---	8.44599	-1.15292	-1.22585	29.4368	37.0209
179498_at,179499_s_at	C06H5.2	---	8.42338	1.74793	3.74804	8.46871	16.0726
191579_at	C43F9.6	---	8.39076	-1.02764	1.01526	23.1253	32.9964
187960_at	K07F5.11	ssq-1	8.35114	-1.08598	-1.05122	16.2129	11.004
192822_s_at	T13A10.11	---	8.32516	1.05006	1.22058	27.5643	27.8417
180754_at	C31H1.5	---	8.28986	-1.01066	-1.07289	17.9645	24.2303
192737_at	F49E11.10	---	8.26151	6.06211	18.1544	4.72373	6.83132
175990_at	R13A5.3	---	8.25542	2.61576	3.34614	11.8315	15.1311
186313_at	Y49E10.18	---	8.24718	3.29309	5.35496	4.69918	9.24907
190094_s_at	M02D8.4	---	8.24052	7.62809	9.19988	28.3954	18.9954
183775_at	C34G6.6	---	8.23538	5.06854	11.2995	6.52963	10.5719
172335_x_at	F56A4.8	---	8.17896	-1.03461	4.24085	2.69506	7.40446
172136_x_at	Y71D11A.4	---	8.15012	1.02462	4.55247	2.68054	7.34622
189882_at	ZK484.2	---	8.03505	1.77775	1.64478	18.5732	24.1097
181308_s_at	C37H5.9	---	8.03167	3.43531	2.95402	6.68796	11.6084
190671_at	C36B1.10	gska-3	8.0261	-1.01345	1.03398	17.6932	22.027
192216_at	F58H1.7	---	8.00015	1.44797	3.44144	6.88917	5.82408
190598_at	T14B4.4	---	7.94944	-1.30187	1.21821	2.87981	5.77343
172989_s_at	C52742	---	7.94216	-1.1588	-1.18675	76.7535	42.2873
172767_x_at	ZC132.1	---	7.9155	1.14035	4.47654	2.99076	8.8265
173919_s_at	AV199129	---	7.86116	6.1774	6.36085	30.5575	33.285
184093_at	M01H9.1	---	7.86014	1.11346	1.25251	58.6422	53.8766
173232_s_at	CEK123C8F	lmp-2	7.8445	1.84502	2.64368	3.82399	8.62153
183577_at	ZK1067.7	pqn-95	7.84375	-1.05511	1.09188	174.498	53.8142
172836_x_at	ZK1248.17	---	7.80249	-1.19673	1.22127	16.3311	9.23968
177267_at	ZC8.3	tag-226	7.7794	2.10042	2.44616	19.7328	14.2913
184684_at	Y53F4B.27	---	7.7712	1.00866	-1.04364	61.8378	39.9413
188128_at	C50B6.7	---	7.74586	1.44409	2.29329	2.05741	2.47752
172363_x_at	F53A9.6	---	7.72297	2.3419	8.248	9.71612	10.3605
177539_at	ZK858.2	---	7.71581	-1.05628	1.02723	17.9077	16.4822
180297_at	C06A8.6	---	7.70773	1.04751	-1.00284	29.4248	28.3508
177131_s_at	Y19D10B.A	---	7.68311	-1.28907	1.63797	11.1363	29.4797
173639_at	AV192250	---	7.67432	2.46313	3.25731	38.9619	29.1155
188337_at	Y57A10A.11	rol-1	7.67381	-1.3591	-1.07661	74.5643	43.327
184031_at	F36A4.2	---	7.67061	1.00229	-1.01038	22.0451	18.7041
177607_s_at	F22B5.5	---	7.64191	1.08768	1.02486	9.56574	9.21686
193849_at	F13D11.4	---	7.55137	-1.10643	1.34697	13.1049	7.11565
178439_s_at	F17C8.3	---	7.54004	-1.02633	-1.04777	29.5611	30.3474
190193_s_at	R11A5.7	---	7.51379	-1.04739	-1.0705	83.8315	47.2333
190446_s_at	C31H2.2	dpy-8	7.50379	-1.03547	1.14027	4.63062	10.4385
192682_at	T01B7.7	rol-6	7.43553	1.40314	1.21563	24.7144	24.1505
187282_at	F22B7.9	---	7.43489	2.56076	7.00393	1.91563	4.67562
183014_at	F59A7.2	---	7.41788	8.38443	5.6935	19.3927	23.7443
180614_at	T17H7.7	---	7.37331	-1.01239	1.12204	46.6132	24.1783
172159_x_at	F41E7.4	---	7.35694	1.53721	1.16171	9.77482	13.7099
193649_s_at	K08F8.4	pah-1	7.34423	3.80752	3.54356	6.32055	8.8727
190361_s_at	F56F10.3	---	7.33168	7.79419	7.61795	14.1006	18.2902
173727_s_at	CEC9824	---	7.31888	2.51307	3.72579	9.97336	11.7762
178068_s_at	C34E7.4	---	7.31052	2.77199	2.85039	35.5669	20.937
178695_at	F53B3.6	---	7.28702	1.33093	1.02986	9.1633	14.7208
172765_x_at	ZK1225.3	---	7.2539	1.14523	4.57209	2.82507	7.02026
175253_s_at	AV180727	---	7.2184	1.19061	1.41942	16.3336	2.57484
186706_at	K08D10.10	---	7.20139	3.24947	6.45787	3.25285	2.78196
185758_at	C14C11.3	---	7.18718	3.86896	4.78422	17.7678	23.2884
173214_s_at	AV181428	---	7.16578	4.44668	5.47332	11.4994	13.6322
188247_s_at	C10G11.8	---	7.15021	-1.02376	-1.10969	16.5568	16.0516
185902_at	F21C10.9	---	7.10814	1.33653	1.00072	5.31889	4.54403
184676_s_at	ZK1290.8	wrt-10	7.08672	2.65649	7.59607	4.14101	11.4655
191515_at	F19C7.2	---	7.06436	2.88913	3.40585	3.32876	7.64336
186453_at	ZK1248.5	---	7.0447	1.02686	-1.0193	29.1251	30.5803
186927_s_at	Y65B4BR.6	---	7.02667	-1.07309	-1.20175	32.4565	15.5184
188201_at	F16F9.4	---	7.02647	2.25024	1.56279	21.1291	23.9118
192931_at	C01G12.8	---	7.0258	-1.05697	-1.14412	21.2521	21.427
186519_at	F15E11.12	---	7.0201	1.07374	1.13447	2.33655	63.727
183818_s_at	C05E7.1B	---	6.97591	1.114	-1.01447	29.8919	22.3396
172747_x_at	T26H8.1	---	6.96827	1.04961	3.55965	2.90256	7.86082
190427_s_at	C54F6.14	ftn-1	6.96731	4.95143	6.01794	12.6944	15.7298
192691_s_at	R11D1.11	dhs-21	6.95556	3.67657	4.58511	7.57593	13.4576
186903_at	Y55B1BL.1	---	6.95125	3.55608	2.64796	12.8751	11.3649
172555_x_at	K01D12.15	---	6.92269	-1.61215	-1.5143	15.5045	13.3877
186043_at	F20A1.10	---	6.90594	12.3071	7.94805	19.481	18.5118
172380_x_at	F47B3.2	---	6.81657	1.13715	-1.16891	14.3877	15.0756
183159_at	F09F9.2	---	6.7958	-1.1438	-1.03903	11.5534	23.226
187529_s_at	ZK1307.4	---	6.79064	-1.08234	-1.10541	16.5898	15.4591
180592_s_at	F56A4.2	---	6.78362	2.3426	2.23624	6.21146	4.65125
190628_at	F32A5.4	---	6.7764	2.3764	2.29149	19.164	15.5971
179858_at	C49C8.5	---	6.76978	1.78528	10.9589	5.38897	8.5529
189221_at	F28G4.1	cyp-37B1	6.75536	4.23994	16.0492	20.4602	34.55
184883_s_at	F49C12.15	---	6.69168	-1.00094	-1.01424	19.8093	20.8817
186443_at	F42A10.7	---	6.64482	-1.19574	1.63141	-1.16732	1.95629
186745_s_at	Y38E10A.17	---	6.62155	-1.21112	-1.09085	19.0356	19.4078
190075_at	K09C8.1	pbo-4	6.61355	-1.04138	1.98705	11.7289	16.3308
190702_at	K01H12.2	---	6.58113	1.00626	1.21178	21.1661	32.7338
187377_at	F37A4.5	---	6.54306	1.01028	-1.04121	21.6106	42.0159
177368_at	M60.1	---	6.53271	2.92422	9.40505	6.70481	11.7342
176763_at	C50E10.1	---	6.49024	-1.04171	-1.07557	26.1134	22.2367
182341_at	C05D9.2	lmp-2	6.46958	1.777	1.79374	2.75246	5.04777
173774_s_at	CEK124G3F	---	6.46857	1.83612	1.15104	26.2093	17.6377
186571_at	Y106G6H.13	---	6.46699	-1.25214	1.03299	19.2098	16.6605
173257_s_at	4204794	---	6.43575	2.78665	7.94755	1.62419	3.0817
189761_s_at	F32B5.1	---	6.42768	4.07361	5.35752	10.5007	12.0063
189387_at	T11B7.3	col-118	6.41957	1.99963	2.41804	9.95353	10.0851
179510_at	F58H1.2	---	6.39902	1.00374	1.00186	8.03605	8.73642
194056_s_at	F35C5.5B	---	6.39268	3.20853	7.20594	8.88913	15.6464
185494_at	F42A10.6	---	6.36017	3.25065	3.66759	3.2308	5.6322
188659_at	Y38C1BA.3	col-109	6.34629	1.72315	1.60967	29.0879	20.3589
193822_at	T19D12.1	---	6.34401	2.11608	1.94462	9.03097	11.4423
172477_x_at	K01D12.7	---	6.33243	-1.33983	-1.47259	16.9531	13.5867
173230_s_at	C52705	snf-5	6.32728	-1.03959	1.03157	24.9851	20.7393
192114_s_at	ZK1127.10	---	6.3186	9.1463	6.93187	6.19635	9.43968
176327_s_at	Y47D7A.5	grl-5	6.30689	-1.27757	-1.27742	38.1989	41.6972
180707_at	F55H12.4	---	6.26717	5.27993	2.43591	5.30406	10.0672
179356_at	F08H9.2	---	6.26622	-1.53757	-1.55495	12.2106	4.59488
191180_at	ZK1290.12	wrt-1	6.25814	-1.02808	1.13743	5.97451	10.2784
177375_at	M60.2	---	6.24657	2.69687	9.09612	6.67331	10.3229
179093_at,179094_s_at	T16G1.4	---	6.23279	-1.11322	3.57869	-1.25785	-1.25371
172748_x_at	C14A6.4	---	6.23094	-1.12002	3.7769	1.98334	6.14875
183820_at	F32B5.4	---	6.20877	-1.08653	1.0103	19.9178	16.4153
190525_s_at	K03H1.1	gln-2	6.13573	-1.16359	-1.37894	17.7526	19.8222
171896_x_at	CEC5753	---	6.12633	-1.01464	-1.13536	16.5004	8.06578
190565_at	C27D8.1	---	6.11967	1.01424	-1.02158	22.68	27.8772
192581_s_at	W05G11.6	---	6.08299	3.69213	4.67757	3.33631	5.22527
190153_s_at	T01B11.2	---	6.07954	3.77003	3.82611	3.64118	9.76458
171932_x_at	AU116072	---	6.06912	4.25666	5.23562	1.34158	1.22727
174152_s_at	C52339	bli-1	6.06512	-1.18453	-1.38844	11.5	17.2162
172418_x_at	F47B3.5	---	6.0541	1.04644	-1.10623	20.3196	23.7563
173654_at	CEK019H6F	---	5.99192	1.07377	1.3532	30.4231	38.6074
181698_s_at	C08F1.5	---	5.9673	1.15804	1.05539	4.70855	6.60267
193712_s_at	C14F11.6	---	5.96431	1.25842	1.96677	8.31464	19.5041
193496_s_at	F10F2.2	---	5.95626	3.88818	3.32216	11.1043	17.2724
183847_at	C15F1.1	---	5.93697	1.23064	1.1343	14.8046	12.3609
187996_s_at	F28H7.3	---	5.93244	5.32485	6.03494	3.43423	8.12373
173008_s_at	CEC8763	---	5.93149	5.90493	7.6542	3.03257	6.71689
172070_x_at	K06A9.1B	---	5.91972	1.49108	2.62653	2.67682	4.53991
179391_at	ZK265.3	---	5.90686	1.00422	-1.00519	29.5507	22.9307
183941_s_at	F56D3.1	---	5.89983	1.04736	1.03302	35.575	19.046
187044_at	K04H4.5	---	5.88961	-1.24139	-1.3728	18.7236	16.8948
191298_s_at	F23B2.12	pcp-2	5.88428	1.27469	1.25902	17.4672	23.0963
177317_at	VC5.3	---	5.88188	3.36673	3.43951	9.32065	11.5455
171807_x_at	CEC3124	---	5.88151	-1.17967	-1.30578	38.5728	23.4506
190607_at,190608_s_at	C09D4.3	---	5.86946	1.01816	-1.01616	31.837	50.4153
187165_at	C28C12.11	---	5.85879	1.00528	-1.00283	25.9631	20.5258
186652_at	ZK512.8	---	5.85309	1.01161	-1.00177	25.5838	22.0273
192195_at	F28F8.2	acs-2	5.84008	7.17379	10.8265	19.185	14.3887
179788_s_at	T22B3.2A	---	5.82123	1.00453	-1.00317	20.4844	22.1741
177004_s_at	Y54G2A.X	clec-83	5.81477	2.07534	3.15934	7.20326	8.56037
172196_x_at	K08C9.4	col-65	5.81434	1.58809	1.42954	23.1325	15.9741
176702_at	C25F6.3	---	5.80309	4.46098	2.63273	7.4662	10.664
194238_x_at	C50239	---	5.80084	1.0258	1.04855	13.3137	12.9119
188059_at,188060_s_at	ZK270.1	ptr-23	5.79039	1.49441	1.90598	30.9649	14.8224
190795_s_at	F35C11.3	---	5.77826	-1.05188	-1.13005	16.6104	20.2044
176606_at	F48C1.7	spe-11	5.76341	-1.05143	-1.00339	30.2195	24.9756
181137_at	F46G10.1	---	5.72892	1.80863	4.24059	6.03736	9.33508
191485_at	C54D10.10	---	5.68494	-1.00416	-1.01428	18.8947	25.3442
188028_at	T18H9.1	grd-6	5.64518	-1.00534	-1.05607	145.146	72.181
193863_s_at	F15G9.4B	---	5.64367	1.99766	1.91935	4.72767	7.38158
186532_at	Y71H10A.2	---	5.63572	1.76742	1.50592	4.68222	6.20441
187353_s_at	Y110A2AL.8	---	5.61304	-1.01572	1.26917	24.2623	10.3728
190699_at	C36H8.1	---	5.60775	-1.00365	-1.01646	19.486	20.5067
186092_s_at	Y66H1A.5	---	5.59695	1.66059	2.83965	5.53678	8.57053
180766_at	F13B6.3	---	5.56228	1.12454	2.01962	7.00456	7.1443
185923_at	R01B10.3	---	5.55107	2.25849	3.58213	3.34252	4.98116
193588_s_at	F28D1.5	thn-1 /// thn-2	5.54976	4.08195	5.11478	1.65742	3.21959
177250_at	M162.5	---	5.54863	2.03172	1.9429	6.09723	4.2558
173466_s_at	3002910	flp-9	5.5343	3.51912	4.23512	13.3399	9.49503
179402_at	F52H3.5	---	5.52392	2.73673	3.70825	9.19484	12.8372
186131_at	K11G12.1	---	5.52201	4.54366	4.30076	6.70414	6.37665
179903_at	ZK354.7	---	5.50983	-1.11757	-1.13353	13.3036	12.7374
183921_at	F26F4.2	---	5.50578	-1.44362	-1.263	15.8618	14.6396
176461_s_at	Y59H11AM.B	---	5.5048	1.03546	-1.06092	13.2746	6.48245
179651_s_at	C06H5.1	---	5.50154	2.46732	3.39884	8.05857	12.0926
176544_at	Y71G12B.EE	---	5.48918	2.98157	3.70535	7.99878	6.76095
186179_at	K05F1.10	---	5.47815	1.26269	4.22552	7.89929	9.4717
172811_x_at	C35E7.10A	---	5.47773	-1.0005	-1.01483	14.7999	20.5175
179613_at	C50F4.8	---	5.46898	2.83314	3.30467	7.0366	4.68979
172736_x_at	T10E10.2	col-167 /// col-168 /// col-169	5.45279	1.64639	1.62334	15.0874	10.8036
192118_s_at	F10C1.7B	---	5.45169	1.6396	2.78751	6.69519	8.73678
171956_s_at	AV181769	ptr-23	5.43588	1.53478	1.56405	26.4568	13.2473
173301_s_at	CEK011C5R	---	5.40348	7.97537	8.12912	13.4253	14.6325
194240_x_at	C53601	snf-5	5.39107	-1.06243	-1.0235	32.3069	27.2504
186093_at	Y25C1A.1	---	5.38868	-1.0624	-1.02318	20.0198	18.7258
190579_at	C17G1.3	ugt-23	5.3876	3.14059	3.61833	7.70974	11.2572
172735_x_at	T10E10.1	col-167 /// col-168 /// col-170	5.37485	1.54873	1.5497	18.1181	13.6985
177868_s_at	T28F3.8	---	5.35838	2.11559	2.32546	6.98442	10.5985
183452_s_at	Y32F6B.1	---	5.34634	2.06605	1.29161	10.3302	11.4733
174102_at	C70896	---	5.33806	2.69984	5.23702	1.84012	2.99399
193031_at	T07A5.3	---	5.33209	1.26035	1.33325	10.2961	10.8699
180837_at	T08A9.2	---	5.31712	1.72044	1.73331	5.78336	8.87399
192878_at	T22G5.2	lbp-7	5.31711	1.74354	1.56511	8.22292	12.3506
187925_at	ZK6.7	---	5.31514	5.0665	5.65332	6.47965	7.18021
190244_s_at	F01D4.4	egl-21	5.31486	2.80256	2.97399	7.17963	6.84949
192596_s_at	T03F7.7	---	5.31025	2.93971	2.0597	16.2091	15.5494
193893_at	ZK909.3	---	5.30155	1.44962	1.46247	22.0282	13.7204
172200_x_at	C28D4.5	---	5.28802	-1.01831	-1.04395	15.7982	13.6185
182091_s_at	T04A11.4	---	5.27542	-1.75982	-1.43323	2.68813	3.72538
177942_at	F33A8.7	---	5.26347	1.00114	-1.01263	50.8718	36.6289
177916_at	W04G3.3	---	5.25021	1.25389	1.50002	3.82424	8.47174
176118_at	R13A5.6	---	5.24375	3.30446	2.72659	7.99979	14.4524
182486_at	E04F6.8	---	5.2324	2.19137	3.16392	4.01726	3.99948
192407_at	K08F4.7	gst-4	5.22862	30.7527	11.1438	18.2775	40.914
185939_at	Y106G6A.4	---	5.21795	1.14457	-1.02177	14.636	13.6925
189760_s_at	R07E3.1	---	5.21137	2.46816	3.10719	9.667	14.7648
173252_s_at	C68597	nlp-33	5.20888	2.48844	2.30352	16.5366	13.7252
192974_at	W02D3.7	lbp-5	5.20217	1.84374	2.32311	8.47946	11.5949
183956_at	C48E7.1	---	5.19167	3.23702	3.65884	8.44308	8.01366
188168_at	R07G3.2	---	5.18618	1.37175	1.13852	15.1363	13.1181
177920_at	D1086.3	---	5.16065	28.703	36.4593	4.2677	11.0587
190570_at	F52D1.1	---	5.15916	2.20218	2.56613	20.5098	13.3956
178447_s_at	K08C9.2	---	5.1378	1.0163	1.0251	11.5378	11.206
176260_at	Y58A7A.1	---	5.12723	2.20624	3.03852	11.9867	8.04326
175143_s_at	AV202487	---	5.12473	2.55468	2.13289	5.10018	5.48499
191638_s_at	F10G8.1	---	5.12312	-1.03038	-1.18618	19.4935	21.9349
183851_at	D2062.7	---	5.1098	-1.08626	-1.16034	16.3562	8.64744
188853_at	R07E5.4	---	5.10921	5.89913	2.61235	36.1195	17.1298
190786_s_at	Y16B4A.2	---	5.10755	1.92713	1.20439	7.40666	10.8523
178302_at	F58B4.5	---	5.09569	3.35684	3.03834	8.36185	13.3683
191735_at	T03D8.6	---	5.08415	1.81507	1.85186	14.4404	10.9914
172719_x_at	ZK1225.6	ssp-31	5.07653	-1.01508	1.07782	15.8652	12.0421
191057_s_at	ZC455.4	ugt-6	5.0753	1.24097	1.05845	19.1621	23.0081
175347_s_at	AV199878	haf-4	5.07281	1.8542	1.59356	8.47211	14.1674
186337_at	F43C11.3	---	5.07254	-1.45634	-1.75186	2.72479	10.7946
178069_s_at	ZC247.1	---	5.06908	2.16263	2.49714	9.23339	8.16219
189580_at	M04G12.2	cpz-2	5.05687	2.40048	2.5807	10.8719	14.5668
178718_at	T22A3.4	---	5.05531	1.28486	1.24316	12.0168	9.38349
179401_at	ZK662.2	---	5.05476	-1.11468	1.02827	50.4688	17.613
180758_at	T23E7.4	---	5.05098	2.81388	3.71531	3.02353	3.83684
191616_at	F32G8.4	---	5.05083	4.4636	3.57343	2.99353	5.75093
180342_at	F35E12.6	---	5.04937	1.03263	3.4562	4.58694	5.18449
184716_at	Y46G5A.11	---	5.046	1.15157	1.09948	21.3097	13.8209
187598_at	C35C5.7	---	5.03589	2.14458	14.0171	6.31483	7.60431
188312_at	F57B7.3	col-156	5.02758	1.03354	1.06581	34.265	23.7178
188674_at	F32A5.2	---	5.0026	1.6953	1.06504	6.85922	11.9983
186107_s_at	F36H12.9	---	4.99815	1.01603	1.02958	15.5126	25.7293
191689_s_at	C08B6.1	ugt-17	4.99603	3.53681	2.05751	6.46376	9.65824
172304_x_at	C32E8.4	---	4.99364	1.01215	-1.03842	10.1045	10.1947
193472_at	ZK524.1	spe-4	4.98164	1.00334	-1.00691	26.443	34.2263
171735_x_at	CEK072GXR	col-147	4.97581	1.65275	1.52288	6.85231	8.93852
193133_s_at	ZK337.1A	---	4.97505	1.44554	1.96116	7.3237	6.72871
179264_at	K06G5.1	---	4.96596	2.9663	5.11459	8.00537	11.0811
182812_at	F22F4.1	---	4.95935	1.08599	1.1196	7.18379	9.34143
186491_at	ZK945.7	---	4.94464	-1.22091	-1.17608	15.5381	13.8957
194142_x_at	746437	---	4.94032	6.58321	7.13207	10.1687	10.2497
172399_x_at	T23B3.5	---	4.93909	1.36066	1.07407	13.0342	13.0229
191440_at	R04B5.9	ugt-47	4.93146	3.63175	1.36135	8.41309	11.8959
172238_x_at	K07A1.5	---	4.93023	1.09077	1.06517	11.8704	11.4149
188824_at	ZK1251.1	---	4.92414	1.09064	-1.10117	11.9111	11.95
185243_at	B0336.11	---	4.91971	1.12893	1.35081	12.8489	9.42647
175239_at	AU114256	---	4.91962	-1.22644	-1.0826	3.77099	41.7091
186504_s_at	C14C11.1	---	4.91741	-1.10943	-1.12571	16.0026	18.6134
192815_s_at	C55A6.1	---	4.90245	2.33077	2.6442	11.0778	9.52403
179642_at	F32D8.9	spp-16	4.89978	1.20595	1.83842	4.35517	6.84971
182747_at	R08E5.3	---	4.89355	2.0748	1.11669	17.9919	14.6192
180814_s_at	F09B12.3	---	4.88124	1.85937	-1.01015	10.7279	14.8866
183641_at	F08B12.4	---	4.87854	2.6004	4.78961	5.82867	7.54034
174540_s_at	CEC3334	---	4.8777	-1.02966	-1.13594	14.7031	11.6649
182320_at	F18G5.2	pes-8	4.85016	1.06257	-1.00969	25.694	17.6524
185227_at	F19F10.4	---	4.84111	1.08472	1.72116	2.39531	3.28669
180933_at	H06A10.1	---	4.8382	1.01055	-1.01098	8.17854	12.2811
190302_at,190303_s_at	Y66A7A.6	gly-8	4.82062	2.24038	2.25956	20.0659	14.8826
174940_at	CEK039GYR	---	4.79342	1.75478	1.29914	8.90183	11.6526
189851_at	C47D2.2	cdd-1	4.79285	2.79734	3.04965	8.21991	14.4303
174994_at	CEK059GXR	---	4.79095	7.4567	5.70376	5.11367	4.71422
190691_at	T22A3.2	hsp-12.1	4.78612	1.26256	2.38207	3.87662	4.6673
178508_at	C14A4.9	---	4.78466	1.01606	1.32909	7.96381	14.5609
192699_s_at	C01G6.1A	---	4.7482	3.35913	7.013	6.06077	5.57428
183603_at	F23B12.3	---	4.72778	1.80793	1.96473	5.68996	7.16086
173348_s_at	CEK055BYR	cpg-9	4.7273	1.36411	-1.06527	2.87699	5.32833
181526_at	Y43F8A.2	---	4.72262	-1.07048	-1.44884	19.8295	18.9313
184150_at	F21F3.1	---	4.72065	3.78354	3.52343	10.0493	9.29051
179194_at	W07G4.5	---	4.71966	1.64524	2.59577	10.1397	10.8251
174930_at	CEK119F9R	---	4.71509	2.07607	1.29087	9.29043	13.1343
183455_at	F26B1.1	---	4.70368	-1.01298	-1.10587	22.7426	21.2723
188037_at	ZK377.1	wrt-6	4.69478	1.02807	1.01349	18.2868	22.9573
187358_at	F07F6.5	---	4.69422	1.02442	-1.02581	49.8669	37.7072
173431_at	451656	---	4.69266	3.64994	3.80893	7.50962	6.50765
174675_at	CEK072F9R	acs-2	4.67435	6.02289	9.26918	14.8323	13.087
177543_s_at	F13A7.1	---	4.67067	-1.052	1.05272	17.3387	13.0784
191793_at	K07C11.5	tag-225	4.65232	2.5358	3.08908	4.94703	4.73242
181447_at	T07H3.3	---	4.65024	1.51148	1.65879	-1.24842	-1.21595
173388_s_at	CE014	---	4.65001	1.43591	-1.1705	11.9856	20.8696
187972_at	C03C11.2	fog-3	4.63398	1.22727	-1.16717	1.96219	5.16341
185420_at	C24D10.2	---	4.62784	1.0118	-1.03817	15.4266	19.0589
174952_s_at	CEK123C9R	---	4.62704	1.06518	1.63821	6.60712	5.96264
193464_s_at	F35G2.4	phy-2	4.61541	1.77393	1.70417	5.436	5.21541
185773_at,185774_s_at	C28C12.5	spp-8	4.6143	3.12582	8.06904	2.99407	5.25124
172511_x_at	Y51H4A.24	---	4.61019	2.03177	1.6914	5.44953	7.83002
193009_at	T21C12.2	hpd-1	4.5918	6.24929	3.21647	6.6569	8.5237
179787_at	H36L18.2	---	4.59018	-1.05286	1.27095	6.45841	6.44241
177247_at	BE10.2	---	4.58988	1.02278	1.00526	57.6075	27.9926
185086_at,185087_s_at	F47C12.4	clec-73 /// clec-79,clec-79	4.58547	1.01136	-1.01153	13.9356	17.5013
190905_at	F58A3.5	---	4.58306	2.00691	1.6137	4.64393	6.58823
191712_s_at	C05E4.9	---	4.56246	5.88341	6.14351	9.61403	9.69682
187447_at	R06F6.11	tag-209	4.56045	2.07652	2.3303	5.41615	5.48896
185608_at	H03E18.1	---	4.55293	-1.00559	1.10072	5.21028	14.5559
190560_at	R07E3.4	---	4.54705	-1.16346	-1.13525	1.86502	3.44142
194044_at	F35C5.6	clec-63	4.53936	3.70006	4.8912	5.31149	7.09358
190323_s_at	C52E4.5	---	4.53786	2.79517	2.15946	6.09509	9.09918
188705_s_at	T06D8.10	---	4.52955	-1.00784	-1.02234	59.1629	27.1263
191913_s_at	C17H12.3	---	4.52775	1.00658	-1.00093	10.2867	10.8265
189208_at	F38B6.4	---	4.52436	1.16683	-1.06717	9.97218	10.9078
180476_at	K07E1.1	---	4.52148	1.63968	1.27546	8.65309	9.82383
174628_s_at	CEK006GYR	---	4.52125	1.00633	1.00216	7.42817	12.1039
193419_at	F35B12.1	---	4.52069	1.84756	1.87208	12.4654	6.58232
181793_at	C09E8.3	mlt-10	4.51238	1.02795	-1.00767	12.5175	6.87643
186153_s_at	T27A10.7	cgr-1	4.51022	1.95904	1.8803	8.84344	11.1914
178918_at	T06D8.1	---	4.49145	2.26353	3.60061	3.56407	4.21141
193975_at	Y43C5A.2	---	4.48706	3.97296	5.55909	6.20444	10.6481
174347_s_at	CEK102G9R	---	4.48294	1.5785	7.6157	3.87559	6.24962
172360_x_at	C03A7.4	pqn-5	4.47621	-1.05258	-1.08279	54.4498	19.1034
186931_at	C17H12.12	---	4.47343	1.08536	-1.02579	6.7073	8.24296
186790_at	C07B5.5	nuc-1	4.47202	6.91983	8.26219	3.43123	6.44428
191331_at	Y53F4B.31	gst-28	4.46745	3.11228	3.21764	5.96738	16.7314
186464_s_at	Y46G5A.21	acl-7	4.46438	1.3772	1.92318	1.30911	2.90136
174109_at	C57244	---	4.46226	-1.53935	-1.13635	3.23257	1.36437
190037_s_at	T01C8.5	---	4.45694	2.0339	2.62509	4.39856	5.84994
194263_x_at	AV184300	---	4.45551	2.5864	2.46234	5.0703	5.52953
175786_at	6478467	cki-1	4.45112	1.40013	4.69466	13.3174	9.78233
172427_x_at	B0213.3	nlp-28	4.44692	5.51273	6.83376	4.94504	6.29249
190400_at	F11A3.1	---	4.4384	3.90158	3.82482	5.19769	9.05657
191910_at	T04A8.5	---	4.43036	2.22476	2.04841	2.13513	5.99109
175015_at,175016_s_at	CEK037AXR	---	4.42732	1.03188	0.00487721	16.8431	10.7139
173561_s_at	C50907	---	4.41161	2.23396	1.91799	5.5733	7.49271
184558_at	Y45F10A.5	nlp-17	4.40273	1.20868	1.78194	4.45116	6.00358
183653_at	F41D9.2	---	4.39717	1.50466	1.80288	6.81209	7.7921
188661_s_at	F42E11.4	tni-1	4.3956	1.64859	1.27314	14.9099	16.1081
172426_x_at	F20A1.1	---	4.39072	3.24549	4.13257	10.2742	9.19546
175109_at	AU114824	---	4.38816	2.27398	3.43291	6.15378	8.61186
184698_at	Y49E10.16	---	4.38631	2.03363	2.72144	3.81046	5.8964
194057_at	F08A8.1	---	4.38349	2.38631	2.24175	6.08452	7.18025
172429_x_at	F52E10.4	---	4.38307	1.65555	2.00477	2.80765	3.17355
180128_at	Y51H4A.8	---	4.38274	2.07465	2.07201	1.62602	2.70772
186678_s_at	F36H12.10	---	4.37916	-1.01197	1.01411	16.3989	19.9369
174522_at	CEC5713	---	4.37383	-1.00031	-1.03231	12.1859	5.51753
177555_at	F09B9.4	---	4.37321	1.42131	1.5581	8.90699	9.16944
187935_s_at	F44F4.4	ptr-8	4.37049	-1.05491	1.46712	6.96524	9.24256
183125_at	F25E5.8	---	4.3596	3.46502	4.08944	3.97116	4.86201
192504_at	T22H6.2	---	4.35274	1.13902	1.18076	17.4316	17.7544
183742_at	F40H6.1	---	4.34012	1.01065	-1.01161	15.3799	13.3729
179783_at	C50D2.3	---	4.32742	-1.0074	-1.07155	11.9617	15.2386
188180_at	F49E10.3	flp-7	4.32333	1.01568	1.90861	3.62783	3.94844
189515_s_at	C03F11.3	---	4.32013	1.79017	1.7491	6.99212	9.78647
188632_at	K08E3.1	tyr-2	4.31913	-1.16554	-1.00121	15.8774	11.8128
184158_at	C34G6.2	tyr-4	4.31163	2.88136	3.14914	6.41084	6.72845
171849_x_at	CEC1733	flp-15	4.30729	1.70816	2.27359	6.60168	9.03254
190920_at	Y69F12A.2	---	4.29936	1.44012	1.1711	4.71295	5.2491
190620_s_at	T08B1.3	alh-5	4.2929	2.88567	3.00857	3.38555	5.53256
181671_s_at	F56C9.7	---	4.28284	2.86968	3.6614	5.61899	7.48975
185519_at	C25E10.9	---	4.26953	1.36775	1.72438	1.83806	2.7378
183062_at	F16B4.4	---	4.24823	2.779	4.20562	6.53987	7.35921
174221_at	C57905	---	4.24792	3.35513	2.68194	3.16216	6.51281
172214_x_at,188030_s_at	ZK525.1	---,flp-15	4.24758	1.56708	2.1972	6.45768	8.24319
172888_x_at	C40D2.2	math-20	4.24253	1.3135	1.52079	8.54074	10.635
173875_at	AV193248	iff-2	4.24156	1.81672	1.68664	3.99959	4.50466
191431_at	Y53F4B.29	gst-26	4.2397	1.85842	1.36485	5.25727	8.69094
175060_at	AV179711	---	4.23254	-1.13976	-1.20265	17.6183	11.8744
179930_at	T27A1.5	---	4.22891	1.79303	1.67636	10.1151	12.6889
179453_s_at	C25D7.1	---	4.21761	1.00004	-1.21488	6.15116	11.7004
174683_at,174684_s_at	CEK034B7R	---	4.21473	1.64273	1.63747	7.24187	13.0206
171901_x_at	AV200181	haf-4	4.21099	1.63437	1.53048	6.52918	12.1121
182663_at	F57F4.1	---	4.20991	1.04653	-1.01173	9.06932	11.664
172201_x_at	ZC376.8	---	4.20297	1.02103	-1.03191	9.04799	8.29203
192924_s_at	K11C4.4	odc-1	4.20169	1.3134	-1.00618	12.8744	22.3641
181442_at	F40A3.6	---	4.19285	1.54906	1.77109	4.87883	5.33752
187260_s_at	ZK1320.2	---	4.18921	1.96722	2.98189	4.3255	5.99669
180332_at	Y51H4A.9	col-137	4.17858	1.14159	1.15209	21.4504	13.6126
185498_at	Y106G6D.6	---	4.17359	3.45847	4.28192	1.59989	3.56261
186297_s_at	C08F11.10	---	4.16862	-1.00185	1.00165	16.3304	21.8421
189688_at	T12B3.3	---	4.1663	4.66898	4.45485	4.07102	6.50314
189484_at	C17G1.7	---	4.15527	2.10909	2.16028	7.25257	5.92888
188356_at	F14F7.1	col-98	4.1535	3.96196	1.88525	1.82389	2.65646
180366_s_at	ZK770.3	inx-12	4.15273	2.2654	2.2251	4.64149	5.43159
192153_at	M153.1	---	4.13813	1.47604	1.55758	17.9045	15.9335
173905_s_at	AU109732	ugt-46	4.13779	3.023	1.6818	4.822	10.5378
186278_at	R06B10.3	---	4.13565	3.02823	3.17807	5.9213	7.34889
178752_at	W06A7.4	---	4.13554	1.5542	-1.12177	6.35912	5.75237
175872_at	Y34F4.C	---	4.13064	2.87303	3.23961	4.5139	7.40152
181956_at	C09E8.2	---	4.12904	-1.12778	-1.09844	59.3662	28.1559
178505_s_at	F40F8.4	---	4.12277	1.38417	2.02599	8.6788	7.73045
187315_s_at	B0228.2	---	4.10445	2.27117	1.28948	9.68987	10.198
193926_at,193927_s_at	Y48A6B.7	---	4.09376	3.16446	2.88266	1.53989	4.2808
179513_at	ZK550.2	---	4.08508	1.20825	1.13002	1.25119	3.01696
172541_x_at	K01A2.8B	---	4.08473	1.79251	2.02399	4.65611	4.7886
193270_at	F15B9.2	far-4	4.07597	1.90872	1.11099	2.09104	4.79598
181326_at	F15E6.2	---	4.07583	2.14734	2.87961	15.2618	10.5328
172902_x_at	F36A4.10	col-34	4.06497	1.72819	1.93667	14.7067	10.8732
179564_at	T22B3.3	---	4.06326	-1.03898	1.006	14.3302	12.9403
179214_at	F54B8.4	---	4.06179	1.73913	2.4842	41.8834	5.3823
185877_s_at	Y40C5A.5	---	4.06139	4.69667	4.79529	4.25699	6.04934
194187_x_at	C62304	mlt-11	4.05865	1.07174	2.43899	3.35933	7.95889
192888_s_at	T05D4.1	---	4.05559	1.94817	3.21096	3.3917	4.08965
180730_at	F31E8.5	---	4.0553	-1.04357	-1.07072	11.834	12.8741
192786_s_at	B0286.3	---	4.05464	1.59469	1.74032	8.61131	7.78787
172025_x_at	5805381	nrf-6	4.05159	2.84323	2.14119	3.80927	7.37749
184828_s_at	F09B12.1A	---	4.04988	-1.00103	-1.00628	19.3647	20.3418
179959_at	C18B2.3	---	4.04943	1.2883	1.15554	7.14499	6.49082
188234_s_at	Y46G5A.30	snf-5	4.04746	1.0059	1.05014	14.1355	13.5976
183010_s_at	C24B9.3	---	4.04557	3.89093	3.95372	6.19189	10.0455
179013_s_at	T20D3.2	---	4.04266	2.57992	3.4061	4.85366	5.8835
178547_at	R148.7	---	4.03699	1.22592	-1.00195	14.8059	13.5067
173282_s_at	C53291	tre-3	4.02899	3.39953	3.31171	6.08834	11.06
172506_x_at	E03H12.5	---	4.02891	1.09479	-1.03656	12.1737	12.9722
191020_at	T18D3.3	---	4.02359	2.27071	3.61471	10.934	14.1664
193825_at	C01C4.1	nlp-1	4.01974	1.57688	2.15671	6.7469	8.36271
177492_at	F41E7.8	cnc-8	4.01666	1.48564	1.26525	5.18261	6.20206
188805_at	C55F2.1	---	4.00894	2.42367	1.73177	7.6726	8.2737
180165_at	F39G3.5	---	4.00609	1.80636	2.03818	6.54355	8.41128
178104_at	W06D4.2	---	4.00253	-1.01857	-1.00763	20.5432	28.3359
192336_at	C16H3.2	lec-9	3.99381	2.39642	2.24582	4.29814	5.5509
172440_x_at	F46F5.6	---	3.9929	-1.16207	-1.02985	11.596	4.84406
191274_s_at	F23B2.11	pcp-3	3.98196	1.18229	-1.0942	5.1969	10.7396
188660_s_at	F28A12.4	---	3.9788	3.78489	3.50275	4.89999	5.21855
183582_at	C47E12.6	---	3.97786	1.02807	-1.00837	27.7908	14.0843
194030_s_at	Y47D3B.10	dpy-18	3.97201	1.57466	1.54042	8.69299	5.55684
188775_s_at	T11B7.4A	---	3.97171	1.15868	1.30214	8.45928	7.97613
172437_x_at	R09B5.3	cnc-2	3.964	3.03033	1.68839	4.35407	6.6919
187390_at	C02F5.5	---	3.95698	1.00642	-1.00121	21.5168	30.5716
183190_at	C54E4.5	---	3.95323	-1.05162	2.04789	1.27139	1.18662
191204_s_at	C06A8.3	---	3.94403	3.34729	2.93737	5.65719	5.08648
189391_s_at	ZC434.9	---	3.94356	1.27323	1.23284	11.832	8.79364
174426_at	CEK006G5R	---	3.9418	1.25191	1.40767	19.9702	7.34464
191384_s_at	C14H10.1	---	3.94061	2.63809	2.37143	10.6886	8.85507
175225_at	AV198952	---	3.93827	2.19935	1.45759	7.23802	11.8662
174281_at	C56262	---	3.93574	1.01212	1.77266	10.4589	5.23804
193268_at	Y1A5A.1	---	3.93166	1.37858	1.18146	10.8204	15.826
191957_at	C05C8.7	---	3.93049	2.20979	2.81124	4.48152	4.54142
182470_at	F09F7.6	---	3.93018	2.85593	5.69309	5.03517	6.1645
179175_at	T04B2.5	---	3.9262	1.96443	2.19807	4.48162	5.3477
180698_s_at	R12E2.9	inx-15	3.9257	1.41783	1.93283	9.34318	10.3497
175298_s_at	AU115707	---	3.92395	1.39508	1.54541	5.72785	6.98435
186308_s_at	F42C5.10	---	3.92361	1.03767	1.3324	5.60467	8.43088
189344_s_at	F08F3.7	cyp-14A5	3.91719	9.94852	7.57839	18.9962	7.27499
172960_x_at	W06D4.1	hgo-1	3.91362	3.78319	3.56462	4.81461	6.18245
174660_at,174661_s_at	CEK092C9R	---	3.9131	0.00120048	-1.00523	52.7785	26.2744
177643_at	T26C5.2	---	3.91298	1.02638	-1.01256	4.32289	7.13882
177193_s_at	AC3.3	abu-1 /// pqn-2	3.90782	1.04738	-1.0481	39.3089	12.3146
177374_at	LLC1.2	---	3.90637	2.71053	3.33555	4.68258	6.90141
181711_at	ZK546.4	---	3.90552	-1.05013	-1.02006	16.0463	15.2636
190646_s_at	F18E3.7	---	3.90233	3.18154	3.13853	5.09369	7.36893
190688_s_at	K09H11.7	---	3.90186	6.44043	4.08374	7.06604	10.5987
172388_x_at	B0213.2	nlp-27	3.8969	1.33648	1.11173	3.02915	3.39004
186789_s_at	F36G3.2	---	3.89459	1.43704	1.25169	4.9993	5.99759
183193_at	C46G7.2	---	3.89276	1.78576	2.15607	3.57401	3.59752
189263_at,189264_s_at	C26F1.2	cyp-32A1	3.88865	0.278955	1.40481	10.1022	11.2307
176769_s_at	Y50D7A.7	ads-1	3.87654	1.49977	1.81008	3.66348	4.99461
185334_s_at	R02F11.1	---	3.87309	1.08827	1.59144	28.9459	8.43932
185357_at	Y37D8A.16	---	3.87078	1.30744	3.43924	11.3462	10.4756
176939_at	Y34D9A.G	spp-23	3.86849	1.46403	1.4134	1.71055	3.13779
194259_x_at	CEC0831	---	3.86849	1.05754	2.54125	1.7918	3.53105
174071_at	C61573	pqn-95	3.8671	1.08912	1.41322	46.5724	21.8714
172997_s_at	C58535	---	3.86079	2.78285	3.66208	4.90542	7.2694
193174_at	F40F4.3	lbp-1	3.85946	3.42361	4.47255	1.96526	2.21665
190234_at	R10H1.1	---	3.85896	1.47611	1.99992	5.86274	8.03859
177451_at	ZC373.6	dao-4	3.85643	-1.00473	-1.25458	29.1258	21.7967
173579_s_at	CEK020E5R	---	3.84999	1.28607	1.50897	1.99814	4.56546
179353_at	ZK550.5	---	3.84797	-1.12934	-1.03815	11.7726	11.5187
188105_s_at	K07D8.1	mup-4	3.84509	1.73337	1.50888	13.982	8.77363
172709_x_at	T06E4.4	col-147	3.84253	1.71795	1.64525	6.16248	5.37711
189338_at	ZK892.1	---	3.84029	1.35694	1.2053	9.44554	7.9709
171910_x_at	AV184312	---	3.83817	2.99579	5.87852	4.75763	4.74183
189080_at	R02D3.1	---	3.83667	4.92742	3.83338	6.17375	6.23375
181216_s_at	Y53H1B.2	---	3.83455	2.68144	2.91581	3.26409	3.54319
190717_s_at	Y38H8A.4	---	3.82256	1.00442	-1.00426	7.41036	7.90963
172576_x_at	F36H12.5	---	3.81446	-1.02486	1.0196	10.3851	8.18264
191120_at	F55A11.6	---	3.81377	1.00556	-1.00322	10.15	9.7076
190510_at	W01B6.2	---	3.81186	1.01055	1.01588	14.5735	17.0194
178715_at	C33G3.3	---	3.80667	-1.03622	-1.04742	71.7749	26.5697
172729_x_at	F11G11.12	col-73	3.80612	1.39686	1.15938	10.0668	8.68851
193660_at	R10H10.3	---	3.80588	3.20576	3.0596	4.76457	8.61771
192492_at,192493_s_at	C49F5.1	sams-1	3.80209	2.17873	1.35814	3.15212	3.45157
174056_at	C65078	---	3.80101	1.67533	2.70596	11.2924	11.7963
172742_x_at	C08B11.4	nrf-6	3.79755	2.47432	2.03976	3.52536	6.05081
173523_s_at	C68456	---	3.79675	5.85036	3.5744	4.90964	3.52602
173644_at	C43765	---	3.79345	3.25069	3.53113	4.8049	6.78443
180370_at	K02F3.3	far-8	3.7903	4.17968	5.06074	15.996	9.64718
191066_s_at	ZC455.6	---	3.78929	1.90418	1.69677	9.36696	11.4545
192782_at	H12C20.3	nhr-68	3.77041	1.33564	1.625	3.80054	4.33147
184788_at	F49H12.5	---	3.76636	1.61433	1.93204	9.80626	8.59829
189003_s_at	K02D7.1	---	3.75578	3.08353	3.552	4.81478	5.22332
172570_x_at	Y51A2D.14	---	3.75577	2.16121	1.77811	2.50216	4.12589
175591_s_at	CE14D9	---	3.75557	3.8467	4.0277	7.04762	9.91269
184551_at	H27M09.4	dpy-14	3.75337	10.3999	34.0788	1.53899	-1.18852
175801_at	4929360	elt-3	3.74964	2.71771	3.19721	2.55745	4.29568
178723_at,178724_s_at	F54D5.3	---	3.74664	1.9074	3.10985	3.4646	4.95514
192387_at	D1081.4	---	3.74477	-1.03989	-1.00101	11.0384	10.1177
173480_s_at	C70215	cyp-32B1	3.73839	1.96462	5.64301	6.02523	8.95451
180485_s_at	C45B2.7	ptr-4	3.72712	1.00416	1.17616	23.56	12.8167
177670_at	ZC64.2	---	3.72612	2.35794	2.75386	8.05244	9.6603
189261_at	F21A3.2	---	3.72543	3.55112	4.05108	6.49931	7.31237
190189_at	K01C8.1	---	3.72338	3.88309	3.43233	2.81976	4.62899
179947_at	T02C5.1	---	3.72207	2.44198	3.35528	6.72395	7.23852
171905_x_at	AU116226	---	3.72147	1.35246	2.8233	4.21673	4.15385
193457_s_at	F52H3.6	---	3.71302	-1.15152	-1.05049	10.8422	6.60726
172468_x_at	K01A2.9	---	3.71245	1.71234	2.40038	3.92072	4.788
172723_x_at	B0222.8	col-144 /// col-10	3.71046	1.53765	1.62721	7.59684	6.60699
188368_at	ZK836.1	lon-3	3.7101	1.13621	1.07471	10.0019	25.1843
174254_at	C30722	---	3.70734	1.07743	1.19912	26.8598	17.1039
183122_at	C45E5.1	---	3.70229	1.47737	1.01358	2.50679	3.89748
172321_x_at	C03A7.8	abu-8 /// abu-7	3.69892	-1.04884	-1.12902	75.3989	26.1943
180913_at	F32A5.5	---	3.69522	-1.96042	3.19728	3.38965	3.9888
177644_s_at	F58E6.5	---	3.69249	1.00876	-1.00214	21.2563	17.1256
182836_at	C29G2.6	---	3.68806	1.99317	2.28782	4.38787	5.2941
182917_at	F37B12.1	---	3.68532	2.36958	1.92698	3.82109	4.01732
186360_at	K07C11.8	---	3.68275	1.56742	1.05076	4.95298	4.21963
172526_x_at	K01A2.8A	---	3.67047	1.88288	1.96892	4.20761	4.38824
187329_at	T19C3.2	---	3.6615	-1.04647	1.0058	10.7775	6.8447
193165_at	F08F3.3	rhr-1	3.66102	3.14546	2.15601	2.54789	3.86361
184777_s_at	K06A9.1A	---	3.65714	1.14484	1.74961	1.41845	2.86453
191034_s_at	T03D8.3	sbt-1	3.65565	2.53081	2.54734	5.6994	4.15964
188999_s_at	F45E1.6	his-71	3.65413	2.12217	3.15875	7.37511	8.79607
187261_s_at	B0228.7	---	3.65049	1.80796	1.86031	4.23585	4.56879
172800_x_at	T22H2.6A	---	3.64984	2.18689	2.16869	4.60151	6.75563
183314_at	C29F5.1	---	3.64123	1.24365	1.27588	8.48895	6.63862
175115_at	AV201849	---	3.63145	-1.16137	-1.10628	4.13863	9.63018
173725_s_at	AV193083	elo-6	3.6289	1.49283	1.15416	3.46097	3.98235
173330_s_at	AV201115	rpl-11.2	3.6268	1.76646	1.66174	3.2999	3.67781
188964_at	D1081.5	---	3.61114	1.00717	-1.0028	21.0987	24.0345
191693_at	D1053.1	gst-42	3.6099	3.97739	3.49145	11.4199	14.9739
185835_at	K08B12.1	---	3.60921	1.00001	1.09101	2.59231	7.18946
175390_at	AV200084	flp-16	3.60678	1.12501	2.26631	5.99679	3.83519
192343_s_at	F07D10.1	rpl-11.2	3.60589	1.60828	1.50822	3.16293	3.24446
190270_at	T21D12.12	---	3.60393	2.24797	3.02225	8.49115	7.24074
189217_at	F41G3.5	---	3.59931	1.12712	-1.09866	9.85289	12.9111
178041_at	F16C3.2	---	3.59765	1.96351	6.11849	5.48515	7.88549
178052_at	T23F6.3	---	3.59324	1.12583	1.35965	9.43871	11.5562
182015_at	C26D10.6	---	3.59048	1.92442	2.22862	3.93101	7.03534
174674_at	CEK046C8R	---	3.58722	1.88445	1.84704	4.83668	7.67675
177312_at	Y59H11AR.A	---	3.57258	1.45647	1.5446	9.40368	6.12881
180669_s_at	Y4C6B.6	---	3.57006	4.40869	5.40489	4.76483	8.38808
191389_s_at	C44B12.2	ost-1	3.55637	1.74332	1.65502	5.65793	5.60339
175561_s_at	AV199221	---	3.55455	1.88446	1.77079	2.47514	3.07118
181946_at,181947_s_at	C03H5.1	clec-10	3.55267	3.00096	2.40224	1.81116	5.77697
188756_s_at	Y116F11B.3	pcp-4	3.55218	1.08499	-1.00105	11.3136	18.6444
182363_at	C43G2.3	---	3.54403	1.01131	-1.04695	12.9074	11.0741
192353_at	ZK892.2	nlt-1	3.54398	2.58967	3.30033	3.08229	4.4409
186676_s_at	F35H10.10	---	3.54294	1.28312	1.51931	14.289	7.58494
181870_at	F56B3.1	col-103	3.53126	3.69135	1.91432	1.45609	2.15294
172626_at	F07H5.4	---	3.52968	1.68258	2.18143	5.46615	5.48324
180627_at	K04F1.9	---	3.52966	6.85931	3.78402	3.45445	6.20357
192956_at	F11G11.3	gst-6	3.52961	1.56885	2.43811	14.0859	16.5786
187033_at	F54D1.6	---	3.52861	1.33692	1.80858	7.32727	6.37259
183089_at	C15C7.5	---	3.52446	1.24446	2.01225	10.9199	8.19578
188461_s_at	F29B9.9	col-111	3.52341	-1.06119	-1.02075	34.8141	13.057
173691_s_at	AU111378	---	3.52321	1.79584	2.53327	7.19158	3.47546
193212_s_at	C33F10.12	---	3.51973	-1.00749	1.05584	14.9428	19.4618
190184_at	ZK822.3	---	3.51842	1.09246	1.10656	25.9348	18.0195
190474_s_at	F54C9.1	iff-2	3.51383	1.6824	1.67203	3.23628	3.36104
176383_at	C52D10.2	---	3.51039	1.48307	1.51585	15.9099	26.2208
184596_s_at	F57H12.7	mec-17	3.50255	1.04339	1.45304	11.0729	8.31962
177786_at	F44A6.5	---	3.49861	1.11205	1.82712	8.98485	9.16831
186295_at	F36H12.3	---	3.49712	1.01259	1.31242	8.59262	9.34285
172710_x_at	T06E4.6	col-146	3.49585	1.67035	1.44955	4.7747	4.77861
178515_s_at	T14D7.2	---	3.49044	1.20879	2.217	6.04732	5.88564
176616_s_at	F10E9.6	---	3.48755	2.2071	2.95026	4.3764	4.07019
171768_x_at	CEK056F9R	col-144 /// col-10	3.48692	1.60074	1.68301	7.1001	6.00012
188823_s_at	T25C12.3	---	3.4826	1.97495	2.09278	4.3084	5.88467
172046_x_at	4100189	hgo-1	3.4823	3.40531	3.02309	4.09718	5.44891
178820_at	F54D5.4	---	3.48123	2.68353	3.76362	9.70854	15.5904
188404_at	W06B11.4	hog-1	3.47987	1.02542	1.01598	24.4245	14.1058
178629_at	ZK822.4	---	3.47815	2.11321	2.11513	9.96266	8.3487
188908_s_at	T05A1.6	---	3.47691	1.0943	-1.55779	3.43893	5.06071
185522_at	Y106G6H.1	---	3.47603	1.78191	1.73459	3.48606	6.95796
181152_at	T08A9.7	---	3.4719	2.36091	3.75174	2.87075	4.30215
183168_at	K06C4.1	---	3.47047	-1.01571	-1.05867	-1.10883	1.04956
191393_s_at	Y53F4B.30	gst-27	3.47014	1.77704	1.66837	3.05098	4.57172
174812_at	CEK011A1R	---	3.46765	2.18865	1.21355	2.51203	3.23885
183518_s_at	F45E10.1	---	3.46587	1.36816	2.02217	3.90429	2.78553
176775_at	K02G10.3	---	3.46561	-1.12679	1.29823	1.89081	3.147
179528_at	ZK856.7	---	3.46354	2.07614	2.27373	2.83711	3.77864
172234_x_at	C41G7.6	---	3.46271	-1.17695	-1.20848	6.7002	8.33363
189836_at	F22E10.5	---	3.45186	3.71503	1.87092	2.41397	3.70089
179531_at	R10E4.7	---	3.44875	1.2225	1.15994	9.19829	9.45022
189814_s_at	F41C6.5	col-173	3.44555	1.23415	1.0326	22.0831	14.7925
184266_at	Y51H4A.17	sta-1	3.43921	2.34951	4.44553	3.41	4.42102
182974_at	T01C8.3	---	3.43678	-1.20438	-1.18309	1.24289	1.46117
175120_at	AV203160	---	3.43608	1.93191	2.23883	6.67364	6.69054
192551_at	K04D7.3	gta-1	3.43054	2.79937	2.35239	6.97874	4.58079
177783_at	ZK6.11	---	3.42122	-1.09372	2.43605	5.74131	6.56589
184308_at	K11H12.7	---	3.41771	2.12355	1.7119	2.88599	3.76746
182754_at	C16B8.3	---	3.41507	1.47378	2.28693	3.76163	4.53337
189748_s_at	Y76A2B.3	---	3.41151	1.9867	1.3967	4.26014	5.45979
190616_at	R12C12.1	---	3.41024	1.33357	-1.25777	2.95031	4.27917
173911_s_at	AV186784	---	3.41023	2.51381	3.96167	7.81558	8.77164
186811_s_at	ZK550.6	---	3.409	2.73795	5.12112	4.41967	5.15778
187600_at	F23B2.1	---	3.40032	1.60683	1.34788	4.17213	4.62686
190637_s_at	F55B11.1	---	3.39851	2.10975	1.44049	9.52068	17.0676
175508_at	AU115977	---	3.39783	1.63932	1.9211	4.20501	6.25085
183848_at	F49E12.2	dod-23	3.39329	10.2163	10.8913	1.24567	1.68205
192112_s_at	C28H8.11	---	3.39168	1.99576	2.25044	7.51098	7.06952
172844_x_at	F41E7.5	---	3.39045	-1.35439	-1.14667	3.15444	4.14416
179349_at	T04F8.8	---	3.39023	1.39034	1.52807	3.4422	3.80119
175245_at	AU113264	fmo-4	3.38989	1.27204	1.28915	6.54752	6.23112
184026_at	K05B2.5	---	3.3825	2.16898	1.36907	4.94753	5.78039
186055_at	F09D12.1	grd-10	3.36824	-1.16991	-2.30076	1.24106	2.50472
183350_at	C18D11.1	---	3.36411	1.79403	1.58901	14.5461	10.1531
193751_at	T04G9.4	---	3.36287	1.64695	2.01371	2.71818	3.25788
180040_s_at	C18B2.5	---	3.35991	1.28714	1.1546	4.49523	5.90922
174223_s_at	C53886	---	3.35377	1.04204	1.21831	8.54397	13.0976
187654_s_at	F11G11.9	---	3.35283	-1.08833	-1.1546	14.6277	18.5517
189114_at	C34F11.3	---	3.35046	1.6576	1.3104	5.69146	5.79271
186693_at	C40H1.2	---	3.348	2.78689	1.26877	1.46526	2.07582
190121_s_at	T25B6.2	---	3.34745	1.21385	-2.12292	5.37243	9.02694
188878_s_at	C42D8.8	---	3.33672	2.81862	3.78486	5.53396	4.82357
172655_x_at	F47B7.1	---	3.33258	2.52053	2.58112	3.98991	4.45531
189975_at	F08H9.5	---	3.32866	1.02066	-1.23135	-1.15337	1.00804
177190_at	Y71H2AL.B	---	3.32777	1.11471	1.90731	3.47499	5.68864
187278_at	C28H8.5	---	3.32661	1.01983	-1.0974	32.1047	17.3577
188188_s_at	Y38F1A.3	ptr-18	3.3176	1.06626	1.14499	19.7171	11.0083
180765_at	W02D7.2	---	3.30951	1.69554	1.83827	1.36502	4.1178
191856_s_at	K12F2.1	myo-3	3.30671	1.2229	-1.05286	8.91321	9.12515
173656_at	C41154	---	3.30294	1.4141	1.11405	6.40786	8.39314
190877_at	C07D10.4	nas-7	3.30262	1.06979	-1.00812	33.2463	15.5482
180845_s_at	R07G3.8	---	3.30257	2.20171	3.0229	5.53632	5.72811
174407_at	C32229	tth-1	3.30067	1.79587	4.31401	2.09916	2.61191
178248_at	C07E3.3	---	3.29879	1.63208	3.5403	6.61509	4.95834
190737_at	F09C12.2	---	3.29828	1.00403	-1.01131	15.4716	11.0459
184431_at	C18A11.3	---	3.29434	-1.48427	-1.62284	2.33256	3.75611
181334_s_at	C27H5.4	---	3.28908	1.21533	1.43246	2.80133	3.6723
180962_s_at	T22H2.6B	---	3.28546	2.17254	2.01275	4.58075	6.36824
182743_at	Y47D3B.6	---	3.28156	1.35992	1.10305	32.2434	12.0778
172809_x_at	Y41E3.2	dpy-4	3.27939	1.50294	1.32738	7.97123	6.62591
194228_x_at	AV203628	---	3.27837	2.08852	2.10392	4.50924	6.19737
179553_at	F53F8.4	---	3.27773	1.31097	1.35219	3.3401	4.45575
187705_at	T25D10.1	---	3.27459	1.56316	2.81111	3.26251	6.48332
174603_at	CEK035A1R	---	3.27362	3.38025	2.35156	2.78832	5.45311
194226_x_at,194249_x_at	C48277	---	3.2648	1.65334	1.82723	3.67201	3.76609
172790_x_at	F02C12.5A	---	3.26468	3.6504	4.08516	4.44244	11.7672
192571_s_at	C51E3.7B	---	3.26371	2.66799	2.49443	6.83285	4.03852
174816_at	CEK031D8R	ptr-23	3.2614	1.3803	1.70019	20.4712	13.1094
191483_at	F17C8.4	ras-2	3.25739	2.04734	2.2076	4.51949	4.72071
188592_at	E03A3.4	his-70	3.25641	1.06324	-1.00061	11.7256	10.659
186070_at	Y71H2B.7	---	3.25528	1.30483	1.67624	9.04473	12.481
190981_at	F46B3.4	---	3.25432	1.08487	-1.05528	8.85764	9.93333
178735_at	C27D8.2	---	3.25164	1.15139	1.27087	12.5519	9.98794
194216_x_at	AV199440	---	3.25007	-1.08424	-1.1621	12.3659	11.2696
182910_at	Y15E3A.4	---	3.24976	1.49459	1.55314	3.77619	3.01599
174548_at	CEC4384	---	3.24719	1.47487	2.01872	3.59828	6.97215
191649_at	AH10.1	---	3.24406	1.00896	-1.0311	8.06313	15.9615
173209_s_at	AU113289	---	3.24375	1.35603	5.28255	1.45448	4.33166
188046_s_at	F57F4.3	gfi-1	3.24274	1.80243	2.82386	8.38962	9.90336
193891_at	ZK455.1	aco-1	3.23615	1.91115	1.64255	2.1638	2.57057
179139_at	T05D4.4	---	3.22973	1.00488	1.13268	26.0094	13.0598
172968_x_at	Y45F10C.5	---	3.22333	-1.16302	1.47161	1.36219	2.84865
175993_at	C29E4.7	---	3.22302	1.49081	-1.27225	2.52	3.19751
183450_at	F25B4.9	clec-1	3.22251	2.90655	4.77814	1.85231	1.59042
193097_s_at	F55D10.2	rpl-25.1	3.22006	1.59172	1.54571	2.65287	2.89412
194135_at	Y39A1A.19	fmo-3	3.21828	1.33721	-1.05483	4.72644	9.71243
191646_at	F53F4.5	fmo-4	3.21734	1.14533	1.09283	6.20266	5.05751
179302_at	F22B8.7	---	3.21716	2.40468	2.13053	6.89715	6.62564
187806_s_at	K07E3.4A	---	3.21283	2.54395	3.80391	3.55927	5.24767
174723_at	CEK032B9R	---	3.2121	3.92956	3.63855	3.26666	4.58325
188061_s_at	F52E4.6	wrt-2	3.21173	1.14597	1.25086	2.35098	3.33647
193073_at	M6.1	---	3.20898	1.62824	2.07898	3.76501	5.38385
184846_at	B0205.10	---	3.20294	-1.00521	-1.0125	6.60817	17.8336
175257_s_at	AU115660	---	3.20187	3.21439	3.16726	5.62261	13.0874
193637_at	E02H1.7	nhr-19	3.20134	1.44781	2.74333	1.84959	3.65641
189578_at	T10B9.2	cyp-13A5	3.2002	-2.21873	-1.38213	-2.59525	-2.68773
182143_s_at	F42C5.7	grl-4	3.19613	3.13493	2.06689	19.9777	10.1104
172986_s_at	C57608	---	3.19569	1.46917	2.0059	5.55112	5.8555
189895_at	F13H6.1	---	3.19294	1.17662	1.15324	13.4358	4.96449
187747_at	B0496.3	---	3.19106	1.07719	1.0553	5.91911	5.92183
181014_at	C39H7.4	---	3.18956	1.65346	2.35071	6.70553	9.66235
187091_at	Y105C5B.18	---	3.1845	1.00625	1.04717	7.20961	9.14237
181855_at	F58A6.1	---	3.18212	1.60497	3.13982	7.55649	7.11336
180979_at	F41E6.2	grd-5	3.17811	1.49051	-1.18246	14.5639	7.91446
188487_s_at	T08G5.10	mtl-2	3.17352	2.52773	2.56913	2.33232	2.76593
191583_s_at	F13H8.7	---	3.1717	1.47634	1.4187	1.7457	2.29623
193267_at	F13D11.1	---	3.17127	1.43901	1.98924	6.93627	9.16739
187503_at	C14B9.3	---	3.16989	1.19866	1.58515	8.73167	4.7526
193448_s_at	Y8G1A.2	inx-13	3.15957	1.66975	1.70338	4.72204	4.07292
181791_at	T06A1.5	---	3.15314	1.45306	1.53543	9.26292	10.9728
183332_at	K09E2.3	---	3.15189	1.47395	1.62959	5.36068	4.12152
179730_at	F19C7.1	---	3.14878	1.92205	2.62792	4.61418	5.87683
180724_at	C03C11.1	---	3.14839	-1.18369	-1.26198	8.53316	5.42996
181488_at	F36A2.12	---	3.14262	1.04043	-1.04235	6.79577	7.68997
173442_at	414639	hum-5	3.14211	2.15142	2.16146	4.48888	7.06205
189527_at,189528_s_at	T09B4.8	---	3.14071	1.59857	1.24899	2.10645	3.66536
173350_s_at	AV184932	---	3.14062	1.46362	1.16232	4.94101	4.86485
188393_at	T06C10.4	flp-10	3.14018	1.32141	2.47015	3.40232	3.27185
193208_s_at	ZC101.2B	---	3.13886	2.64506	1.80684	9.28428	4.30092
190657_at	T21C9.6	---	3.13877	2.40029	2.8614	5.56736	10.7965
190794_at	ZK622.1	---	3.13803	-1.01864	-1.02055	5.11536	1.87678
187191_at	C04A2.1	---	3.13463	1.41266	1.93528	4.64013	5.42073
182717_at	F56B3.6	---	3.12978	-1.00439	-1.01059	16.7052	10.5792
172472_x_at	B0222.6	col-144 /// col-10	3.12914	1.51504	1.50683	6.59113	5.6483
179778_at	F27D9.2	---	3.12659	1.82664	2.35877	8.83565	9.66628
189942_at	T08B6.5	---	3.12451	1.00338	-1.0234	14.4958	8.86903
191698_at	C40H1.4	elo-4	3.11695	1.06225	1.19276	9.97175	10.4648
180281_s_at	B0244.9	---	3.11578	-1.04887	-1.0143	12.1267	12.1404
191828_at	R08E3.1	---	3.11374	2.60168	4.06601	4.77178	7.24912
192645_at	F46G10.6	mxl-3	3.1086	-1.17308	1.03084	2.72829	2.94893
192160_s_at	M03B6.2	---	3.10754	1.29983	1.30914	1.52334	2.32565
178043_at	F02H6.5	---	3.10656	1.6011	2.38168	1.15349	1.38696
171827_x_at	C58877	ccg-1	3.10452	2.1882	1.9347	2.89794	3.45518
192781_s_at	F58A4.7B	---	3.10147	2.6618	2.54441	3.16159	3.01766
173438_at	10444373	cab-1	3.10023	2.82257	2.72023	3.33455	3.59821
176121_at	F44B9.2	---	3.09876	1.6163	1.43698	6.11607	8.42306
194090_s_at	F21D12.1A	---	3.09726	1.73058	3.04739	2.24794	2.77821
189686_at	T08B1.1	---	3.09715	1.36172	1.1319	3.24441	5.29779
174811_at	CEK076D8R	---	3.09249	1.95884	2.42352	2.88637	3.06983
180985_s_at	F46G10.2	---	3.09152	3.11512	3.94518	2.92172	4.44705
188260_at	C55C2.2	ssp-19	3.08551	-1.00461	-1.0418	5.33929	2.81404
179164_at	C06G8.1	---	3.08316	-10.5551	-5.497	2.68602	1.60965
175096_at	AV194500	spp-15	3.07891	1.86937	2.68654	-1.02293	2.16516
178149_s_at	T07C4.4	spp-1	3.07397	1.13692	1.76104	2.30367	2.93963
182025_at	F13C5.6	---	3.07396	1.24434	1.52293	4.30463	3.20826
172880_x_at	C55C3.4	---	3.07332	1.00561	-1.01193	8.80342	12.0064
188527_s_at	C42D8.5	---	3.0723	1.02798	1.02196	31.5335	15.4543
180978_at	M03F4.6	---	3.07079	1.19513	1.06532	13.1808	5.3723
186143_at	H20E11.3	---	3.06543	1.59467	1.21836	5.44328	13.7991
175995_at	ZK112.1	pcp-1	3.06532	1.96592	1.77766	3.43661	5.98557
182378_s_at	Y43F8C.5	---	3.06494	1.00595	-1.00564	10.7275	11.2722
186024_s_at	K11D12.7	---	3.06346	1.75909	2.03509	2.23032	2.37742
188350_at	B0024.1	col-149	3.06179	1.25994	1.22638	4.3489	11.7258
187885_at	C02D5.1	---	3.0612	1.01033	-1.00681	27.0766	13.2068
173417_at	1916625	---	3.05976	1.34006	1.2429	8.76151	7.36158
191909_at	C17H12.5	---	3.0586	1.00663	-1.01013	5.81388	7.70827
188483_s_at	F09F7.2	---	3.05662	1.44378	1.63219	3.00199	3.36124
183569_at	C33G8.4	---	3.05602	1.87981	2.55629	4.55777	5.55234
190113_at	R57.1	---	3.05321	2.39155	2.30252	5.34969	7.78827
177495_at	C01F6.2	---	3.05036	1.07442	1.05094	6.41848	6.93353
190806_s_at	R05D3.6	---	3.04398	1.6735	2.01017	2.6945	3.10138
187580_s_at	K09G1.1	---	3.04291	2.68814	2.18375	4.39292	4.91844
183755_s_at	F46C8.8	---	3.0322	1.09541	-1.1285	14.765	7.14141
172974_s_at	C38193	---	3.0257	1.90175	2.53996	4.06356	5.99413
184497_at	C17G10.5	lys-8	3.02277	3.44281	4.55115	4.38806	6.09376
179951_at	K01H12.4	---	3.02194	-1.03922	-1.03374	8.01702	7.12107
191840_s_at	T25B9.1	---	3.01843	1.80707	1.26584	2.36947	5.13327
187201_s_at	Y54E10A.16	---	3.018	1.522	1.64239	4.24769	5.17658
192973_s_at	T22E5.5	mup-2	3.0168	1.43674	1.35166	4.13974	4.09269
190293_at	B0495.4	nhx-2	3.01565	1.27103	1.09568	3.45104	5.1819
176505_at	Y14H12A.1	---	3.01433	1.49035	1.67576	1.2253	3.64975
179102_at	T28C6.8	---	3.01251	2.34769	3.43722	4.93804	5.02256
182849_at	Y37A1B.5	---	3.00415	1.86946	1.80315	3.22026	4.45182
184142_s_at	R04A9.2	---	-3.01902	1.07886	1.11691	-7.25754	-5.32727
175676_at	6538737	---	-3.02678	-1.29143	-1.19558	-3.66552	-2.8286
177731_at	F54F7.6	---	-3.02938	1.04258	-1.02686	-8.68705	-7.92688
183935_at	R07C3.6	---	-3.04255	-1.13723	1.10655	-3.19957	-3.0008
190942_at	T26C11.6	ceh-21	-3.05495	-1.89796	-1.7031	-6.07802	-7.07546
175218_at	AV185414	---	-3.0587	-1.13709	-1.31051	-4.56207	-3.88428
186198_at	EEED8.13	---	-3.0703	-1.35985	-2.14823	-5.64451	-7.37828
192038_at	C06H2.3	---	-3.08532	-2.23258	-2.50019	-4.69235	-4.19229
187672_s_at	Y46G5A.27	pes-10	-3.08991	-1.73161	-1.75413	-3.29767	-3.30522
192021_at	T05G11.1	---	-3.10306	-1.59213	-1.78657	-20.4527	-28.1349
178568_s_at	C49F5.6	---	-3.10865	-1.45028	-1.59746	-16.2349	-22.5342
182462_at	T05E7.3	---	-3.13117	-1.415	-1.5716	-4.8581	-4.875
185458_s_at	F19B10.2	---	-3.13333	-2.04438	-1.80883	-13.41	-15.2999
180783_at	C25A8.4	---	-3.13542	1.19655	1.24229	-8.3776	-6.72355
175852_at	R05G9.B	---	-3.14423	-1.6765	-1.38571	-7.52029	-8.16054
187134_s_at	Y75D11A.3	---	-3.15236	-1.37227	-1.51731	-13.6603	-17.4742
174290_at	C30420	---	-3.15399	-1.76307	-1.80635	-4.45707	-4.55133
189546_s_at	F17A9.6	ceh-49	-3.15918	-1.56175	-1.98952	-8.67002	-9.01961
187725_at	F02H6.3	---	-3.16503	-1.1748	-1.44857	-5.23632	-5.47181
175906_s_at	Y73B3A.Y	---	-3.1746	-2.15553	-1.41619	-4.66828	-5.44534
178366_at	T02G6.5	---	-3.17493	-1.36897	-1.32611	-9.19227	-16.7253
193713_s_at	H13N06.6	tbh-1	-3.17778	-1.69723	-1.46359	-14.591	-8.69003
188959_at	ZK546.15	try-1	-3.18887	-1.57837	-1.78437	-8.70843	-13.7096
176472_s_at	Y54F10AM.A	---	-3.22385	-1.45234	-1.50396	-10.8397	-14.3132
187686_at	C34E10.3	gop-1	-3.23471	-1.13273	-1.52143	-2.22037	-2.51307
173363_s_at	AV180978	lig-4	-3.23906	-2.38082	-2.34053	-2.85136	-2.41706
178753_at	F28H6.4	---	-3.25182	-1.80129	-1.74562	-5.69095	-5.18178
174348_at	C33275	---	-3.26335	-1.33176	-1.494	-4.22973	-4.6279
182209_s_at	T05E7.5	---	-3.27303	-1.06606	1.29138	-4.42029	-5.23663
186384_s_at	Y43F11A.1	---	-3.30471	1.06161	1.0363	-6.22341	-5.26839
178729_at	R06C7.2	---	-3.30616	-1.55455	-1.73567	-10.3624	-8.4127
177810_s_at	F28D1.2	---	-3.30713	1.2144	2.16761	-4.27476	-5.67733
178083_s_at	Y41E3.9	---	-3.32645	-1.92766	-2.042	-6.18807	-5.20783
175231_s_at	AV180872	---	-3.35068	-1.86808	-2.09543	-14.1191	-17.0186
189697_at	F25H2.7	---	-3.35476	-1.96711	-2.19932	-3.16816	-4.0234
184269_at	C50E3.12	---	-3.36961	-1.42231	-1.61912	-7.97833	-9.37356
185064_at	C17H11.2	---	-3.37857	-1.75481	-1.90687	-6.54319	-4.92877
193015_s_at	C32F10.6	nhr-2	-3.39036	1.12824	1.32019	-6.28697	-6.59959
191401_at	Y27F2A.3	---	-3.39709	-2.20764	-2.31917	-6.0937	-7.58936
177828_at	F02H6.4	---	-3.40322	1.04537	1.038	-13.5837	-13.9216
184489_s_at	C50E3.13	---	-3.41137	-1.72796	-2.05506	-13.8173	-14.049
193368_s_at	F21H12.4	ptc-2 /// ptc-1	-3.43675	-1.68425	-2.6376	-7.74013	-12.2185
172898_x_at	EEED8.12	---	-3.50633	-1.12756	-1.17297	-3.45195	-2.92973
189289_s_at	F28C10.3	---	-3.51941	-4.3862	-5.12125	-6.34664	-6.93883
190456_at	E02H4.6	---	-3.52088	-1.62122	-1.33233	-8.92622	-9.37551
177735_at	F02H6.2	---	-3.54679	-1.33811	-1.40321	-13.4272	-14.9712
172772_x_at	C52D10.8	skr-13	-3.55347	1.3131	1.46987	-7.43251	-9.99695
189460_at	B0285.9	ckb-2	-3.55911	-3.72721	-4.01798	-2.18718	-5.51817
181270_at	F15E6.8	---	-3.56834	-3.44184	-3.49681	-3.05836	-3.70362
186611_at	Y45G12B.3	---	-3.63467	-3.07761	-3.54782	-4.22887	-4.18162
176800_s_at	Y59C2A.3	---	-3.69085	-1.1085	-1.38791	-3.09978	-2.74342
186689_s_at	F45C12.15	---	-3.69753	-1.21505	-1.37638	-12.2274	-12.3346
192628_at	F11A5.10	glc-1	-3.70444	1.13557	1.47797	-1.76666	-3.11166
176486_at	Y39G10AR.N	---	-3.70963	2.34126	3.59059	-2.123	-2.70004
177423_at	ZC53.7	rgs-9	-3.72544	-1.43204	-1.59687	-15.7774	-20.3068
179652_at	F57C2.6	---	-3.76509	-1.37664	-1.97134	-5.23464	-7.75355
182324_at	Y46G5A.8	---	-3.80402	-2.70558	-2.84785	-4.36225	-4.43982
185577_s_at	F19B10.9	sea-1	-3.85855	-1.24364	-1.29934	-25.1096	-25.1746
176618_at	Y47D7A.1	skr-7	-3.86473	1.19237	1.42779	-11.2544	-13.5125
185289_at	C24D10.5	---	-3.87498	-1.84885	-2.37517	-4.66422	-5.06857
189189_s_at	C52D10.6	skr-13 /// skr-12	-3.88526	1.17006	1.23001	-4.64611	-4.95545
186940_at	B0272.2	---	-3.94691	-1.60012	-2.17547	-5.10038	-4.71391
180424_at,180425_s_at	F15E6.3	---	-4.04083	-4.84647	-1.21247	-9.34182	-8.08072
185127_s_at	C32B5.10	---	-4.05484	-1.77493	-1.79076	-13.4498	-16.7314
188801_s_at	T04A11.3	---	-4.09599	-2.09022	-2.00011	-4.27887	-4.44519
179058_at	F25H9.2	---	-4.12104	-3.65066	-3.98902	-4.73567	-5.1079
179659_at	R06B9.3	---	-4.18412	-2.20881	-2.75565	-5.75	-7.41896
176917_at	C53D5.1	---	-4.18851	-1.41649	-1.56553	-2.50795	-3.31955
184863_s_at	C32H11.12	dod-24	-4.21033	-2.28715	-3.56187	-4.07856	-4.84274
186799_at	Y105C5B.15	---	-4.22269	2.93929	2.07923	-2.26933	-1.2078
187042_at	Y39A3CR.7	pqn-82	-4.30317	-1.49894	-1.51061	-5.63497	-6.85273
184711_at	C49G7.10	---	-4.30512	-4.42076	-2.74109	-1.16995	-2.96868
186698_s_at	C17G10.4C	---	-4.35633	-1.587	-1.67367	-5.5516	-4.65308
188252_at	F54D10.1	skr-15	-4.39715	-2.39123	-1.68496	-21.8288	-29.996
176669_at	Y66A7A.8	tbx-33	-4.51125	-2.20847	-1.62992	-6.25866	-6.7083
184567_s_at	Y48G10A.4	---	-4.51796	-2.4915	-2.15296	-6.8099	-6.10735
178340_at	K08H2.3	---	-4.55308	-1.35374	-2.28134	-12.2896	-14.9831
177316_at	R52.1	sdz-28	-4.57227	1.30127	1.50963	-4.79829	-4.82853
190776_at	F45E4.1	arf-1.1	-4.60832	-4.22084	-4.65895	-2.60738	-1.8083
181763_at	K04G2.10	---	-4.63598	-1.20768	-1.09725	-10.9471	-7.96766
192171_at,192172_s_at	EEED8.4	---	-4.6725	-0.0317863	-1.12844	-5.87693	-6.01158
178284_s_at	M01E5.6	---	-4.69696	-1.1062	1.13757	-7.04574	-7.95617
186739_at	Y105C5B.20	---	-4.80157	-1.95464	-2.43411	-7.38621	-7.27966
190724_s_at	C29F7.4	fkh-3 /// fkh-4	-4.80315	-1.31336	-1.11653	-11.7853	-16.9917
183457_s_at	Y39B6B.W	---	-4.86265	-2.26378	-2.20005	-10.4826	-19.1428
190781_at	F45B8.1	rgs-11	-4.86763	-2.58427	-2.44912	-9.59732	-10.555
181478_s_at	F53B1.2	---	-4.93025	-1.84829	-2.06376	-14.1855	-13.6932
185614_s_at	Y57A10A.9	tag-276	-4.93051	-2.58403	-2.2673	-5.0488	-4.8911
192929_at	F31F6.2	---	-4.98199	-2.11123	-2.49893	-12.5347	-12.0286
172877_x_at	C29F7.5	fkh-3 /// fkh-4	-5.02708	-1.4497	-1.37446	-8.75176	-9.31812
180373_at	C35E7.1	---	-5.17019	-1.03739	1.00015	-8.10409	-10.5741
173323_at	AV177000	---	-5.17067	1.10258	1.13443	-14.4455	-13.1084
192528_at	C35A5.3	---	-5.19645	2.29465	1.27334	1.35826	1.03972
187539_s_at	ZK353.8	ubxn-4	-5.36412	-1.30088	-1.27112	-2.23449	-2.12706
189812_s_at	K02D7.3	col-101	-5.36878	-1.97119	1.02464	-88.6379	-153.063
183330_s_at	C09B8.4	---	-5.37633	-1.29802	-2.46711	1.5345	3.53898
172299_x_at	F20B4.5	---	-5.38495	1.22498	1.36296	-2.45877	-3.38846
178792_at	R09A8.2	---	-5.72637	-1.92213	-3.03068	-8.00127	-8.38331
192578_at	F10D2.9	fat-7	-5.7341	-5.70608	-7.07631	-4.70773	-8.61859
177800_s_at	T04D3.1	---	-5.81283	-3.36611	-4.11553	-13.6058	-12.3907
190744_at	C04F5.7	ugt-63	-5.81488	-6.58474	-7.39785	-7.08817	-7.21334
190705_s_at	C17C3.12	---	-6.02031	-1.11581	-1.65374	-1.22566	1.08626
172550_x_at	H11L12.1	---	-6.13366	1.21134	1.35266	-2.16079	-3.0629
182180_at	C50D2.6	---	-6.59389	-5.38988	-6.65561	-8.39316	-7.82446
172782_x_at	C52D10.7	skr-9	-6.96776	1.19138	1.24961	-11.3994	-10.636
180263_s_at	C35E7.5	---	-7.25403	1.44585	1.94966	-13.2739	-16.1354
184861_at	F21H11.2	---	-8.0831	-4.941	-3.80108	-9.78663	-8.94163
193130_at	ZK39.6	---	-8.2269	-6.35904	-5.39517	-9.47452	-8.2251
171742_x_at	C31412	skr-8	-8.50083	1.06581	1.27267	-13.7139	-10.2833
190541_at	C30G12.2	---	-8.75667	-11.5473	-11.7605	-8.83001	-12.2412
172213_x_at	C27C7.1	---	-9.578	1.33231	1.34699	-2.21035	-2.95792
178203_at	F44F1.7	vet-6	-10.781	1.24116	1.12952	-10.9451	-14.779
188575_s_at	F44E7.4	---	-12.7154	-1.30167	-1.29143	-1.4636	-1.46606
188947_at	T09F5.9	clec-47	-13.9245	-48.8816	-33.196	-2.23313	-6.47345
191219_at	Y41C4A.11	---	-14.5899	-13.7486	-14.6941	-8.97744	-12.0209
172781_x_at	C52D10.9	skr-8	-18.5795	1.30305	1.42102	-13.7184	-20.5737
187926_s_at	F56G4.2	pes-2	-22.4217	1.20776	1.4625	-16.6883	-24.9754
