# Supplementary material for: Genetic and Physiological Activation of Osmosensitive Gene Expression Mimics Transcriptional Signatures of Pathogen Infection in C. elegans
Source: PLoS One. 2010 Feb 2;5(2):e9010. doi: 10.1371/journal.pone.0009010 (PMC2814864; doi:10.1371/journal.pone.0009010)
Supplement: Table S4 — Genes regulated in osm-11(n1604) mutants and their regulation in four other osr mutants (Excel file). (0.09 MB XLS) [file pone.0009010.s008.xls]

## Sheet: Sheet1
Table 4 - osm-11(n1604) regulated genes and their regulation in other osr mutants
FDR <1%, >3 fold change
Affy ID	Gene	Gene Symbol	osm11	osm7	osm8	dpy9	dpy10
191759_at	K08C7.5	fmo-2	346.381	65.5228	1.05443	-1.01849	1.39323
180721_at	C45G7.2	---	187.768	159.724	41.3077	2.97448	76.7868
180946_at	C45G7.3	---	138.863	21.5013	116.49	1.17155	7.88398
192059_at	Y51A2D.4	hmit1.1	114.269	186.993	228.894	285.472	485.579
180612_s_at	F53A9.8	---	58.4192	16.5955	34.5559	23.8848	41.509
172744_at	K11G9.6	mtl-1	56.5533	20.7277	13.4359	4.37675	21.4737
190978_at	K12G11.3	sodh-1	51.7125	17.667	36.0296	12.3641	17.1021
183381_at	C50F7.5	---	47.3608	11.3199	1.70268	1.26867	1.62659
183207_at	D2096.3	---	45.1942	39.8097	43.9568	37.2035	81.392
193659_at	F47G4.3	gpdh-1	42.0137	86.3208	23.885	72.0764	176.019
173398_s_at	AV198760	cnc-7	38.4855	77.1675	32.5791	20.0679	68.9953
177920_at	D1086.3	---	36.4593	28.703	5.16065	4.2677	11.0587
184551_at	H27M09.4	dpy-14	34.0788	10.3999	3.75337	1.53899	-1.18852
189584_s_at	F41E6.5	---	30.5202	13.6505	10.5805	16.5412	22.3191
187964_at	F54F3.3	---	28.5083	2.97847	30.6112	1.07485	1.42557
174240_at	CEK09C4R	---	23.1455	7.91705	15.2048	10.8584	26.0042
183652_at	K01A2.2	---	19.345	2.95324	11.5188	2.41056	4.39974
181136_s_at	F52B11.3	noah-2	18.9126	5.65652	15.9703	10.101	24.9654
172375_x_at	B0213.4	nlp-29	18.8206	20.5439	15.9467	21.345	22.5388
192737_at	F49E11.10	---	18.1544	6.06211	8.26151	4.72373	6.83132
172240_x_at	F53H2.2	cnc-7	17.7891	40.0041	14.7278	9.47287	31.4997
185557_s_at	C02A12.4	lys-7	17.4976	10.37	1.98557	2.32237	2.64314
182838_s_at	T05E12.3	---	16.9417	10.0026	2.63239	1.62943	1.91265
189221_at	F28G4.1	cyp-37B1	16.0492	4.23994	6.75536	20.4602	34.55
187729_s_at	C23H3.7	tre-5	15.3799	3.87532	1.10289	6.21554	4.55415
183309_at	K03H6.2	---	15.321	18.5376	42.9448	27.154	50.9376
180453_at	F53A9.1	---	14.7179	5.19606	11.5517	15.1244	18.0812
189972_at	C33C12.3	---	14.5841	7.43296	11.4198	15.7176	32.5519
187598_at	C35C5.7	---	14.0171	2.14458	5.03589	6.31483	7.60431
176044_at	Y41D4B.L	---	13.8611	2.35494	11.9096	29.9118	38.7192
186124_at	T02B11.4	---	13.3817	11.3545	14.2936	33.0056	20.3955
183526_at,183527_s_at	C14C6.5	---	12.8077	18.8047	1.43167	4.14951	5.12653
191394_s_at	F40E10.1	hch-1	12.6615	4.77774	1.17969	-1.07836	-1.08088
192076_at	K02G10.7	---	12.4596	12.7058	9.17033	6.26325	10.5245
174180_at	C38229	---	12.3098	6.14191	2.72219	2.01912	1.89636
193344_at	C44H4.3	sym-1	12.2161	5.29791	8.64601	5.24519	8.96086
174910_at	CEK091CZR	sqt-3	12.121	3.24179	29.2772	71.8971	67.8363
179695_at	F35E12.5	---	11.6262	2.01302	54.9966	9.16595	13.073
188921_at	F25D1.5	---	11.5549	3.18757	1.75264	4.73946	6.38704
190445_at	F01D4.8	---	11.4579	9.83425	1.31054	2.29068	6.69624
183775_at	C34G6.6	---	11.2995	5.06854	8.23538	6.52963	10.5719
192407_at	K08F4.7	gst-4	11.1438	30.7527	5.22862	18.2775	40.914
179858_at	C49C8.5	---	10.9589	1.78528	6.76978	5.38897	8.5529
183848_at	F49E12.2	dod-23	10.8913	10.2163	3.39329	1.24567	1.68205
172405_x_at	R09B5.8	cnc-3	10.8717	15.2406	9.71499	6.37406	11.737
192195_at	F28F8.2	acs-2	10.8265	7.17379	5.84008	19.185	14.3887
184694_at	F17E9.11	lys-10	10.6267	4.55222	2.67609	-1.02944	2.65269
193838_s_at	W04E12.6	clec-49	10.349	11.8096	16.1554	13.3611	25.9879
193836_s_at	W04E12.8	clec-50	9.84121	8.66302	9.96715	10.8621	13.8191
190450_s_at	F09C8.1	---	9.7376	6.19533	13.6107	1.18432	1.31004
177368_at	M60.1	---	9.40505	2.92422	6.53271	6.70481	11.7342
174675_at	CEK072F9R	acs-2	9.26918	6.02289	4.67435	14.8323	13.087
190094_s_at	M02D8.4	---	9.19988	7.62809	8.24052	28.3954	18.9954
180375_at,180376_s_at	M03A1.3	dao-2	9.12028	3.11696	16.6131	24.3349	55.2349
191284_at	K11D2.2	asah-1	9.10089	4.71763	9.69157	2.9557	6.61862
177375_at	M60.2	---	9.09612	2.69687	6.24657	6.67331	10.3229
179373_at	C50F4.9	---	9.06892	1.12896	1.09061	-1.22763	-1.22243
183438_s_at	F45E4.8	nlp-20	8.84688	3.79358	16.7679	11.0732	18.6751
182970_at	F55G11.4	---	8.68271	12.5133	1.34323	5.78718	6.14173
171921_x_at	CEK098HXR	---	8.64643	3.20098	2.73025	1.3495	1.38143
193800_at,193801_s_at	C14A6.1	clec-48,clec-49 /// clec-48	8.59691	9.30717	14.4349	14.7928	17.6763
175782_s_at	4323034	---	8.5581	2.04944	2.17759	-1.07775	1.26631
192509_at	ZK666.6	clec-60	8.53118	1.00351	32.4496	2.21795	3.14731
191626_s_at	C25B8.4	---	8.51901	4.11348	-1.97213	-8.13912	-14.0493
180145_s_at	Y51H4A.7	---	8.35834	5.95275	14.5267	10.6408	16.4989
186790_at	C07B5.5	nuc-1	8.26219	6.91983	4.47202	3.43123	6.44428
172363_x_at	F53A9.6	---	8.248	2.3419	7.72297	9.71612	10.3605
193834_at	T13B5.1	snf-3	8.22467	10.4974	8.7528	11.7951	9.30788
173301_s_at	CEK011C5R	---	8.12912	7.97537	5.40348	13.4253	14.6325
185773_at,185774_s_at	C28C12.5	spp-8	8.06904	3.12582	4.6143	2.99407	5.25124
182491_at	F53F4.13	---	8.06173	4.90579	12.2749	18.255	17.5422
188882_at	R08H2.1	dhs-23	7.97453	1.05171	1.62762	5.63354	2.69628
186043_at	F20A1.10	---	7.94805	12.3071	6.90594	19.481	18.5118
173257_s_at	4204794	---	7.94755	2.78665	6.43575	1.62419	3.0817
189178_at	F44G3.2	---	7.88834	18.3012	41.7198	86.8793	152.574
184191_at	R09B5.9	cnc-4	7.82907	7.15668	21.1125	65.456	59.845
175885_at	F12E12.C	sdz-11	7.79858	1.40301	-1.01972	1.54255	1.4326
181096_at	F54D8.1	dpy-17	7.74254	2.78855	1.47635	-2.70231	-2.2044
177903_s_at	F09B9.1	---	7.71342	1.03625	1.64042	9.98743	11.9497
173008_s_at	CEC8763	---	7.6542	5.90493	5.93149	3.03257	6.71689
190361_s_at	F56F10.3	---	7.61795	7.79419	7.33168	14.1006	18.2902
174347_s_at	CEK102G9R	---	7.6157	1.5785	4.48294	3.87559	6.24962
184676_s_at	ZK1290.8	wrt-10	7.59607	2.65649	7.08672	4.14101	11.4655
189344_s_at	F08F3.7	cyp-14A5	7.57839	9.94852	3.91719	18.9962	7.27499
187653_at	K07C11.7	---	7.29779	2.72577	1.57432	1.2816	1.40861
172731_x_at	T27E7.7	---	7.26027	1.36451	11.1593	2.78086	10.7813
194056_s_at	F35C5.5B	---	7.20594	3.20853	6.39268	8.88913	15.6464
194142_x_at	746437	---	7.13207	6.58321	4.94032	10.1687	10.2497
191652_at	F22B8.6	---	7.11865	13.6702	27.624	55.1554	85.2906
174195_at	C37971	---	7.04577	2.37625	1.74388	1.64693	1.33888
189015_at	C54D1.2	clec-86	7.02765	-1.00864	1.34693	1.04735	1.04304
192699_s_at	C01G6.1A	---	7.013	3.35913	4.7482	6.06077	5.57428
187282_at	F22B7.9	---	7.00393	2.56076	7.43489	1.91563	4.67562
188123_at	B0035.13	---	6.97252	3.75679	13.994	7.86574	12.2778
192114_s_at	ZK1127.10	---	6.93187	9.1463	6.3186	6.19635	9.43968
180520_at	T28H10.2	---	6.86361	8.00034	9.49603	12.7403	22.1774
172427_x_at	B0213.3	nlp-28	6.83376	5.51273	4.44692	4.94504	6.29249
175011_at	CEK102D1R	---	6.57413	2.8426	1.82568	1.71499	1.99651
193466_s_at	C04F6.3	cht-1	6.51304	4.52683	-1.73348	-5.59386	-13.3545
193437_s_at	ZK909.4	ces-2	6.50055	1.31487	1.00256	-1.05012	-1.05278
186419_at	T09E11.11	---	6.46182	3.09421	1.50382	1.80342	2.5492
186706_at	K08D10.10	---	6.45787	3.24947	7.20139	3.25285	2.78196
179727_at	Y43C5A.3	---	6.43024	3.37922	21.0911	8.61533	13.397
173919_s_at	AV199129	---	6.36085	6.1774	7.86116	30.5575	33.285
189736_s_at	K11D12.4	cpt-4	6.33691	2.79609	13.0186	35.7552	39.4057
191712_s_at	C05E4.9	---	6.14351	5.88341	4.56246	9.61403	9.69682
176131_at	Y119D3B.M	---	6.13501	4.9933	2.14723	6.09619	3.49554
178041_at	F16C3.2	---	6.11849	1.96351	3.59765	5.48515	7.88549
176055_at	Y41D4B.S	dsl-3	6.0781	2.9131	-1.03418	-1.61598	-1.32108
187996_s_at	F28H7.3	---	6.03494	5.32485	5.93244	3.43423	8.12373
171912_x_at	AV182062	cht-1	6.03486	3.92369	-1.93576	-4.17407	-9.73178
190427_s_at	C54F6.14	ftn-1	6.01794	4.95143	6.96731	12.6944	15.7298
192747_at	T14F9.3	---	6.00335	2.91232	1.64327	1.06062	1.50299
182286_at	F45E1.4	---	5.97176	4.08762	2.77874	2.55443	4.64224
177353_s_at	M199.4	---	5.95126	1.39686	-2.53538	-5.3036	-4.86073
187591_at	F23F12.9	---	5.93848	3.72887	-1.80281	-1.88787	-1.93161
182279_at	Y47H9C.1	---	5.92596	1.00665	1.13211	-1.03025	-1.03084
190585_at	ZK970.7	---	5.90218	5.23594	234.951	240.82	237.888
171910_x_at	AV184312	---	5.87852	2.99579	3.83817	4.75763	4.74183
175112_s_at	AV202093	---	5.8657	3.87439	1.58471	5.39053	3.40222
174994_at	CEK059GXR	---	5.70376	7.4567	4.79095	5.11367	4.71422
183014_at	F59A7.2	---	5.6935	8.38443	7.41788	19.3927	23.7443
182470_at	F09F7.6	---	5.69309	2.85593	3.93018	5.03517	6.1645
188538_at	ZK1251.2	ins-7	5.67727	2.70636	2.36378	1.27149	2.50918
189681_at	F45E10.2	---	5.66549	2.25038	1.23417	-1.89065	-2.29793
187925_at	ZK6.7	---	5.65332	5.0665	5.31514	6.47965	7.18021
173480_s_at	C70215	cyp-32B1	5.64301	1.96462	3.73839	6.02523	8.95451
183566_at,183567_s_at	C14C6.2	---	5.58632	4.88439	1.1517	1.66327	1.22444
193975_at	Y43C5A.2	---	5.55909	3.97296	4.48706	6.20444	10.6481
172762_x_at	B0564.5	---	5.55904	1.08237	11.015	3.5796	10.1045
192144_s_at	ZK455.4	asm-2	5.53764	7.16219	14.6604	2.76898	5.30029
182733_at	C31A11.5	---	5.52016	1.95283	1.59756	11.5995	19.5407
173214_s_at	AV181428	---	5.47332	4.44668	7.16578	11.4994	13.6322
178654_s_at	W04A8.4	---	5.46164	2.00471	1.52024	1.36401	1.18017
180669_s_at	Y4C6B.6	---	5.40489	4.40869	3.57006	4.76483	8.38808
189761_s_at	F32B5.1	---	5.35752	4.07361	6.42768	10.5007	12.0063
186313_at	Y49E10.18	---	5.35496	3.29309	8.24718	4.69918	9.24907
191301_s_at	F47B10.2	---	5.31413	3.17481	17.9967	19.0227	26.0662
173209_s_at	AU113289	---	5.28255	1.35603	3.24375	1.45448	4.33166
171862_s_at	C53791	---	5.28081	3.67132	2.76156	4.77375	9.55958
177961_at	F54F7.2	---	5.26367	3.49824	-1.06016	-3.37307	-2.57979
192441_s_at	F13B10.1B	---	5.24336	1.97713	2.45995	3.7956	3.68981
174102_at	C70896	---	5.23702	2.69984	5.33806	1.84012	2.99399
171932_x_at	AU116072	---	5.23562	4.25666	6.06912	1.34158	1.22727
184215_at	Y73F8A.11	---	5.16119	2.37457	1.08528	6.89338	2.96311
172045_x_at	6671362	---	5.12428	2.2102	1.90528	1.11841	1.07075
186811_s_at	ZK550.6	---	5.12112	2.73795	3.409	4.41967	5.15778
175449_s_at	AU115007	---	5.1172	17.3869	1.24446	1.08699	2.50281
193588_s_at	F28D1.5	thn-1 /// thn-2	5.11478	4.08195	5.54976	1.65742	3.21959
179264_at	K06G5.1	---	5.11459	2.9663	4.96596	8.00537	11.0811
186263_at	F43C11.7	---	5.11081	2.06218	2.71264	1.23154	1.50687
178794_at	F56G4.1	---	5.0855	2.31307	2.30684	8.69911	14.7859
180489_at	Y79H2A.1	---	5.07335	5.05613	2.63831	3.00163	2.83167
180370_at	K02F3.3	far-8	5.06074	4.17968	3.7903	15.996	9.64718
177115_at	M28.4	---	5.05128	4.0314	1.32307	4.38315	6.61298
194044_at	F35C5.6	clec-63	4.8912	3.70006	4.53936	5.31149	7.09358
188358_at	B0218.1	---	4.88531	2.77385	14.7271	7.44114	11.3101
188078_at	F46B6.8	---	4.82823	3.49669	14.0855	7.72775	11.4344
181827_at	F45E1.3	---	4.82774	2.86886	2.24319	2.02756	3.44953
182081_s_at	K05F6.5	fbxb-44	4.81308	8.19653	2.93983	5.34844	9.56188
173698_s_at	CEC1714	cyp-37A1	4.79897	3.24834	2.6952	4.25839	7.33504
185877_s_at	Y40C5A.5	---	4.79529	4.69667	4.06139	4.25699	6.04934
177707_at	F41E7.1	---	4.78967	5.14588	1.60838	1.22513	1.19464
183641_at	F08B12.4	---	4.78961	2.6004	4.87854	5.82867	7.54034
185758_at	C14C11.3	---	4.78422	3.86896	7.18718	17.7678	23.2884
183450_at	F25B4.9	clec-1	4.77814	2.90655	3.22251	1.85231	1.59042
192137_at	C05C8.3	fkb-3	4.7692	5.03066	8.5588	34.2312	27.5922
188278_s_at	T20B3.2	tni-3	4.75444	3.31244	2.84624	3.96914	4.05644
172766_x_at	ZK563.3	---	4.72516	1.3939	8.77519	3.01147	8.63887
192581_s_at	W05G11.6	---	4.67757	3.69213	6.08299	3.33631	5.22527
187084_at,187085_s_at	Y45G12C.2	gst-10	4.65421	7.90484	22.2624	69.1507	94.3994
172913_x_at	F11D11.9	---	4.62633	-1.03489	10.3694	2.7009	8.93184
192691_s_at	R11D1.11	dhs-21	4.58511	3.67657	6.95556	7.57593	13.4576
173287_s_at	CEC3144	---	4.57866	2.34034	1.23659	1.13244	1.28102
172765_x_at	ZK1225.3	---	4.57209	1.14523	7.2539	2.82507	7.02026
189915_s_at	B0365.6	clec-41	4.56718	3.84485	-1.00797	3.52817	4.66884
193024_at	C15H9.1	nnt-1	4.56328	2.61589	1.93426	13.0602	21.6546
184497_at	C17G10.5	lys-8	4.55115	3.44281	3.02277	4.38806	6.09376
175424_at	AU114821	---	4.53668	1.57386	2.28255	-1.09794	2.5079
189280_at	F55A12.4	---	4.52005	4.15867	1.57536	6.1921	8.47596
173326_s_at	AV181338	---	4.48804	2.61911	1.58354	2.75379	3.53805
172767_x_at	ZC132.1	---	4.47654	1.14035	7.9155	2.99076	8.8265
193174_at	F40F4.3	lbp-1	4.47255	3.42361	3.85946	1.96526	2.21665
194230_x_at	AU115274	col-95	4.46661	3.74627	1.55096	1.42948	1.46127
172797_x_at	C54H2.2	---	4.45824	1.3247	9.13292	3.12654	7.88673
189688_at	T12B3.3	---	4.45485	4.66898	4.1663	4.07102	6.50314
184266_at	Y51H4A.17	sta-1	4.44553	2.34951	3.43921	3.41	4.42102
189430_at	C12D5.7	cyp-33A1	4.42966	1.76517	2.51226	3.04384	4.08745
192181_at	T28H10.3	---	4.39194	2.25777	2.38389	6.10054	6.35614
193337_s_at	R10E4.2A	---	4.37597	2.82581	1.48197	1.72696	1.09569
192268_at	C02F12.5	---	4.37202	2.39747	1.06077	-1.08913	-1.01803
191912_at	C13B9.4	---	4.36635	2.85949	1.89607	1.71764	1.58228
172386_x_at	B0213.5	nlp-30	4.35473	4.25275	13.3744	32.7527	31.0197
176347_at	Y22D7AL.B	---	4.35122	1.61856	2.58437	2.41933	5.23091
172343_x_at	B0213.6	nlp-31	4.34926	4.61197	9.77982	19.8254	17.4478
178797_at	C49F5.7	---	4.32953	3.30237	2.88428	1.56543	3.2002
174407_at	C32229	tth-1	4.31401	1.79587	3.30067	2.09916	2.61191
192636_at	F37H8.3	---	4.30992	6.16506	9.70596	9.24911	20.4786
176104_at	Y41D4B.K	---	4.30838	1.03752	1.02497	-1.01153	-1.04022
180773_at	C07G1.7	---	4.30154	-1.53134	-1.4108	-1.68516	-1.67826
186131_at	K11G12.1	---	4.30076	4.54366	5.52201	6.70414	6.37665
174073_at	C70278	---	4.30054	1.72753	2.91195	-1.24902	-1.04657
185498_at	Y106G6D.6	---	4.28192	3.45847	4.17359	1.59989	3.56261
172335_x_at	F56A4.8	---	4.24085	-1.03461	8.17896	2.69506	7.40446
181137_at	F46G10.1	---	4.24059	1.80863	5.72892	6.03736	9.33508
173466_s_at	3002910	flp-9	4.23512	3.51912	5.5343	13.3399	9.49503
184328_s_at	T26C12.3	---	4.22735	2.47984	1.58231	4.58304	8.39045
186179_at	K05F1.10	---	4.22552	1.26269	5.47815	7.89929	9.4717
181632_at	B0281.3	---	4.22138	1.73918	1.64616	1.21694	2.89842
183062_at	F16B4.4	---	4.20562	2.779	4.24823	6.53987	7.35921
182790_at	F10G2.3	clec-7	4.16358	4.34061	-1.21234	-1.26352	-1.16369
180450_at	F52E1.5	---	4.16227	3.85038	2.20538	1.8429	2.97889
184599_at,184600_s_at	C01B10.6	---	4.14194	2.56148	1.94603	2.65491	4.09319
172426_x_at	F20A1.1	---	4.13257	3.24549	4.39072	10.2742	9.19546
194203_x_at	C40277	---	4.11274	1.74835	10.132	6.86901	18.3479
183125_at	F25E5.8	---	4.08944	3.46502	4.3596	3.97116	4.86201
190688_s_at	K09H11.7	---	4.08374	6.44043	3.90186	7.06604	10.5987
191828_at	R08E3.1	---	4.06601	2.60168	3.11374	4.77178	7.24912
189261_at	F21A3.2	---	4.05108	3.55112	3.72543	6.49931	7.31237
175591_s_at	CE14D9	---	4.0277	3.8467	3.75557	7.04762	9.91269
186281_s_at	Y45F10C.2	---	4.01851	2.09825	1.80921	-7.22758	-8.30047
185969_s_at	C32F10.4	---	3.9968	1.43248	2.72158	2.41804	3.39311
179572_at	C06H5.7	---	3.96912	2.37548	2.98625	6.82203	4.89564
181340_at	T16D1.2	pho-4	3.96191	2.57007	1.18111	2.29095	2.79407
172268_x_at	D1025.4	nspc-20 /// nspc-16 /// nspc-19	3.96178	2.63384	2.24687	2.41878	1.59291
173911_s_at	AV186784	---	3.96167	2.51381	3.41023	7.81558	8.77164
183010_s_at	C24B9.3	---	3.95372	3.89093	4.04557	6.19189	10.0455
180985_s_at	F46G10.2	---	3.94518	3.11512	3.09152	2.92172	4.44705
183861_at	W02D9.10	---	3.94436	1.41873	2.70187	1.98398	2.25418
189734_at	K08B4.6	cpi-1	3.93945	2.57985	2.03398	2.97636	3.20936
177066_at,177067_s_at	Y34B4A.C	---	3.93721	2.73606	1.99557	2.41677	3.44543
180917_at	W02D7.4	---	3.92483	2.54765	2.33156	1.64932	2.04629
172063_x_at	8132061	oat-1	3.90876	2.89245	1.44423	6.7955	3.20537
184295_at	Y37H2A.11	---	3.89695	1.27144	1.63898	10.4068	5.96887
173035_s_at	CEC1123	---	3.88804	4.95673	9.84975	9.19624	16.2556
190100_at,190101_s_at	R151.5	---	3.85247	3.01524	1.81978	2.35493	3.40928
193986_s_at	F08C6.4	sto-1	3.84248	2.26185	1.42543	1.57541	1.00311
173238_s_at	C51398	cpt-4	3.84145	1.86879	9.41702	24.0825	27.6329
189080_at	R02D3.1	---	3.83338	4.92742	3.83667	6.17375	6.23375
178813_at	C47B2.8	prx-11	3.8305	2.18522	2.86434	1.74856	3.54264
190153_s_at	T01B11.2	---	3.82611	3.77003	6.07954	3.64118	9.76458
190400_at	F11A3.1	---	3.82482	3.90158	4.4384	5.19769	9.05657
173431_at	451656	---	3.80893	3.64994	4.69266	7.50962	6.50765
173144_at	AU113368	clec-85	3.8051	2.77305	1.20389	5.13185	7.98201
187806_s_at	K07E3.4A	---	3.80391	2.54395	3.21283	3.55927	5.24767
188068_at	F37A8.4	nlp-10	3.80088	2.54596	9.32224	12.8613	10.8649
188878_s_at	C42D8.8	---	3.78486	2.81862	3.33672	5.53396	4.82357
180627_at	K04F1.9	---	3.78402	6.85931	3.52966	3.45445	6.20357
172748_x_at	C14A6.4	---	3.7769	-1.12002	6.23094	1.98334	6.14875
186009_at	H34I24.2	---	3.77158	2.15048	1.7879	2.38466	3.22009
190955_s_at	B0334.1	---	3.76499	3.9634	8.51454	12.7832	11.1085
178820_at	F54D5.4	---	3.76362	2.68353	3.48123	9.70854	15.5904
172773_x_at	K10B3.2	---	3.76034	2.56092	2.89468	1.51198	2.64628
172193_at	T12D8.5	---	3.75955	-2.00802	-1.14182	1.16921	1.86112
172578_x_at	Y43F8B.2A	---	3.75799	2.35469	1.75851	2.3561	3.02756
181152_at	T08A9.7	---	3.75174	2.36091	3.4719	2.87075	4.30215
193100_s_at	R05F9.12	---	3.74977	3.87401	2.63132	2.90559	4.47363
173727_s_at	CEC9824	---	3.72579	2.51307	7.31888	9.97336	11.7762
180758_at	T23E7.4	---	3.71531	2.81388	5.05098	3.02353	3.83684
180269_at	C35B1.5	---	3.71348	3.9262	2.2541	7.83059	8.76672
179402_at	F52H3.5	---	3.70825	2.73673	5.52392	9.19484	12.8372
176544_at	Y71G12B.EE	---	3.70535	2.98157	5.48918	7.99878	6.76095
187318_at	F48E8.1	---	3.68247	1.83778	1.21832	1.28117	-1.42536
179620_s_at	T10G3.3	---	3.67569	7.08868	2.43158	4.71296	4.57773
180541_s_at	C24G6.6	---	3.66902	1.61965	2.42184	2.27664	5.64523
179285_at	ZK669.3	---	3.66863	2.08824	1.63103	2.27293	4.85291
185494_at	F42A10.6	---	3.66759	3.25065	6.36017	3.2308	5.6322
172997_s_at	C58535	---	3.66208	2.78285	3.86079	4.90542	7.2694
181671_s_at	F56C9.7	---	3.6614	2.86968	4.28284	5.61899	7.48975
183956_at	C48E7.1	---	3.65884	3.23702	5.19167	8.44308	8.01366
193301_at	T05A7.4	hmg-11	3.65661	1.86571	1.49096	1.50593	1.48483
181714_at,181715_s_at	T19B10.2	---	3.64871	3.28944	23.3489	67.6278	48.5608
174723_at	CEK032B9R	---	3.63855	3.92956	3.2121	3.26666	4.58325
175524_at	AU113530	---	3.63445	2.06818	-1.92567	-4.0694	-3.79944
190579_at	C17G1.3	ugt-23	3.61833	3.14059	5.3876	7.70974	11.2572
172568_x_at	Y43F8B.2B	---	3.61771	2.23375	1.2342	2.10687	2.62141
191020_at	T18D3.3	---	3.61471	2.27071	4.02359	10.934	14.1664
179502_at	T28D6.3	---	3.60501	6.90085	1.33374	3.04777	7.76155
178918_at	T06D8.1	---	3.60061	2.26353	4.49145	3.56407	4.21141
189802_s_at	R11F4.1	---	3.60028	1.90916	2.99725	1.03873	1.461
174415_at	C38097	---	3.59346	1.83069	-1.55009	-2.46583	-2.58316
189457_at	B0213.15	---	3.59136	1.22327	1.8826	3.59263	2.59984
181587_at	R01H10.4	---	3.59093	2.34954	1.53297	1.17974	1.56596
176486_at	Y39G10AR.N	---	3.59059	2.34126	-3.70963	-2.123	-2.70004
185923_at	R01B10.3	---	3.58213	2.25849	5.55107	3.34252	4.98116
190225_s_at	M163.3	his-24	3.58068	2.13128	1.83694	1.2217	1.13351
173523_s_at	C68456	---	3.5744	5.85036	3.79675	4.90964	3.52602
191616_at	F32G8.4	---	3.57343	4.4636	5.05083	2.99353	5.75093
172960_x_at	W06D4.1	hgo-1	3.56462	3.78319	3.91362	4.81461	6.18245
175662_at	2407320	his-24	3.55219	2.15605	1.77956	1.30904	1.46966
189003_s_at	K02D7.1	---	3.552	3.08353	3.75578	4.81478	5.22332
193649_s_at	K08F8.4	pah-1	3.54356	3.80752	7.34423	6.32055	8.8727
178248_at	C07E3.3	---	3.5403	1.63208	3.29879	6.61509	4.95834
189921_at	C05C10.4	---	3.53788	4.09034	16.3531	38.2362	42.6536
179022_at	C50F4.1	---	3.53429	1.09779	1.60391	1.23004	2.83683
173644_at	C43765	---	3.53113	3.25069	3.79345	4.8049	6.78443
173090_s_at	CEK120E3R	clec-65	3.52955	2.2846	2.62873	3.95641	7.57962
183287_at	Y4C6B.2	---	3.52434	1.84767	12.107	15.3045	16.8259
172248_x_at	T20G5.8	---	3.52383	3.9571	-1.00664	4.43798	5.50433
184150_at	F21F3.1	---	3.52343	3.78354	4.72065	10.0493	9.29051
179171_at	T27F6.8	---	3.52328	1.44278	1.63601	3.14501	2.87309
176263_s_at	Y71H2AR.C	---	3.50843	2.25914	1.7355	2.27455	2.65599
186096_at	C41G11.1	---	3.50736	1.57027	-2.46282	-6.33999	-8.64211
188660_s_at	F28A12.4	---	3.50275	3.78489	3.9788	4.89999	5.21855
190296_at	T13F2.8	cav-1	3.50203	1.92048	-2.49658	-10.5301	-34.1516
188806_at	C05D12.2	---	3.49177	3.08893	-1.00201	1.42252	4.19138
191693_at	D1053.1	gst-42	3.49145	3.97739	3.6099	11.4199	14.9739
184623_at	K01A2.10	---	3.48514	1.41353	2.20461	2.71432	3.20973
182675_at	Y4C6B.3	---	3.47169	3.31935	-1.01002	1.50438	1.25993
192919_s_at	F11A6.1A	---	3.46841	1.48654	2.15541	1.48842	2.31018
186383_at	T19D12.4	---	3.46094	1.53405	-1.14076	2.38516	5.71282
180342_at	F35E12.6	---	3.4562	1.03263	5.04937	4.58694	5.18449
186241_s_at	F49C12.14	---	3.44596	1.9331	2.09852	2.80292	4.30733
190156_s_at	C48B4.1	---	3.44585	1.70626	2.35964	2.52719	5.04039
192216_at	F58H1.7	---	3.44144	1.44797	8.00015	6.88917	5.82408
177317_at	VC5.3	---	3.43951	3.36673	5.88188	9.32065	11.5455
185357_at	Y37D8A.16	---	3.43924	1.30744	3.87078	11.3462	10.4756
179102_at	T28C6.8	---	3.43722	2.34769	3.01251	4.93804	5.02256
188893_at	F54F3.4	---	3.43485	1.54876	2.70111	3.79495	4.76985
175109_at	AU114824	---	3.43291	2.27398	4.38816	6.15378	8.61186
190189_at	K01C8.1	---	3.43233	3.88309	3.72338	2.81976	4.62899
174789_at	CEK063G3R	---	3.42926	1.7828	-1.84768	-3.90131	-5.64601
184744_at	F28E10.2	---	3.41799	2.05774	1.8309	5.31422	4.79119
179013_s_at	T20D3.2	---	3.4061	2.57992	4.04266	4.85366	5.8835
191515_at	F19C7.2	---	3.40585	2.88913	7.06436	3.32876	7.64336
178210_at	Y69H2.9	---	3.40458	1.35264	1.01441	2.67193	4.13845
179651_s_at	C06H5.1	---	3.39884	2.46732	5.50154	8.05857	12.0926
172218_x_at	T20G5.7	dod-6	3.3956	3.72887	1.62953	10.238	7.55595
185117_at	C44E12.1	---	3.39196	2.102	2.71652	3.62993	5.2008
178262_at	F01D5.5	---	3.38677	3.47651	1.0253	27.0776	17.4104
172635_x_at	Y38E10A.15	---	3.37637	6.86886	-1.18004	13.6518	27.3358
179947_at	T02C5.1	---	3.35528	2.44198	3.72207	6.72395	7.23852
172184_x_at	Y46C8AL.B	---	3.35358	1.98891	1.48645	1.67483	1.36258
175990_at	R13A5.3	---	3.34614	2.61576	8.25542	11.8315	15.1311
180644_at	C42D4.1	---	3.3454	2.22194	1.66881	2.26068	2.11321
193770_s_at	K08H2.1	skr-21	3.3425	1.33929	-1.1199	-1.06494	-1.10444
177374_at	LLC1.2	---	3.33555	2.71053	3.90637	4.68258	6.90141
180642_at	F53A9.2	---	3.32925	1.92386	1.16892	3.3263	3.25297
193496_s_at	F10F2.2	---	3.32216	3.88818	5.95626	11.1043	17.2724
173282_s_at	C53291	tre-3	3.31171	3.39953	4.02899	6.08834	11.06
180858_at	T09B4.5	---	3.30816	1.69102	-2.21356	-4.24124	-7.06691
179613_at	C50F4.8	---	3.30467	2.83314	5.46898	7.0366	4.68979
192353_at	ZK892.2	nlt-1	3.30033	2.58967	3.54398	3.08229	4.4409
192863_at	C05E4.1	srp-2	3.28941	2.28636	1.37423	1.29489	1.78584
183621_at	F31F7.1	---	3.2745	4.57497	1.89664	3.70332	10.1653
173639_at	AV192250	---	3.25731	2.46313	7.67432	38.9619	29.1155
188975_at	C15A11.7	---	3.25083	3.00675	19.8983	10.9197	14.5786
189534_at	F55F3.2	---	3.24556	2.10392	2.27565	2.86626	6.03212
175872_at	Y34F4.C	---	3.23961	2.87303	4.13064	4.5139	7.40152
175022_s_at	CEK112G4R	---	3.23611	1.99241	1.61797	1.67385	1.71523
177335_at	VC5.2	---	3.23597	2.49308	2.34525	1.54026	2.11411
179786_at	Y51A2B.1	---	3.23542	1.084	1.03119	6.80936	6.09667
180212_at	C44B7.6	---	3.23531	1.99166	-1.01013	1.04593	-1.01189
184448_at	F41G3.10	---	3.22347	4.35261	1.13229	1.78306	2.48216
189407_at	F10D7.3	---	3.22167	1.53138	1.26641	3.06926	2.56325
173504_at,173505_s_at	416296	---	3.22028	2.47937	2.46625	4.88054	4.70069
181122_at	F23F1.7	---	3.22016	2.52855	2.41167	1.67622	3.66966
191331_at	Y53F4B.31	gst-28	3.21764	3.11228	4.46745	5.96738	16.7314
193009_at	T21C12.2	hpd-1	3.21647	6.24929	4.5918	6.6569	8.5237
192888_s_at	T05D4.1	---	3.21096	1.94817	4.05559	3.3917	4.08965
191879_at	D2045.8	---	3.21008	1.37716	1.59617	4.77141	4.00404
173403_s_at	AU116780	cav-1	3.20477	1.79587	-2.45659	-10.5875	-17.8701
189512_at	C03G6.15	cyp-35A2	3.20448	1.72293	1.45491	1.67393	2.16951
175801_at	4929360	elt-3	3.19721	2.71771	3.74964	2.55745	4.29568
190178_s_at	F14D12.5	sulp-2	3.18331	2.94989	1.80198	1.41233	1.64945
172565_x_at	C08E3.13	---	3.18283	2.31086	14.4198	12.3167	29.1755
186261_at,186262_s_at	Y71F9B.9	---	3.17831	3.09889	2.09964	3.48752	5.30476
186278_at	R06B10.3	---	3.17807	3.02823	4.13565	5.9213	7.34889
180261_s_at	F52E4.5	---	3.17282	1.21903	1.55234	3.23315	3.81941
193523_at	T03F6.1	qdpr-1	3.16451	3.65043	2.77045	2.02297	2.51567
177004_s_at	Y54G2A.X	clec-83	3.15934	2.07534	5.81477	7.20326	8.56037
188999_s_at	F45E1.6	his-71	3.15875	2.12217	3.65413	7.37511	8.79607
184158_at	C34G6.2	tyr-4	3.14914	2.88136	4.31163	6.41084	6.72845
181855_at	F58A6.1	---	3.13982	1.60497	3.18212	7.55649	7.11336
190646_s_at	F18E3.7	---	3.13853	3.18154	3.90233	5.09369	7.36893
183115_at	C34H4.2	---	3.1357	-2.75355	-1.00614	1.56094	3.16293
173206_s_at	AU114202	qdpr-1	3.13269	3.83132	2.61832	1.7574	2.23935
171737_x_at	C51771	---	3.1313	1.44728	1.60636	2.8556	3.4909
193758_at	R12H7.3	skr-19	3.11069	2.33501	1.53765	3.06331	2.59654
178723_at,178724_s_at	F54D5.3	---	3.10985	1.9074	3.74664	3.4646	4.95514
189760_s_at	R07E3.1	---	3.10719	2.46816	5.21137	9.667	14.7648
193668_s_at	C12D12.2	---	3.10526	3.33886	2.3959	5.16648	4.79758
190566_at	T12G3.1	---	3.10444	1.40035	1.29675	2.55124	2.76858
177650_at	W04G3.8	---	3.10296	1.4474	10.1423	5.94081	12.3621
174587_at	CEK063H7R	ham-1	3.0934	1.36759	-1.24447	-1.45922	-1.64739
191793_at	K07C11.5	tag-225	3.08908	2.5358	4.65232	4.94703	4.73242
177324_s_at	F31E3.1	ceh-20	3.08758	2.23716	2.86331	3.14111	2.32708
186757_s_at	F42A8.1	---	3.08322	2.52102	2.39287	1.13815	1.40865
193329_at	F41E6.6	tag-196	3.07874	2.09768	2.80113	2.66769	2.7432
188734_at	ZK945.1	---	3.07687	2.22283	2.64739	6.0049	8.43029
193660_at	R10H10.3	---	3.0596	3.20576	3.80588	4.76457	8.61771
175512_s_at	AU113188	---	3.05799	8.2504	1.34865	3.35988	6.19978
191017_at	Y40D12A.2	---	3.05519	3.32161	2.13135	9.03779	8.56996
193213_at	F37B4.2	ifc-1	3.05305	3.93531	16.9913	32.1833	33.8845
189851_at	C47D2.2	cdd-1	3.04965	2.79734	4.79285	8.21991	14.4303
181403_at	K04A8.1	---	3.04763	1.59841	2.58773	4.74541	7.00915
194090_s_at	F21D12.1A	---	3.04739	1.73058	3.09726	2.24794	2.77821
176260_at	Y58A7A.1	---	3.03852	2.20624	5.12723	11.9867	8.04326
178302_at	F58B4.5	---	3.03834	3.35684	5.09569	8.36185	13.3683
192559_s_at	F35C5.8	clec-65	3.02531	2.03767	2.42426	3.68494	5.68279
172046_x_at	4100189	hgo-1	3.02309	3.40531	3.4823	4.09718	5.44891
181257_at	F17C11.2	---	3.02304	2.54279	2.95317	7.24766	8.76434
180845_s_at	R07G3.8	---	3.0229	2.20171	3.30257	5.53632	5.72811
190270_at	T21D12.12	---	3.02225	2.24797	3.60393	8.49115	7.24074
185599_s_at	F02C12.5C	---	3.02146	2.7698	2.2183	3.10094	8.66463
179806_at	W05H9.1	---	3.0122	1.76298	2.87352	5.06325	5.44824
190620_s_at	T08B1.3	alh-5	3.00857	2.88567	4.2929	3.38555	5.53256
177829_at	F14E5.5	---	-3.00519	-3.858	1.63779	4.85026	3.81022
178792_at	R09A8.2	---	-3.03068	-1.92213	-5.72637	-8.00127	-8.38331
189595_s_at	K10C2.3	---	-3.07163	-3.74508	2.36931	4.65513	8.63352
193111_s_at	K03A1.5	sur-5	-3.21943	-1.76316	-1.19043	-1.44155	-1.01122
188934_at	H23N18.1	ugt-13	-3.23511	-2.97859	-2.93732	-1.73915	-2.10161
180704_at	F56C3.9	---	-3.37689	-3.30534	-2.87478	1.20977	-2.47601
181270_at	F15E6.8	---	-3.49681	-3.44184	-3.56834	-3.05836	-3.70362
186611_at	Y45G12B.3	---	-3.54782	-3.07761	-3.63467	-4.22887	-4.18162
184863_s_at	C32H11.12	dod-24	-3.56187	-2.28715	-4.21033	-4.07856	-4.84274
184861_at	F21H11.2	---	-3.80108	-4.941	-8.0831	-9.78663	-8.94163
181778_at	T14G10.8	---	-3.83983	-3.01135	1.09401	3.48967	3.50652
179058_at	F25H9.2	---	-3.98902	-3.65066	-4.12104	-4.73567	-5.1079
189460_at	B0285.9	ckb-2	-4.01798	-3.72721	-3.55911	-2.18718	-5.51817
177800_s_at	T04D3.1	---	-4.11553	-3.36611	-5.81283	-13.6058	-12.3907
190776_at	F45E4.1	arf-1.1	-4.65895	-4.22084	-4.60832	-2.60738	-1.8083
192650_at	F09E10.3	dhs-25	-4.66131	-2.42798	-2.73154	-1.96614	-1.6627
177428_at	F58G6.3	---	-4.85193	-1.9686	-2.08838	2.64681	2.95609
190884_at	C29F4.2	---	-4.90567	-4.33295	1.10875	-3.55816	-2.53417
189289_s_at	F28C10.3	---	-5.12125	-4.3862	-3.51941	-6.34664	-6.93883
182951_at	C33G8.3	---	-5.14132	-4.80037	1.00632	-7.05109	-7.32492
193130_at	ZK39.6	---	-5.39517	-6.35904	-8.2269	-9.47452	-8.2251
188441_at	F21F8.4	---	-5.41068	-16.7316	-1.12124	-3.05605	1.0336
179164_at	C06G8.1	---	-5.497	-10.5551	3.08316	2.68602	1.60965
182180_at	C50D2.6	---	-6.65561	-5.38988	-6.59389	-8.39316	-7.82446
192578_at	F10D2.9	fat-7	-7.07631	-5.70608	-5.7341	-4.70773	-8.61859
183902_at	F43E2.5	---	-7.10247	-10.2832	-2.29704	-2.63981	-4.71487
190744_at	C04F5.7	ugt-63	-7.39785	-6.58474	-5.81488	-7.08817	-7.21334
190541_at	C30G12.2	---	-11.7605	-11.5473	-8.75667	-8.83001	-12.2412
191219_at	Y41C4A.11	---	-14.6941	-13.7486	-14.5899	-8.97744	-12.0209
188947_at	T09F5.9	clec-47	-33.196	-48.8816	-13.9245	-2.23313	-6.47345
