# Supplementary material for: Genetic and Physiological Activation of Osmosensitive Gene Expression Mimics Transcriptional Signatures of Pathogen Infection in C. elegans
Source: PLoS One. 2010 Feb 2;5(2):e9010. doi: 10.1371/journal.pone.0009010 (PMC2814864; doi:10.1371/journal.pone.0009010)
Supplement: Table S5 — Genes regulated in dpy-9(e12) mutants and their regulation in four other osr mutants (Excel file). (0.59 MB XLS) [file pone.0009010.s009.xls]

## Sheet: Sheet1
Table 5- dpy-9(e12)regulated genes and their regulation in other osr mutants
FDR <1%, >3 fold change
Gene	Affy ID	Gene Symbol	dpy9	dpy10	osm7	osm8	osm11
H23N18.5	185593_at	---	554.882	383.533	1.00656	96.6937	1.00264
R12E2.7	172346_x_at	---	490.01	238.293	-1.01644	61.0004	-1.02806
C58401	173235_at	col-109	485.998	342.004	-1.00271	96.5579	-1.01213
E01G4.6	177729_at	---	376.939	281.358	-1.34405	83.6629	-1.38303
CEK027E1R	173576_at	---	362.703	242.35	-1.07696	74.3739	-1.03763
F22D6.10	188463_at	col-60	340.125	153.651	-1.21909	35.0635	-1.26243
K09H9.3	189762_at	col-49	325.756	208.945	-1.30303	49.2367	-1.29901
C42D4.3	180540_at	---	325.52	173.714	-1.09919	36.3251	-1.04308
Y54E10BL.2	188747_at	col-48	295.275	212.066	-1.8324	55.3256	-1.72584
Y51A2D.4	192059_at	hmit-1.1	285.472	485.579	186.993	228.894	114.269
CEK058A2R	173611_s_at	col-120	282.819	128.149	-1.05616	20.899	1.06539
C38C6.6	179686_at	tag-297	267.978	106.658	1.01229	26.5959	1.07396
H10E21.4	191001_s_at	---	261.681	122.433	-1.06691	17.2461	-1.06567
F27C1.8	190360_s_at	dpy-5	259.651	169.182	-1.44012	51.8484	-1.58646
CEK120B8R	174960_at	col-97	256.94	168.354	-1.08677	65.3884	-1.0891
R12E2.15	172497_x_at	---	249.281	141.821	-1.22389	24.665	-1.17184
C35B8.1	189482_s_at	col-175	242.267	227.06	-1.01477	42.7613	1.01883
ZK970.7	190585_at	---	240.82	237.888	5.23594	234.951	5.90218
F35B3.4	176681_at	---	232.708	106.665	-1.08323	22.324	-1.09753
C52D10.13	183666_at	col-138	228.073	140.248	1.04236	28.2363	1.37066
F29C12.1	180505_at	---	221.066	148.849	1.00291	37.8343	-1.00543
F58F6.1	189797_s_at	col-104	217.926	136.068	1.00475	39.5857	-1.01852
C02E7.7	172325_x_at	---	204.979	136.264	-1.25138	28.7715	1.20638
F09G8.6	177032_at	col-91	203.812	128.132	-1.07761	27.2381	-1.07735
ZK678.5	190340_s_at	wrt-4	203.315	185.155	1.00696	18.1609	-1.05714
C49F8.3	178517_at	---	203.277	142.501	1.03464	30.7058	1.22898
F54C9.4	189968_s_at	col-38	203.207	132.861	-1.58562	38.2806	-1.1976
C50B6.4	188276_s_at	col-161 /// col-162	190.707	126.759	-1.83494	45.1533	-1.50048
C05E7.2	177489_at	---	189.503	102.536	-1.01612	18.0912	-1.03199
F15B9.8	191688_at	---	189.395	150.795	1.47438	44.2676	6.0493
ZK180.5	183237_s_at	---	185.281	77.8195	-2.08146	32.5608	-1.7553
ZK1067.7	183577_at	pqn-95	174.498	53.8142	-1.05511	7.84375	1.09188
C15C6.2A	181473_s_at	---	162.952	133.392	-1.06034	50.4766	1.0349
AV199772	173083_s_at,173117_at	---	156.967	73.0574	1.05179	14.3632	0.0173673
F41F3.3	172741_x_at	---	145.191	101.633	-1.95641	43.4523	-1.06202
T18H9.1	188028_at	grd-6	145.146	72.181	-1.00534	5.64518	-1.05607
F26G1.5	181410_s_at	---	137.677	66.0346	1.22726	15.7259	1.02259
F15B9.1	193272_s_at	far-3	136.158	104.919	3.5051	95.7107	2.82252
T10E9.3	183913_s_at	---	134.059	43.8285	1.00894	8.80843	-1.0001
AV176170	175393_at	---	132.725	89.985	-1.11402	23.6402	-1.17847
C45B2.2	176680_at	---	130.368	112.438	1.06619	42.9904	-1.02756
C71115	171795_x_at	---	130.07	86.3395	-1.30809	22.2526	-1.25726
M195.1	189099_at	col-77	129.168	77.8301	-1.0801	21.5542	-1.10842
ZK1010.7	188473_s_at	col-97	128.374	72.0816	-1.04874	22.9528	-1.0643
ZK180.6	180664_s_at	---	126.026	65.0106	-1.02213	23.6881	-1.07989
CEK027EYR	175008_at	---	119.161	75.5111	1.01557	19.1716	-1.01073
F10D11.6	181707_at	---	118.38	40.2349	1.0527	9.86017	-1.30059
ZK1025.3	182104_at	---	113.62	99.094	1.06314	2.74827	-1.03423
ZK1025.8	184102_s_at	---	113.022	97.4553	1.01849	1.35213	-1.00548
Y47D7A.13	176471_at	---	108.986	54.8361	-1.15026	15.6566	-1.29858
R02E4.1	183230_at	---	106.922	68.1523	-1.02944	19.5804	-1.04758
C02E7.6	172353_x_at	---	104.646	57.7273	-1.27501	18.2647	1.36972
W09C3.6	172933_x_at	gsp-3	101.181	104.589	-1.33504	41.1839	1.27377
Y11D7A.9	182561_at	---	99.6976	51.0923	1.00812	10.4881	-1.01015
Y69E1A.1	181130_s_at	---	97.8895	72.1081	-1.04678	27.6498	-1.04172
F57B9.9	183975_s_at	pqn-46	97.2689	71.3311	1.26555	13.1834	-1.00819
W08F4.6	182327_at	mlt-8	95.808	66.5104	1.47884	18.9496	3.60475
C48780	171796_x_at	---	95.25	60.4152	-1.11743	15.8695	1.18057
W05G11.3	190093_at	col-88	92.008	44.2204	1.02056	10.6095	1.09136
B0491.2	192674_s_at	sqt-1	91.0913	88.0244	1.02583	32.4692	-1.32667
C04F12.7	183211_s_at	---	87.4839	78.4195	-2.17343	33.9822	-1.35705
F44G3.2	189178_at	---	86.8793	152.574	18.3012	41.7198	7.88834
F53F1.4	172706_x_at	---	85.7438	48.2519	2.17865	20.8067	1.84534
T01B10.2	185646_at	grd-14	84.9933	50.7283	1.00168	17.5379	-1.07762
F58E6.1	188635_at	---	84.2507	74.4541	1.00216	16.1259	1.01165
R11A5.7	190193_s_at	---	83.8315	47.2333	-1.04739	7.51379	-1.0705
AV193280	194211_x_at	abu-8	82.7566	24.4255	1.1886	3.56611	-1.02714
F38A3.2	188311_s_at	ram-2	82.6849	47.3259	1.87494	24.7379	1.13348
T23G11.1	183341_at	---	82.5686	76.8753	-1.3572	27.642	-1.25964
F53B1.4	193327_at	---	81.2627	33.3512	-1.30771	15.0023	-1.19932
Y49F6B.10	186974_s_at	col-71	81.124	54.8722	-1.25295	13.7094	-1.39678
C68240	174075_at	---	81.025	47.5328	1.19771	12.1273	1.55024
C09G5.4	190584_at	col-39	80.9283	81.8222	1.16476	33.3453	1.30633
R12E2.14	172547_x_at	---	79.6353	46.0407	-1.77856	12.5019	-1.51828
Y51H7C.13	186760_at	---	78.7713	35.852	1.90078	18.8342	1.34557
ZC168.5	178129_at	grl-21	77.4383	103.094	1.04295	22.3247	1.02847
C52742	172989_s_at	---	76.7535	42.2873	-1.1588	7.94216	-1.18675
C39H7.1	189054_at	---	76.0768	62.5948	-1.12801	21.6831	-1.03862
C03A7.8	172321_x_at	abu-8 /// abu-7	75.3989	26.1943	-1.04884	3.69892	-1.12902
C03A7.14	172587_x_at	abu-8	75.136	22.9989	-1.07105	2.26554	-1.19518
Y57A10A.11	188337_at	rol-1	74.5643	43.327	-1.3591	7.67381	-1.07661
F27C1.1	183734_at	---	74.5625	64.7343	1.1019	37.2972	1.48756
C04G2.8	177577_s_at	---	74.4932	64.657	-1.48525	19.1904	1.21815
T10E9.4	182410_at	---	73.0976	67.7872	-1.28051	28.575	-1.23382
F47G4.3	193659_at	gpdh-1	72.0764	176.019	86.3208	23.885	42.0137
CEK091CZR	174910_at	sqt-3	71.8971	67.8363	3.24179	29.2772	12.121
C33G3.3	178715_at	---	71.7749	26.5697	-1.03622	3.80667	-1.04742
F32A11.3	181760_s_at	---	71.5671	64.7465	-1.0413	20.5519	1.20735
F53F1.5	172799_x_at	---	71.192	46.5947	-1.12968	19.7149	1.87966
F52F10.2	184746_at	---	71.1083	36.2338	-1.06746	12.3629	-1.07499
C15C6.2B	181008_at	---	70.6986	63.6061	-1.08518	24.8829	1.05516
ZC204.12	184174_at	---	70.1659	72.1325	3.05892	15.6401	7.20825
Y45G12C.2	187084_at,187085_s_at	gst-10	69.1507	94.3994	7.90484	22.2624	4.65421
T19B10.2	181714_at,181715_s_at	---	67.6278	48.5608	3.28944	23.3489	3.64871
C52G5.2	179176_at	---	66.7404	57.7631	2.45139	9.7161	2.81761
C33F10.1	184740_at	---	66.3775	59.9014	-1.00483	34.0275	1.19244
R09B5.9	184191_at	cnc-4	65.456	59.845	7.15668	21.1125	7.82907
ZK1290.3	192967_at,192968_s_at	---	65.1335	82.9938	1.05346	21.0102	-1.06163
C10G11.9	186105_s_at	---	64.7499	61.2508	-1.31409	23.0804	1.1505
T27A3.5	181933_at	---	63.9384	62.549	-1.0024	13.0235	-1.01875
T16A9.5	172229_x_at	---	63.767	55.4524	-1.60358	23.3534	-1.21837
ZK84.1	178652_at	---	63.2737	36.2432	1.262	21.709	1.52822
Y38C1AA.D	177160_at	---	62.6262	61.4839	-1.10031	20.8542	1.1745
CEK058GZF	173767_s_at	col-7 /// col-62	62.3955	78.008	-1.09224	28.6232	-1.1317
C46A5.3	192026_at	---	61.8457	37.8591	-1.37282	10.9951	-1.50208
Y53F4B.27	184684_at	---	61.8378	39.9413	1.00866	7.7712	-1.04364
C44C10.1	188475_at	col-180	60.675	42.639	-1.06503	11.2682	1.10253
C29E4.1	177024_at	col-90	59.7555	43.1666	-1.05789	9.16003	-1.07528
F08G5.4	188364_s_at	col-130	59.4459	41.2494	1.21017	9.43749	1.02803
C09E8.2	181956_at	---	59.3662	28.1559	-1.12778	4.12904	-1.09844
T06D8.10	188705_s_at	---	59.1629	27.1263	-1.00784	4.52955	-1.02234
M01H9.1	184093_at	---	58.6422	53.8766	1.11346	7.86014	1.25251
R09E10.6	182520_s_at	---	58.5446	54.1847	1.0397	23.3741	1.09124
BE10.2	177247_at	---	57.6075	27.9926	1.02278	4.58988	1.00526
Y69E1A.2	181091_at	---	56.5768	50.0788	-1.60141	19.8324	1.09748
T03F1.5	172935_x_at	gsp-4	55.943	42.1181	1.04992	17.4469	1.45964
F59E12.12	188391_at	bli-2	55.8702	77.9603	1.02139	26.0204	-1.00647
B0222.7	172475_x_at	col-145	55.3324	35.3487	1.19493	11.8566	1.15989
F22B8.6	191652_at	---	55.1554	85.2906	13.6702	27.624	7.11865
Y38H8A.3	190686_at,190687_s_at	---	54.999	49.3275	-0.191533	18.2861	1.0927
Y59E9AL.3	186539_s_at	---	54.926	35.4984	-2.18693	23.5158	1.26313
C03A7.4	172360_x_at	pqn-5	54.4498	19.1034	-1.05258	4.47621	-1.08279
C34H4.4	172803_x_at	---	53.3562	35.741	1.56685	10.6303	1.1763
C40H5.1	172232_x_at	nspa-9	53.0532	22.825	1.01562	17.2907	1.26658
CEK092C9R	174660_at,174661_s_at	---	52.7785	26.2744	0.00120048	3.9131	-1.00523
CEK080DYR	173567_s_at	---	52.448	50.8776	1.12739	10.534	1.09229
K05F1.2	172815_x_at	msp-142	51.8358	26.067	-1.99884	17.4721	-1.0592
C04G2.9	177777_at	---	51.221	38.3209	-2.64066	17.2486	-1.52515
F33A8.7	177942_at	---	50.8718	36.6289	1.00114	5.26347	-1.01263
F33D4.6A	185424_s_at	---	50.7457	51.7656	-1.14353	13.3903	-1.16043
ZK662.2	179401_at	---	50.4688	17.613	-1.11468	5.05476	1.02827
C69078	194252_x_at	ram-2	50.26	28.2232	1.65045	12.2936	1.16883
ZK154.1	182966_at	---	49.9019	37.1611	1.08616	12.179	1.01771
F07F6.5	187358_at	---	49.8669	37.7072	1.02442	4.69422	-1.02581
F32B6.4	178243_s_at	---	49.3374	46.9047	1.03379	18.1622	1.11585
F44D12.4	180501_s_at	---	49.2827	39.7346	-1.67159	21.213	-1.18471
F10F2.3	191036_at	---	48.9277	22.1712	-1.00944	1.97643	-1.01961
C26B9.3	180439_at	---	47.9536	28.2298	1.01252	10.0991	1.29763
F22B7.4	190713_at	---	46.8212	57.2589	-1.00148	47.7568	-1.02573
T17H7.7	180614_at	---	46.6132	24.1783	-1.01239	7.37331	1.12204
C61573	174071_at	pqn-95	46.5724	21.8714	1.08912	3.8671	1.41322
T28H11.7	185624_s_at	---	46.1155	36.4945	1.00413	15.9569	1.0745
T28H11.6	172704_x_at	ssp-9 /// ssp-11	45.0622	37.4755	-1.37312	20.3329	1.04752
ZC168.6	178080_at	---	44.7032	36.1749	-1.25933	16.2395	-1.00896
Y38E10A.13	186726_at	---	44.6747	36.253	4.89527	1.2318	4.48583
R09B5.5	183344_at	pqn-54	44.4214	13.4603	-1.18796	1.42995	-1.21825
T28H11.5	188227_at	ssq-2	43.51	30.7994	-1.16256	15.9519	-1.01998
ZK546.3	172798_x_at	---	43.1835	32.4503	-2.95852	19.8226	1.09301
C30H6.5	177696_at	---	42.9641	12.9376	1.00824	1.90514	-1.00334
B0491.3	179134_s_at	---	42.0315	35.9283	-1.04496	12.9345	-1.0134
F54B8.4	179214_at	---	41.8834	5.3823	1.73913	4.06179	2.4842
Y75B8A.20	185468_at	grl-15	41.6065	77.1001	-1.09602	19.8874	-1.05437
AV179538	175294_s_at	---	41.2603	17.8738	-1.00916	1.64166	-1.05453
K05F1.3	190627_at	---	40.6556	30.4935	1.13329	13.4301	1.14075
F17E9.5	184095_at	---	40.3731	31.9329	1.00531	17.1902	-1.00104
T13F2.9	177874_s_at	sss-1	40.2251	29.9855	-2.02673	19.3778	-1.22893
D2096.6	187176_s_at	---	40.2195	10.4415	1.08105	2.52441	1.05363
C31422	173004_s_at	---	39.9915	36.6307	-1.11187	9.83224	-1.12143
D2062.6	172377_x_at	---	39.5792	16.2498	-1.20746	14.4599	-1.10609
AC3.3	177193_s_at	abu-1 /// pqn-2	39.3089	12.3146	1.04738	3.90782	-1.0481
F53B6.4	178945_s_at	---	39.1796	36.9762	-1.72502	14.6977	-1.63127
AV192250	173639_at	---	38.9619	29.1155	2.46313	7.67432	3.25731
F36H12.11	186649_s_at	---	38.78	37.1602	-1.25314	14.957	-1.46308
CEC3124	171807_x_at	---	38.5728	23.4506	-1.17967	5.88151	-1.30578
K05F1.9	181736_s_at	---	38.5155	42.8217	-1.10263	14.416	-1.12922
Y59A8B.20	185862_at	---	38.3618	25.0757	1.53941	9.91564	1.52639
T05A10.3	191068_at	---	38.2948	28.9581	1.16632	12.1027	-1.04197
C05C10.4	189921_at	---	38.2362	42.6536	4.09034	16.3531	3.53788
Y47D7A.5	176327_s_at	grl-5	38.1989	41.6972	-1.27757	6.30689	-1.27742
K05F1.7	172904_x_at	msp-63	37.966	23.5467	-2.00296	16.9789	-1.01228
W02B12.12	191005_at,191006_s_at	---	37.9656	46.7007	-1.03973	12.3462	-0.0186227
K06A5.2	179892_at,179893_s_at	---	37.9284	37.8224	-1.6969	16.7742	1.05276
K07E8.3	180256_at	sdz-24	37.896	34.7294	2.03147	48.9546	2.49297
C45G9.4	187552_s_at	---	37.6816	36.8509	-1.08883	13.3689	-1.48764
F13H8.5	192089_s_at	---	37.6636	12.839	-1.00716	2.70542	-1.02964
D2096.3	183207_at	---	37.2035	81.392	39.8097	43.9568	45.1942
C03A7.7	172323_x_at	abu-6	37.0441	12.9782	-1.26087	2.66194	-1.13759
C06G1.1	183120_at	---	36.803	9.93773	-1.01064	2.55116	-1.03756
C35D10.2	184202_at	---	36.6711	34.9595	-1.64926	13.7289	1.26727
F57H12.3	188116_at	ora-1	36.5396	20.0219	1.10413	12.9831	1.20547
T08B6.4	179751_at	---	36.2837	47.7371	1.00847	13.375	-1.00477
F32H2.7	177447_s_at	---	36.2335	39.0334	-1.3423	9.53437	1.03241
C01B12.1	190091_at	sqt-2	36.1694	36.396	1.4544	11.8909	1.05421
R07E5.4	188853_at	---	36.1195	17.1298	5.89913	5.10921	2.61235
C69682	173518_s_at	col-113	36.0037	18.9232	1.06108	2.49844	1.1945
K11D12.4	189736_s_at	cpt-4	35.7552	39.4057	2.79609	13.0186	6.33691
F36H12.8	185480_s_at	---	35.5828	23.8269	1.10664	10.2545	1.01603
F56D3.1	183941_s_at	---	35.575	19.046	1.04736	5.89983	1.03302
C34E7.4	178068_s_at	---	35.5669	20.937	2.77199	7.31052	2.85039
F58A6.9	172743_x_at	---	35.4145	25.6522	-1.79119	16.687	1.14314
T27E7.1	178108_at	---	35.0203	28.5698	1.16286	12.3505	-1.19725
C34D4.3	180997_at	---	34.8629	25.9959	-1.5168	12.2481	-1.06043
F29B9.9	188461_s_at	col-111	34.8141	13.057	-1.06119	3.52341	-1.02075
ZK484.5	182193_at	---	34.7352	30.6564	-1.21155	16.2271	1.0628
ZC116.2	189250_at	---	34.649	33.5289	-1.02001	12.5529	1.00178
F55C5.1	178289_at	---	34.3012	29.4805	-1.36769	12.9619	-1.38831
F57B7.3	188312_at	col-156	34.265	23.7178	1.03354	5.02758	1.06581
C05C8.3	192137_at	fkb-3	34.2312	27.5922	5.03066	8.5588	4.7692
B0280.11	190848_at	---	33.5418	37.2471	-1.10237	9.28474	-1.02078
ZK1248.6	172887_x_at	msp-64	33.4164	18.6995	-2.7267	16.3554	-1.05591
C35D10.11	172630_x_at	---	33.3737	20.5722	-3.20033	14.9178	-1.47481
T23F11.2	172297_x_at	---	33.3136	36.5628	-1.22377	9.73823	1.04489
F11G11.8	172546_x_at	---	33.3106	25.9824	-2.0332	16.1565	-1.09498
CEK065D1R	173650_s_at	col-63	33.3096	25.7802	-1.31852	8.97048	-1.10692
C07D10.4	190877_at	nas-7	33.2463	15.5482	1.06979	3.30262	-1.00812
C33F10.11	186800_s_at	---	33.1215	23.5913	-1.25029	13.1766	-1.01316
T02B11.4	186124_at	---	33.0056	20.3955	11.3545	14.2936	13.3817
Y57A10A.23	187073_at	---	32.9291	24.1175	2.07457	11.4845	2.67629
C27D6.3	192175_at	---	32.9059	32.9659	-1.38893	10.4111	-1.03044
T27A3.3	188203_at	ssp-16	32.8021	36.3936	-1.21205	13.315	1.00849
B0213.5	172386_x_at	nlp-30	32.7527	31.0197	4.25275	13.3744	4.35473
Y65B4BR.6	186927_s_at	---	32.4565	15.5184	-1.07309	7.02667	-1.20175
Y105C5A.13	172627_x_at	---	32.3648	55.4369	1.4781	15.7828	2.51856
K07F5.5	172245_x_at	---	32.3436	23.1797	-1.44583	16.6637	-1.01508
C53601	194240_x_at	snf-5	32.3069	27.2504	-1.06243	5.39107	-1.0235
Y47D3B.6	182743_at	---	32.2434	12.0778	1.35992	3.28156	1.10305
F37B4.2	193213_at	ifc-1	32.1833	33.8845	3.93531	16.9913	3.05305
C28H8.5	187278_at	---	32.1047	17.3577	1.01983	3.32661	-1.0974
C15C6.1	177586_at	---	32.0597	15.08	1.13725	2.50539	1.11719
C58103	173060_s_at	---	31.9496	28.0703	-1.10339	12.503	1.07131
C09D4.3	190607_at,190608_s_at	---	31.837	50.4153	1.01816	5.86946	-1.01616
C43E11.5	184708_s_at	---	31.6923	52.2054	1.008	10.5394	-1.00374
C42D8.5	188527_s_at	---	31.5335	15.4543	1.02798	3.0723	1.02196
F47B8.11	188050_at	sss-2	31.53	29.1047	-1.02828	14.106	1.01437
C24D10.8	172527_x_at	---	31.4891	24.9611	-2.6593	17.3821	-1.36656
F54D1.2	188366_s_at	col-126 /// col-127	31.3126	23.238	1.40705	12.625	1.71606
ZK270.1	188059_at,188060_s_at	ptr-23	30.9649	14.8224	1.49441	5.79039	1.90598
C34F11.6	172896_x_at	msp-49	30.8614	20.8773	-2.32416	14.0032	-1.05035
ZC13.4	187901_s_at	mab-7	30.7756	11.7659	-1.10656	2.22296	-1.02957
ZC477.1	172695_x_at	ssq-3	30.774	26.1211	-1.17098	14.1414	1.00062
AV199129	173919_s_at	---	30.5575	33.285	6.1774	7.86116	6.36085
F33D4.6B	185764_s_at	---	30.5469	50.4202	-1.04657	8.52732	-1.19604
T07H6.3	172746_x_at	col-169 /// col-170	30.5407	24.7589	1.6936	11.4248	1.66622
F44D12.7	172327_x_at	---	30.5187	20.2931	-3.30557	15.8817	-1.44611
CEK019H6F	173654_at	---	30.4231	38.6074	1.07377	5.99192	1.3532
F26A3.5	179038_at	---	30.3597	38.4039	1.07932	10.3666	1.0103
W03D8.10	186021_s_at	---	30.2211	29.7833	-1.77953	10.946	-1.56077
F48C1.7	176606_at	spe-11	30.2195	24.9756	-1.05143	5.76341	-1.00339
C25G4.6	193750_at	---	30.1588	33.2519	-1.47524	9.42138	1.0181
C30904	174410_at	---	30.1323	10.4156	1.00743	1.29068	-1.00751
F07A5.2	179482_at	---	30.0063	22.6773	-1.26296	10.9044	-1.19515
Y41D4B.L	176044_at	---	29.9118	38.7192	2.35494	11.9096	13.8611
C05E7.1B	183818_s_at	---	29.8919	22.3396	1.114	6.97591	-1.01447
T23B7.1	172486_x_at	---	29.7996	23.4401	-1.72507	16.6348	1.0507
C54G4.3	177910_at	---	29.6375	36.6074	1.00124	10.4579	1.00197
F17C8.3	178439_s_at	---	29.5611	30.3474	-1.02633	7.54004	-1.04777
ZK265.3	179391_at	---	29.5507	22.9307	1.00422	5.90686	-1.00519
Y106G6G.4	186475_at	---	29.5065	29.1623	-1.11901	11.0241	-1.03478
ZK757.3A	187385_s_at	---	29.4368	37.0209	-1.15292	8.44599	-1.22585
C06A8.6	180297_at	---	29.4248	28.3508	1.04751	7.70773	-1.00284
F26G1.7	172882_x_at	msp-3	29.3634	19.3923	-2.60056	13.4153	-1.06707
C09G5.6	190348_at	bli-1	29.3521	38.0336	-1.0481	9.62491	-1.13211
T08B2.12	184685_s_at	---	29.2384	28.4604	-1.52687	15.2654	1.00714
T28H11.1	188226_s_at	ssq-4 /// ssq-3	29.2272	18.1737	-1.05477	12.6447	-1.09145
ZC373.6	177451_at	dao-4	29.1258	21.7967	-1.00473	3.85643	-1.25458
ZK1248.5	186453_at	---	29.1251	30.5803	1.02686	7.0447	-1.0193
Y38C1BA.3	188659_at	col-109	29.0879	20.3589	1.72315	6.34629	1.60967
R02F11.1	185334_s_at	---	28.9459	8.43932	1.08827	3.87309	1.59144
F58A6.8	172889_x_at	msp-45	28.9111	18.4202	-2.40275	12.8236	-1.01549
M02D8.4	190094_s_at	---	28.3954	18.9954	7.62809	8.24052	9.19988
F44D12.5	172333_x_at	---	28.124	19.296	-3.71252	13.9486	-1.47965
H12D21.1	172431_x_at	nspa-4 /// nspa-3 /// nspa-8 /// nspa-5 /// nspa-1 /// nspa-2	28.1047	16.9245	-1.20157	15.0236	1.62682
ZK484.8	172381_x_at	---	27.9538	21.6306	-2.18554	14.9324	-1.15041
C47E12.6	183582_at	---	27.7908	14.0843	1.02807	3.97786	-1.00837
T19A5.3	183911_at	---	27.6987	10.6479	1.01203	2.15534	-1.00761
T13A10.11	192822_s_at	---	27.5643	27.8417	1.05006	8.32516	1.22058
R05F9.8	172724_x_at	msp-33	27.4362	18.9835	-2.47109	13.1769	-1.01093
T01B11.4	190166_at	tag-316	27.3907	39.445	1.12293	8.57097	1.02547
R10E9.2	177836_s_at	---	27.285	25.3939	-1.85633	9.8755	-1.42294
F09C12.7	172687_x_at	msp-74	27.2708	18.4642	-1.79249	11.4939	-1.10315
K03H6.2	183309_at	---	27.154	50.9376	18.5376	42.9448	15.321
F01D5.5	178262_at	---	27.0776	17.4104	3.47651	1.0253	3.38677
C02D5.1	187885_at	---	27.0766	13.2068	1.01033	3.0612	-1.00681
ZK1248.4	172734_x_at	---	26.9845	16.9827	-1.88438	12.328	1.0426
C30722	174254_at	---	26.8598	17.1039	1.07743	3.70734	1.19912
C34F11.4	172885_x_at	msp-50	26.71	21.3745	-2.94357	10.8726	-1.40418
C54D10.1	191541_at	cdr-2	26.5909	25.2881	1.43778	1.61849	2.15924
AV181769	171956_s_at	ptr-23	26.4568	13.2473	1.53478	5.43588	1.56405
ZK524.1	193472_at	spe-4	26.443	34.2263	1.00334	4.98164	-1.00691
F32B6.5	187924_s_at	sss-1	26.3389	18.5012	-1.12328	13.3241	-1.12819
Y47D3A.13	186185_s_at	---	26.3074	34.2432	-1.53752	10.9073	-1.16434
CEK124G3F	173774_s_at	---	26.2093	17.6377	1.83612	6.46857	1.15104
C50E10.1	176763_at	---	26.1134	22.2367	-1.04171	6.49024	-1.07557
T05D4.4	179139_at	---	26.0094	13.0598	1.00488	3.22973	1.13268
C28C12.11	187165_at	---	25.9631	20.5258	1.00528	5.85879	-1.00283
ZK822.3	190184_at	---	25.9348	18.0195	1.09246	3.51842	1.10656
C33F10.9	172834_x_at	msp-40	25.9108	20.748	-2.12449	13.0408	1.16416
F18G5.2	182320_at	pes-8	25.694	17.6524	1.06257	4.85016	-1.00969
T03G11.8	193741_at	zig-6	25.6371	21.4126	1.28926	12.4636	2.24612
ZK512.8	186652_at	---	25.5838	22.0273	1.01161	5.85309	-1.00177
C24D10.7	172569_x_at	---	25.3671	20.314	-2.5046	13.0015	-1.47493
Y43C5A.1	172254_x_at	---	25.3247	17.5615	-1.07908	11.5998	1.25133
ZK546.6	172900_x_at	msp-152	25.0599	17.0923	-3.1962	12.521	-1.10108
F21H7.5	178164_at	---	25.0448	16.3041	1.03173	8.71184	-1.25563
C52705	173230_s_at	snf-5	24.9851	20.7393	-1.03959	6.32728	1.03157
T01B7.7	192682_at	rol-6	24.7144	24.1505	1.40314	7.43553	1.21563
W06B11.4	188404_at	hog-1	24.4245	14.1058	1.02542	3.47987	1.01598
M03A1.3	180375_at,180376_s_at	dao-2	24.3349	55.2349	3.11696	16.6131	9.12028
Y110A2AL.8	187353_s_at	---	24.2623	10.3728	-1.01572	5.61304	1.26917
C51398	173238_s_at	cpt-4	24.0825	27.6329	1.86879	9.41702	3.84145
F36A2.10	181116_at	---	23.9641	19.532	1.17745	12.7506	1.08756
F53A9.8	180612_s_at	---	23.8848	41.509	16.5955	34.5559	58.4192
C45B2.7	180485_s_at	ptr-4	23.56	12.8167	1.00416	3.72712	1.17616
R07E5.15	172476_x_at	---	23.5259	30.3308	1.00515	9.48165	1.16431
AU113611	175193_at	---	23.4411	14.4432	1.07475	2.56994	1.12894
T05B4.3	182573_at	phat-4	23.4151	14.4591	-1.00321	2.43573	1.00069
Y57G11A.2	184870_s_at	---	23.2939	21.1185	1.01541	11.0632	1.02465
C05C12.5	182200_at	---	23.2807	30.8004	1.00408	10.3844	-1.0044
ZK938.1	192663_at,192664_s_at	---	23.268	17.2297	-0.0581507	9.25751	1.26676
AV182934	173124_s_at	---	23.2482	33.0975	1.13525	11.2041	1.60044
K04G2.4	177962_at	---	23.1464	15.8314	-1.10118	10.7092	-1.00494
K08C9.4	172196_x_at	col-65	23.1325	15.9741	1.58809	5.81434	1.42954
C43F9.6	191579_at	---	23.1253	32.9964	-1.02764	8.39076	1.01526
C04G2.4	172853_x_at	msp-36	22.8567	18.8199	-1.80979	12.9786	1.03716
F41F3.4	189545_s_at	col-139	22.8278	24.4677	-1.32638	11.1419	-1.36459
C57047	171811_s_at	---	22.7833	18.4241	-1.49169	9.88719	-1.46703
F26B1.1	183455_at	---	22.7426	21.2723	-1.01298	4.70368	-1.10587
C27D8.1	190565_at	---	22.68	27.8772	1.01424	6.11967	-1.02158
T07F10.4	192607_at	---	22.3698	8.00799	1.42617	2.34144	1.02119
T21E8.1	189041_s_at	pgp-7	22.3562	2.45466	1.0804	2.02183	-1.07
C71583	173482_s_at	abu-11	22.2557	6.07655	-1.07116	1.04772	-1.05125
F41C6.5	189814_s_at	col-173	22.0831	14.7925	1.23415	3.44555	1.0326
F36A4.2	184031_at	---	22.0451	18.7041	1.00229	7.67061	-1.01038
ZK909.3	193893_at	---	22.0282	13.7204	1.44962	5.30155	1.46247
F41E6.11	185537_at	---	22.0121	7.67261	1.54868	2.5567	1.21455
ZC477.8	172752_x_at	ssq-3	21.9667	16.5664	-1.40708	10.3491	-1.13427
T06A4.3	189521_s_at	---	21.8116	16.7779	1.00387	2.30255	-1.00165
C43C3.1	191718_s_at	ifp-1	21.6525	21.7307	1.44234	9.12896	1.22912
F37A4.5	187377_at	---	21.6106	42.0159	1.01028	6.54306	-1.04121
C24B5.3	188066_at	ptr-1	21.5274	11.3486	-1.13007	1.75464	-1.02425
C02F5.5	187390_at	---	21.5168	30.5716	1.00642	3.95698	-1.00121
Y51H4A.9	180332_at	col-137	21.4504	13.6126	1.14159	4.17858	1.15209
B0213.4	172375_x_at	nlp-29	21.345	22.5388	20.5439	15.9467	18.8206
Y46G5A.11	184716_at	---	21.3097	13.8209	1.15157	5.046	1.09948
F58E6.5	177644_s_at	---	21.2563	17.1256	1.00876	3.69249	-1.00214
C01G12.8	192931_at	---	21.2521	21.427	-1.05697	7.0258	-1.14412
K01H12.2	190702_at	---	21.1661	32.7338	1.00626	6.58113	1.21178
F16F9.4	188201_at	---	21.1291	23.9118	2.25024	7.02647	1.56279
Y43F8C.1	183895_at	nlp-25	21.1217	11.3697	-1.05232	32.0403	-1.66698
D1081.5	188964_at	---	21.0987	24.0345	1.00717	3.61114	-1.0028
T07C5.1A	192148_at	---	21.0984	21.5816	1.87697	2.78449	1.99883
W06D4.2	178104_at	---	20.5432	28.3359	-1.01857	4.00253	-1.00763
C14C10.1	191943_at	---	20.5412	25.7794	1.01787	11.2038	1.14399
F52D1.1	190570_at	---	20.5098	13.3956	2.20218	5.15916	2.56613
T22B3.2A	179788_s_at	---	20.4844	22.1741	1.00453	5.82123	-1.00317
CEK031D8R	174816_at	ptr-23	20.4712	13.1094	1.3803	3.2614	1.70019
F28G4.1	189221_at	cyp-37B1	20.4602	34.55	4.23994	6.75536	16.0492
F21A3.3	189679_at	---	20.46	11.4347	1.0977	2.1572	1.27853
F47B3.5	172418_x_at	---	20.3196	23.7563	1.04644	6.0541	-1.10623
H23L24.5	189364_at	pme-4	20.2629	-1.23443	-1.15815	-1.22261	1.04326
T22B2.6	180524_at	---	20.1356	6.1405	1.01232	1.47087	-1.01673
AV198760	173398_s_at	cnc-7	20.0679	68.9953	77.1675	32.5791	38.4855
Y66A7A.6	190302_at,190303_s_at	gly-8	20.0659	14.8826	2.24038	4.82062	2.25956
Y25C1A.1	186093_at	---	20.0198	18.7258	-1.0624	5.38868	-1.02318
F42C5.7	182143_s_at	grl-4	19.9777	10.1104	3.13493	3.19613	2.06689
CEK006G5R	174426_at	---	19.9702	7.34464	1.25191	3.9418	1.40767
R04E5.10	193321_at	---	19.9535	24.018	1.64346	9.17258	1.38242
Y39G10BM.E	172105_x_at	---	19.929	12.4907	-1.83717	11.1211	1.11434
F32B5.4	183820_at	---	19.9178	16.4153	-1.08653	6.20877	1.0103
K01D12.9	183379_at	---	19.8912	11.9934	1.01107	1.79708	-1.03336
Y43F8A.2	181526_at	---	19.8295	18.9313	-1.07048	4.72262	-1.44884
B0213.6	172343_x_at	nlp-31	19.8254	17.4478	4.61197	9.77982	4.34926
F49C12.15	184883_s_at	---	19.8093	20.8817	-1.00094	6.69168	-1.01424
Y19D10A.7	176845_s_at	---	19.7883	1.40405	1.14624	9.78627	-1.14963
K07F5.9	172669_x_at	ssp-10	19.7839	16.9944	1.0133	13.191	1.59549
ZC8.3	177267_at	tag-226	19.7328	14.2913	2.10042	7.7794	2.44616
Y38F1A.3	188188_s_at	ptr-18	19.7171	11.0083	1.06626	3.3176	1.14499
CEK099C4R	171880_x_at	---	19.651	16.074	-1.6609	10.4353	-1.22231
F32B6.6	172854_x_at	msp-77	19.5911	16.3975	-2.06735	11.5904	-1.01175
C14A6.2	179323_s_at	---	19.5206	10.6007	3.32997	11.8189	2.75439
F10G8.1	191638_s_at	---	19.4935	21.9349	-1.03038	5.12312	-1.18618
C36H8.1	190699_at	---	19.486	20.5067	-1.00365	5.60775	-1.01646
F20A1.10	186043_at	---	19.481	18.5118	12.3071	6.90594	7.94805
T21G5.4	182319_s_at	---	19.4217	17.5703	1.00711	8.86204	-1.00943
F59A7.2	183014_at	---	19.3927	23.7443	8.38443	7.41788	5.6935
F09B12.1A	184828_s_at	---	19.3647	20.3418	-1.00103	4.04988	-1.00628
F57H12.6	186012_s_at	---	19.3364	17.7031	1.04589	11.3373	-1.00232
T20G5.3	189800_s_at	---	19.3301	23.6197	1.26757	9.53585	1.06819
Y106G6H.13	186571_at	---	19.2098	16.6605	-1.25214	6.46699	1.03299
F28F8.2	192195_at	acs-2	19.185	14.3887	7.17379	5.84008	10.8265
F32A5.4	190628_at	---	19.164	15.5971	2.3764	6.7764	2.29149
ZC455.4	191057_s_at	ugt-6	19.1621	23.0081	1.24097	5.0753	1.05845
K08F4.8	172934_x_at	msp-38	19.1299	15.5622	-2.11663	13.9549	1.03643
H42K12.3	185972_at	---	19.1143	20.9924	-1.00838	8.75315	1.21009
F45G2.5	177581_at	bli-5	19.0513	8.73027	1.02214	1.21394	1.02227
M03F8.1	184106_at	---	19.0472	7.35786	1.00894	2.11817	-1.00029
ZK418.2	181618_at	---	19.0357	26.6965	1.00896	3.26974	-1.00017
Y38E10A.17	186745_s_at	---	19.0356	19.4078	-1.21112	6.62155	-1.09085
M03F4.5	181713_s_at	---	19.0289	11.9706	-1.00379	1.97675	-1.09611
F47B10.2	191301_s_at	---	19.0227	26.0662	3.17481	17.9967	5.31413
F08F3.7	189344_s_at	cyp-14A5	18.9962	7.27499	9.94852	3.91719	7.57839
C54D10.10	191485_at	---	18.8947	25.3442	-1.00416	5.68494	-1.01428
H04M03.4	186362_s_at	---	18.8505	17.312	1.08265	18.5578	1.86914
W02A2.3	179437_s_at	pqn-74	18.7569	5.58811	1.28491	2.83138	1.40898
K04H4.5	187044_at	---	18.7236	16.8948	-1.24139	5.88961	-1.3728
R05F9.13	172714_x_at	msp-31	18.6967	15.173	-2.39542	10.8904	-1.03426
F01D5.6	178244_at	---	18.6021	14.4916	1.00102	1.86413	-1.006
ZK484.2	189882_at	---	18.5732	24.1097	1.77775	8.03505	1.64478
CEC7464	173632_s_at	col-129	18.3388	20.8378	-1.06041	11.2996	-1.15085
ZK1251.6	172938_x_at	msp-76	18.3284	14.942	-2.20983	11.7116	-1.05283
ZK377.1	188037_at	wrt-6	18.2868	22.9573	1.02807	4.69478	1.01349
F57C12.1	185984_at	nas-38	18.2844	7.43468	1.00485	1.67331	-1.00295
K08F4.7	192407_at	gst-4	18.2775	40.914	30.7527	5.22862	11.1438
F53F4.13	182491_at	---	18.255	17.5422	4.90579	12.2749	8.06173
C36286	174218_at	---	18.1932	10.0089	1.16039	2.68826	1.26792
F38A3.1	188281_s_at	col-81	18.1266	20.5368	-1.31866	11.3988	-1.68057
C08E3.1	172309_x_at	---	18.1252	38.3076	2.29234	15.2416	2.13775
T10E10.1	172735_x_at	col-167 /// col-168 /// col-170	18.1181	13.6985	1.54873	5.37485	1.5497
R08E5.3	182747_at	---	17.9919	14.6192	2.0748	4.89355	1.11669
C31H1.5	180754_at	---	17.9645	24.2303	-1.01066	8.28986	-1.07289
ZK858.2	177539_at	---	17.9077	16.4822	-1.05628	7.71581	1.02723
M153.1	192153_at	---	17.9045	15.9335	1.47604	4.13813	1.55758
F55G11.8	183378_at	---	17.8924	11.4226	1.01107	1.11133	-1.00242
Y32G9B.A	176074_s_at	---	17.8075	4.78116	1.00636	1.3037	1.14886
CEXT00453	175576_s_at	---	17.7807	5.08698	1.05449	2.49788	-1.01111
C14C11.3	185758_at	---	17.7678	23.2884	3.86896	7.18718	4.78422
K03H1.1	190525_s_at	gln-2	17.7526	19.8222	-1.16359	6.13573	-1.37894
C36B1.10	190671_at	gska-3	17.6932	22.027	-1.01345	8.0261	1.03398
AV179711	175060_at	---	17.6183	11.8744	-1.13976	4.23254	-1.20265
F58H1.6	179316_at	---	17.5818	22.1013	1.03335	2.5606	-1.05773
F23B2.12	191298_s_at	pcp-2	17.4672	23.0963	1.27469	5.88428	1.25902
F49F1.5	180727_at	---	17.4641	19.7163	1.0066	13.6874	1.97091
T22H6.2	192504_at	---	17.4316	17.7544	1.13902	4.35274	1.18076
K07F5.3	172907_x_at	msp-10 /// msp-56	17.4227	13.9936	-2.26564	11.3498	-1.03995
F13A7.1	177543_s_at	---	17.3387	13.0784	-1.052	4.67067	1.05272
Y95B8A.2	185406_at	---	17.1342	8.49822	-1.01002	2.72544	1.04937
F58G1.3	193123_s_at	---	16.9879	22.8161	1.1	3.32907	1.03372
T02E1.7	193013_at	---	16.9685	17.9911	1.00705	2.55508	-1.00197
K01D12.7	172477_x_at	---	16.9531	13.5867	-1.33983	6.33243	-1.47259
F28D1.9	191612_at	---	16.9244	10.6873	1.0593	2.14926	1.12849
CEK037AXR	175015_at,175016_s_at	---	16.8431	10.7139	1.03188	4.42732	0.00487721
F56B3.6	182717_at	---	16.7052	10.5792	-1.00439	3.12978	-1.01059
C06E8.5	193303_at	---	16.6151	12.0237	1.00546	1.45519	-1.00319
F35C11.3	190795_s_at	---	16.6104	20.2044	-1.05188	5.77826	-1.13005
ZK1307.4	187529_s_at	---	16.5898	15.4591	-1.08234	6.79064	-1.10541
W08E12.4	172545_x_at	---	16.561	6.25258	1.02768	1.576	1.00326
C10G11.8	188247_s_at	---	16.5568	16.0516	-1.02376	7.15021	-1.10969
Y59E9AL.6	172606_x_at	---	16.5558	15.2738	-1.48044	8.56446	-1.27909
T13F2.10	172906_x_at	msp-79 /// msp-81	16.5535	13.5501	-2.163	10.7717	-1.12002
F41E6.5	189584_s_at	---	16.5412	22.3191	13.6505	10.5805	30.5202
C68597	173252_s_at	nlp-33	16.5366	13.7252	2.48844	5.20888	2.30352
CEC5753	171896_x_at	---	16.5004	8.06578	-1.01464	6.12633	-1.13536
K07F5.1	172893_x_at	msp-79 /// msp-81	16.4787	12.7809	-2.16471	10.1226	-1.01862
F36H12.10	186678_s_at	---	16.3989	19.9369	-1.01197	4.37916	1.01411
C09B9.6	172903_x_at	msp-55	16.3898	12.6465	-1.96637	10.4587	-1.01128
D2062.7	183851_at	---	16.3562	8.64744	-1.08626	5.1098	-1.16034
F08B4.2	192569_at	---	16.3501	9.87857	1.07514	9.04034	1.04042
AV180727	175253_s_at	---	16.3336	2.57484	1.19061	7.2184	1.41942
ZK1248.17	172836_x_at	---	16.3311	9.23968	-1.19673	7.80249	1.22127
C08F11.10	186297_s_at	---	16.3304	21.8421	-1.00185	4.16862	1.00165
F56D6.1	176743_s_at	clec-67 /// clec-69	16.3072	12.0447	-1.16105	2.42982	1.06545
F36H12.7	172857_x_at	msp-19	16.2899	13.4663	-1.93644	10.9346	1.01038
K07F5.11	187960_at	ssq-1	16.2129	11.004	-1.08598	8.35114	-1.05122
T03F7.7	192596_s_at	---	16.2091	15.5494	2.93971	5.31025	2.0597
CEK132DXF	174448_s_at	---	16.1324	11.5237	1.0828	2.923	1.28319
T25F10.3	186385_at	---	16.0903	6.39214	1.10624	2.95206	1.66189
ZK546.4	181711_at	---	16.0463	15.2636	-1.05013	3.90552	-1.02006
C14C11.1	186504_s_at	---	16.0026	18.6134	-1.10943	4.91741	-1.12571
K02F3.3	180370_at	far-8	15.996	9.64718	4.17968	3.7903	5.06074
T13F2.11	172905_x_at	msp-78	15.9854	14.128	-1.95139	11.4351	1.07686
K07F5.2	172852_x_at	msp-10 /// msp-56	15.9551	13.0938	-2.29686	10.2979	-1.16398
C52D10.2	176383_at	---	15.9099	26.2208	1.48307	3.51039	1.51585
K08E3.1	188632_at	tyr-2	15.8774	11.8128	-1.16554	4.31913	-1.00121
ZK1225.6	172719_x_at	ssp-31	15.8652	12.0421	-1.01508	5.07653	1.07782
F26F4.2	183921_at	---	15.8618	14.6396	-1.44362	5.50578	-1.263
C28D4.5	172200_x_at	---	15.7982	13.6185	-1.01831	5.28802	-1.04395
C33C12.4	185158_s_at	---	15.784	15.3946	1.02375	2.76473	-1.00832
ZK354.4	172922_x_at	msp-113 /// msp-65	15.7591	11.8997	-2.16554	10.073	-1.11894
C33C12.3	189972_at	---	15.7176	32.5519	7.43296	11.4198	14.5841
M110.1	188132_at	col-76	15.6182	14.2486	1.27586	1.71043	1.58062
ZK945.7	186491_at	---	15.5381	13.8957	-1.22091	4.94464	-1.17608
F36H12.9	186107_s_at	---	15.5126	25.7293	1.01603	4.99815	1.02958
K01D12.15	172555_x_at	---	15.5045	13.3877	-1.61215	6.92269	-1.5143
F09C12.2	190737_at	---	15.4716	11.0459	1.00403	3.29828	-1.01131
C24D10.2	185420_at	---	15.4266	19.0589	1.0118	4.62784	-1.03817
F40H6.1	183742_at	---	15.3799	13.3729	1.01065	4.34012	-1.01161
W03A5.3	183215_at	grl-22	15.3589	7.07211	1.04939	1.10084	-1.05353
F09G2.3	188495_at	---	15.3492	4.50116	1.19106	2.24854	-1.00529
Y4C6B.2	183287_at	---	15.3045	16.8259	1.84767	12.107	3.52434
F15E6.2	181326_at	---	15.2618	10.5328	2.14734	4.07583	2.87961
R07G3.2	188168_at	---	15.1363	13.1181	1.37175	5.18618	1.13852
F53A9.1	180453_at	---	15.1244	18.0812	5.19606	11.5517	14.7179
T10E10.2	172736_x_at	col-167 /// col-168 /// col-169	15.0874	10.8036	1.64639	5.45279	1.62334
R13H9.4	172770_x_at	msp-53	15.0557	12.1328	-1.88243	9.69245	-1.07521
Y59E9AR.7	172629_x_at	---	15.0332	12.2375	-1.96215	10.1548	-1.05871
C33F10.12	193212_s_at	---	14.9428	19.4618	-1.00749	3.51973	1.05584
F42E11.4	188661_s_at	tni-1	14.9099	16.1081	1.64859	4.3956	1.27314
CEC2033	171867_x_at	msp-81 /// msp-19 /// msp-79 /// msp-65 /// msp-74 /// msp-51 /// msp-59 /// msp	14.8969	11.469	-2.03806	9.60768	-1.08723
CEK072F9R	174675_at	acs-2	14.8323	13.087	6.02289	4.67435	9.26918
R148.7	178547_at	---	14.8059	13.5067	1.22592	4.03699	-1.00195
C15F1.1	183847_at	---	14.8046	12.3609	1.23064	5.93697	1.1343
C35E7.10A	172811_x_at	---	14.7999	20.5175	-1.0005	5.47773	-1.01483
C14A6.1	193800_at,193801_s_at	clec-48,clec-49 /// clec-48	14.7928	17.6763	9.30717	14.4349	8.59691
F46C8.8	183755_s_at	---	14.765	7.14141	1.09541	3.0322	-1.1285
ZK520.5	193583_at	cyn-2	14.7595	18.378	-1.00783	2.76463	-1.02007
F36A4.10	172902_x_at	col-34	14.7067	10.8732	1.72819	4.06497	1.93667
CEC3334	174540_s_at	---	14.7031	11.6649	-1.02966	4.8777	-1.13594
F35D11.2	185356_at	---	14.6731	6.06901	1.30012	1.72183	1.33985
Y106G6A.4	185939_at	---	14.636	13.6925	1.14457	5.21795	-1.02177
F11G11.9	187654_s_at	---	14.6277	18.5517	-1.08833	3.35283	-1.1546
F41E6.12	185173_at	---	14.5762	12.9882	2.70828	8.57632	1.94203
ZK354.5	172928_x_at	msp-51 /// msp-55 /// msp-57	14.5761	11.8416	-2.13079	8.98043	-1.0609
W01B6.2	190510_at	---	14.5735	17.0194	1.01055	3.81186	1.01588
F41E6.2	180979_at	grd-5	14.5639	7.91446	1.49051	3.17811	-1.18246
C18D11.1	183350_at	---	14.5461	10.1531	1.79403	3.36411	1.58901
ZK354.1	172927_x_at	msp-65	14.5039	12.2427	-2.24342	10.0396	-1.1388
T08B6.5	189942_at	---	14.4958	8.86903	1.00338	3.12451	-1.0234
T03D8.6	191735_at	---	14.4404	10.9914	1.81507	5.08415	1.85186
F47B3.2	172380_x_at	---	14.3877	15.0756	1.13715	6.81657	-1.16891
T22B3.3	179564_at	---	14.3302	12.9403	-1.03898	4.06326	1.006
F35H10.10	186676_s_at	---	14.289	7.58494	1.28312	3.54294	1.51931
Y46G5A.30	188234_s_at	snf-5	14.1355	13.5976	1.0059	4.04746	1.05014
F56F10.3	190361_s_at	---	14.1006	18.2902	7.79419	7.33168	7.61795
F11G11.3	192956_at	gst-6	14.0859	16.5786	1.56885	3.52961	2.43811
T01D1.3	181441_s_at	---	14.0857	7.99299	2.93561	2.99403	1.75137
Y51A2D.5	192122_s_at	---	14.0443	5.04386	1.89727	1.04774	1.14875
W01A8.6	190551_at	---	14.0165	7.4596	1.03746	1.43344	1.05164
C15H7.3	193734_at	---	14.0004	21.2277	1.00332	2.94559	-1.01182
K07D8.1	188105_s_at	mup-4	13.982	8.77363	1.73337	3.84509	1.50888
C56C10.4	184220_at	---	13.951	5.55932	1.00587	2.50626	-1.001
E04D5.3	190104_at	cut-4	13.9465	3.70708	1.62628	2.9288	1.20765
F47C12.4	185086_at,185087_s_at	clec-73 /// clec-79,clec-79	13.9356	17.5013	1.01136	4.58547	-1.01153
F01D5.10	179830_at	---	13.9258	5.13149	-1.02657	1.58476	-1.02431
ZK354.11	172925_x_at	msp-59	13.8469	10.8848	-2.04923	9.57281	-1.00386
F56C11.2	188390_at	ptr-11	13.8276	8.88083	-1.02077	2.96111	-1.00761
Y59H11AM.D	172113_x_at	---	13.7903	9.97945	-1.86761	8.89785	1.00582
Y38E10A.15	172635_x_at	---	13.6518	27.3358	6.86886	-1.18004	3.37637
R13H9.2	172771_x_at	msp-51 /// msp-55 /// msp-57 /// msp-53	13.6507	10.6594	-1.96543	8.8189	-1.0593
C35E7.10B	172814_x_at	---	13.6111	19.5733	1.00241	1.63256	-1.01363
F53H4.3	179239_at	---	13.4675	4.27607	1.45728	1.5092	-1.02698
C54498	174235_at	ltd-1	13.4394	7.50933	1.0815	1.65198	1.86896
F13H6.1	189895_at	---	13.4358	4.96449	1.17662	3.19294	1.15324
CEK011C5R	173301_s_at	---	13.4253	14.6325	7.97537	5.40348	8.12912
W04E12.6	193838_s_at	clec-49	13.3611	25.9879	11.8096	16.1554	10.349
B0280.7	187509_at	---	13.3501	4.68953	1.00694	1.42835	-1.015
C09B9.2	181497_at	---	13.3452	13.5124	1.01559	2.10372	1.14325
3002910	173466_s_at	flp-9	13.3399	9.49503	3.51912	5.5343	4.23512
6478467	175786_at	cki-1	13.3174	9.78233	1.40013	4.45112	4.69466
C50239	194238_x_at	---	13.3137	12.9119	1.0258	5.80084	1.04855
ZK354.7	179903_at	---	13.3036	12.7374	-1.11757	5.50983	-1.13353
Y59H11AM.B	176461_s_at	---	13.2746	6.48245	1.03546	5.5048	-1.06092
F08F1.6	181681_at	spp-13	13.2239	18.5222	-1.008	9.49933	-1.00542
F56D6.2	181565_at	clec-67	13.217	11.8565	1.01884	1.86576	1.17515
M03F4.6	180978_at	---	13.1808	5.3723	1.19513	3.07079	1.06532
T21C9.9	177516_at	---	13.1699	2.62543	-1.03901	1.69794	1.2148
F13D11.4	193849_at	---	13.1049	7.11565	-1.10643	7.55137	1.34697
C15H9.1	193024_at	nnt-1	13.0602	21.6546	2.61589	1.93426	4.56328
T23B3.5	172399_x_at	---	13.0342	13.0229	1.36066	4.93909	1.07407
T25E4.1	187428_at	---	13.0123	5.15964	1.30467	1.47557	-1.04005
F52D1.3	180624_s_at	pqn-40	12.9901	6.59109	1.16916	2.46499	1.26051
C43G2.3	182363_at	---	12.9074	11.0741	1.01131	3.54403	-1.04695
AU114189	173207_at	---	12.8814	19.642	2.77753	11.8819	1.03302
Y55B1BL.1	186903_at	---	12.8751	11.3649	3.55608	6.95125	2.64796
K11C4.4	192924_s_at	odc-1	12.8744	22.3641	1.3134	4.20169	-1.00618
F40E10.5	181113_at	---	12.8708	2.68444	1.11051	1.05459	-1.05995
M195.2	177255_at	---	12.8706	4.85784	1.09079	1.18733	1.00274
F37A8.4	188068_at	nlp-10	12.8613	10.8649	2.54596	9.32224	3.80088
H17B01.2	188573_at,188574_s_at	col-70	12.8558	4.46566	2.26016	2.48179	1.52866
B0336.11	185243_at	---	12.8489	9.42647	1.12893	4.91971	1.35081
B0334.1	190955_s_at	---	12.7832	11.1085	3.9634	8.51454	3.76499
T28H10.2	180520_at	---	12.7403	22.1774	8.00034	9.49603	6.86361
C54F6.14	190427_s_at	ftn-1	12.6944	15.7298	4.95143	6.96731	6.01794
W08E12.3	172503_x_at	---	12.6559	4.78428	1.01064	1.02602	-1.02037
C27D8.2	178735_at	---	12.5519	9.98794	1.15139	3.25164	1.27087
C09E8.3	181793_at	mlt-10	12.5175	6.87643	1.02795	4.51238	-1.00767
F35B12.1	193419_at	---	12.4654	6.58232	1.84756	4.52069	1.87208
F36A4.4	182902_at	---	12.4294	12.7058	1.00099	2.26297	1.25211
F30F8.5	178853_at	---	12.3854	10.8352	1.03224	1.31493	-1.00919
AV199440	194216_x_at	---	12.3659	11.2696	-1.08424	3.25007	-1.1621
K12G11.3	190978_at	sodh-1	12.3641	17.1021	17.667	36.0296	51.7125
C08E3.13	172565_x_at	---	12.3167	29.1755	2.31086	14.4198	3.18283
F08H9.2	179356_at	---	12.2106	4.59488	-1.53757	6.26622	-1.55495
CEC5713	174522_at	---	12.1859	5.51753	-1.00031	4.37383	-1.03231
E03H12.5	172506_x_at	---	12.1737	12.9722	1.09479	4.02891	-1.03656
B0244.9	180281_s_at	---	12.1267	12.1404	-1.04887	3.11578	-1.0143
F46C8.2	189452_at	col-174	12.1176	6.79929	-1.05557	2.6072	1.15745
K04H4.2A	190901_s_at	---	12.0615	7.08437	-1.00465	2.25417	1.04708
AV198965	171980_x_at	---	12.0579	13.2507	-1.05483	2.88798	-1.08036
T22A3.4	178718_at	---	12.0168	9.38349	1.28486	5.05531	1.24316
T16G1.2	178131_at	---	11.9907	3.85521	1.00405	1.0236	1.12207
Y58A7A.1	176260_at	---	11.9867	8.04326	2.20624	5.12723	3.03852
CE014	173388_s_at	---	11.9856	20.8696	1.43591	4.65001	-1.1705
C50D2.3	179783_at	---	11.9617	15.2386	-1.0074	4.32742	-1.07155
ZK1251.1	188824_at	---	11.9111	11.95	1.09064	4.92414	-1.10117
T26C5.1	190852_at	gst-13	11.8918	15.1349	1.45079	2.93948	2.01325
K07A1.5	172238_x_at	---	11.8704	11.4149	1.09077	4.93023	1.06517
F31E8.5	180730_at	---	11.834	12.8741	-1.04357	4.0553	-1.07072
ZC434.9	189391_s_at	---	11.832	8.79364	1.27323	3.94356	1.23284
R13A5.3	175990_at	---	11.8315	15.1311	2.61576	8.25542	3.34614
T13B5.1	193834_at	snf-3	11.7951	9.30788	10.4974	8.7528	8.22467
ZK550.5	179353_at	---	11.7726	11.5187	-1.12934	3.84797	-1.03815
C45B2.1	176691_at,176692_s_at	---	11.7685	10.7252	1.42268	8.89646	0.602877
K09C8.1	190075_at	pbo-4	11.7289	16.3308	-1.04138	6.61355	1.98705
E03A3.4	188592_at	his-70	11.7256	10.659	1.06324	3.25641	-1.00061
C31A11.5	182733_at	---	11.5995	19.5407	1.95283	1.59756	5.52016
F46F5.6	172440_x_at	---	11.596	4.84406	-1.16207	3.9929	-1.02985
F09F9.2	183159_at	---	11.5534	23.226	-1.1438	6.7958	-1.03903
K08C9.2	178447_s_at	---	11.5378	11.206	1.0163	5.1378	1.0251
F15E11.14	186492_s_at	---	11.5298	27.1066	-1.28551	8.62572	1.62768
C52339	174152_s_at	bli-1	11.5	17.2162	-1.18453	6.06512	-1.38844
AV181428	173214_s_at	---	11.4994	13.6322	4.44668	7.16578	5.47332
C53D6.7	192031_at	---	11.4286	9.75928	1.00425	2.40197	-1.02198
D1053.1	191693_at	gst-42	11.4199	14.9739	3.97739	3.6099	3.49145
R09E10.3	192253_s_at	---	11.3531	3.95256	1.01423	1.36335	-1.00195
Y37D8A.16	185357_at	---	11.3462	10.4756	1.30744	3.87078	3.43924
Y116F11B.3	188756_s_at	pcp-4	11.3136	18.6444	1.08499	3.55218	-1.00105
C65078	174056_at	---	11.2924	11.7963	1.67533	3.80101	2.70596
Y22D7AL.C	176330_at	---	11.2407	9.53854	1.01866	1.16166	-1.00206
F26B1.4	181998_at	col-58	11.1692	5.29123	1.01066	1.6584	-1.00612
C46H11.7	184254_at	---	11.1642	2.81029	1.00262	1.61925	-1.00685
Y19D10B.A	177131_s_at	---	11.1363	29.4797	-1.28907	7.68311	1.63797
AW057245	194197_x_at	---	11.1337	6.49288	1.00436	1.7252	-1.00378
T07C5.1B	194023_s_at	---	11.1217	9.71281	1.3597	1.52304	1.11529
F10F2.2	193496_s_at	---	11.1043	17.2724	3.88818	5.95626	3.32216
C55A6.1	192815_s_at	---	11.0778	9.52403	2.33077	4.90245	2.6442
F45E4.8	183438_s_at	nlp-20	11.0732	18.6751	3.79358	16.7679	8.84688
F57H12.7	184596_s_at	mec-17	11.0729	8.31962	1.04339	3.50255	1.45304
D1081.4	192387_at	---	11.0384	10.1177	-1.03989	3.74477	-1.00101
ZK84.2	178541_at	---	10.9981	12.2075	1.05656	2.80107	-1.01725
T18D3.3	191020_at	---	10.934	14.1664	2.27071	4.02359	3.61471
C15C7.5	183089_at	---	10.9199	8.19578	1.24446	3.52446	2.01225
C15A11.7	188975_at	---	10.9197	14.5786	3.00675	19.8983	3.25083
T08G3.4	178818_at	---	10.8796	11.1606	1.01704	2.31035	-1.00204
CEK016G2R	174641_at	---	10.8747	7.85624	1.4229	2.61506	1.64998
M04G12.2	189580_at	cpz-2	10.8719	14.5668	2.40048	5.05687	2.5807
W04E12.8	193836_s_at	clec-50	10.8621	13.8191	8.66302	9.96715	9.84121
CEK09C4R	174240_at	---	10.8584	26.0042	7.91705	15.2048	23.1455
F52H3.6	193457_s_at	---	10.8422	6.60726	-1.15152	3.71302	-1.05049
Y1A5A.1	193268_at	---	10.8204	15.826	1.37858	3.93166	1.18146
C59435	174283_s_at	---	10.8188	14.9076	1.02528	2.96194	-1.18907
C06E7.5	183601_at	---	10.7889	2.99857	-1.02618	1.02871	1.06108
T19C3.2	187329_at	---	10.7775	6.8447	-1.04647	3.6615	1.0058
K07A1.4	178691_at	---	10.7623	7.19514	1.01134	2.37074	-1.00546
C28G1.1	191748_at	ubc-23	10.7353	8.01171	1.96331	2.47944	1.92224
F09B12.3	180814_s_at	---	10.7279	14.8866	1.85937	4.88124	-1.01015
Y43F8C.5	182378_s_at	---	10.7275	11.2722	1.00595	3.06494	-1.00564
C14H10.1	191384_s_at	---	10.6886	8.85507	2.63809	3.94061	2.37143
Y51H4A.7	180145_s_at	---	10.6408	16.4989	5.95275	14.5267	8.35834
C18C4.3	189500_at,189501_s_at	ugt-48	10.5851	6.4755	1.49169	1.95706	1.25623
F35A5.3	179983_at	abu-10	10.5611	2.75014	-1.02566	-1.00568	-1.01841
K02C4.4	188644_at	ltd-1	10.5419	3.74881	1.07848	2.24854	1.71368
F53H8.3	189883_at	---	10.5363	13.7891	2.3075	2.39702	2.10788
F32B5.1	189761_s_at	---	10.5007	12.0063	4.07361	6.42768	5.35752
C56262	174281_at	---	10.4589	5.23804	1.01212	3.93574	1.77266
C17H12.8	184533_at,184534_s_at	---	10.4521	8.91731	-4.37728	0.0662066	1.43034
C29F3.7	177487_at	---	10.4276	11.1258	1.35887	2.2035	1.00242
Y37H2A.11	184295_at	---	10.4068	5.96887	1.27144	1.63898	3.89695
C71503	174044_at	---	10.3961	3.11104	-1.01292	1.25399	-1.00884
F36H12.5	172576_x_at	---	10.3851	8.18264	-1.02486	3.81446	1.0196
Y32F6B.1	183452_s_at	---	10.3302	11.4733	2.06605	5.34634	1.29161
T07A5.3	193031_at	---	10.2961	10.8699	1.26035	5.33209	1.33325
C52E4.7	177957_at	---	10.2885	14.4777	-1.11978	2.96431	-1.12952
C17H12.3	191913_s_at	---	10.2867	10.8265	1.00658	4.52775	-1.00093
F20A1.1	172426_x_at	---	10.2742	9.19546	3.24549	4.39072	4.13257
T20G5.7	172218_x_at	dod-6	10.238	7.55595	3.72887	1.62953	3.3956
F13B12.4	190615_s_at	---	10.2261	5.51076	1.00919	1.05666	-1.02317
F37E3.3	180875_at	---	10.2112	11.9871	-1.15055	2.14513	-1.10753
746437	194142_x_at	---	10.1687	10.2497	6.58321	4.94032	7.13207
T23F6.1	178038_at	---	10.1614	2.3507	1.13145	1.13827	1.09336
F55A11.6	191120_at	---	10.15	9.7076	1.00556	3.81377	-1.00322
W07G4.5	179194_at	---	10.1397	10.8251	1.64524	4.71966	2.59577
T27A1.5	179930_at	---	10.1151	12.6889	1.79303	4.22891	1.67636
E03H12.7	184821_s_at	---	10.1135	9.24458	1.02715	2.63857	-1.04763
CEK026F1R	173641_at	mup-4	10.1049	6.69525	1.47594	2.1832	1.15895
C32E8.4	172304_x_at	---	10.1045	10.1947	1.01215	4.99364	-1.03842
C26F1.2	189263_at,189264_s_at	cyp-32A1	10.1022	11.2307	0.278955	3.88865	1.40481
F52B11.3	181136_s_at	noah-2	10.101	24.9654	5.65652	15.9703	18.9126
F35E12.9	180204_at	---	10.0793	8.47915	1.04799	2.57383	1.35416
F11G11.12	172729_x_at	col-73	10.0668	8.68851	1.39686	3.80612	1.15938
F21F3.1	184150_at	---	10.0493	9.29051	3.78354	4.72065	3.52343
ZK836.1	188368_at	lon-3	10.0019	25.1843	1.13621	3.7101	1.07471
Y53F4B.11	185675_at	---	9.99977	15.1729	-1.00382	2.40298	-1.00741
F27E5.4	193258_at	phg-1	9.99386	4.53667	-1.02268	1.65508	-1.0396
F09B9.1	177903_s_at	---	9.98743	11.9497	1.03625	1.64042	7.71342
CEC9824	173727_s_at	---	9.97336	11.7762	2.51307	7.31888	3.72579
F38B6.4	189208_at	---	9.97218	10.9078	1.16683	4.52436	-1.06717
C40H1.4	191698_at	elo-4	9.97175	10.4648	1.06225	3.11695	1.19276
W06B3.2	193520_at	---	9.9631	6.81009	1.24721	1.70705	1.51387
ZK822.4	178629_at	---	9.96266	8.3487	2.11321	3.47815	2.11513
C38C6.3	179600_at	---	9.95915	5.87126	1.01523	-1.00095	-1.00418
T11B7.3	189387_at	col-118	9.95353	10.0851	1.99963	6.41957	2.41804
R11E3.1	189191_at	---	9.87976	9.53245	-1.00371	2.94091	-1.01214
C14C11.8	185795_at	pqn-13	9.87771	2.75721	-1.00273	1.13388	1.11481
F41G3.5	189217_at	---	9.85289	12.9111	1.12712	3.59931	-1.09866
DY3.5	177113_at	pqn-26	9.83505	1.75975	1.00883	1.07112	1.01052
F49H12.5	184788_at	---	9.80626	8.59829	1.61433	3.76636	1.93204
F41E7.4	172159_x_at	---	9.77482	13.7099	1.53721	7.35694	1.16171
Y105E8B.O	176972_at	---	9.76832	8.64581	-1.00807	2.32345	-1.01618
Y71G12B.B	176419_at	---	9.74586	10.2626	1.02453	2.22983	-1.05865
ZK1307.1	187462_at	---	9.71628	10.9238	1.44797	2.87851	2.24729
F53A9.6	172363_x_at	---	9.71612	10.3605	2.3419	7.72297	8.248
F54D5.4	178820_at	---	9.70854	15.5904	2.68353	3.48123	3.76362
B0228.2	187315_s_at	---	9.68987	10.198	2.27117	4.10445	1.28948
R07E3.1	189760_s_at	---	9.667	14.7648	2.46816	5.21137	3.10719
C16C8.18	184280_at	---	9.65747	12.3411	-1.01362	2.28327	-1.03043
C05E4.9	191712_s_at	---	9.61403	9.69682	5.88341	4.56246	6.14351
AC3.7	190879_at	ugt-1	9.6042	10.2896	-1.76554	1.13027	-1.3225
Y51H7C.1	186349_at	---	9.58305	5.12188	3.50056	2.60787	2.70279
F22B5.5	177607_s_at	---	9.56574	9.21686	1.08768	7.64191	1.02486
F55B11.1	190637_s_at	---	9.52068	17.0676	2.10975	3.39851	1.44049
T05C12.10	190479_s_at	qua-1	9.50955	12.8313	-1.08858	1.47232	-1.10158
F08G5.6	178843_at	---	9.48282	21.253	-2.56349	12.759	-1.96312
F53H2.2	172240_x_at	cnc-7	9.47287	31.4997	40.0041	14.7278	17.7891
F07H5.8	188758_at	---	9.46915	2.73856	-1.02011	1.24329	-1.04732
ZK892.1	189338_at	---	9.44554	7.9709	1.35694	3.84029	1.2053
T23F6.3	178052_at	---	9.43871	11.5562	1.12583	3.59324	1.35965
F47D12.7	187612_s_at	---	9.42986	8.8556	1.00509	1.42699	-1.00289
K11C4.1	192164_at,192165_s_at	---	9.41971	7.68267	-1.00529	0.892476	-1.02505
Y46G5A.22A	172621_x_at	---	9.40949	7.79937	1.0014	2.32567	-1.003
Y59H11AR.A	177312_at	---	9.40368	6.12881	1.45647	3.57258	1.5446
Y43E12A.2	184368_at	---	9.39805	6.26397	1.38215	2.36862	2.33815
F35C11.2	191865_s_at	---	9.37148	11.4041	1.01103	1.78436	-1.0143
ZC455.6	191066_s_at	---	9.36696	11.4545	1.90418	3.78929	1.69677
C15C8.3	190619_at	---	9.35366	9.73864	8.10713	2.79988	2.34947
R12E2.9	180698_s_at	inx-15	9.34318	10.3497	1.41783	3.9257	1.93283
VC5.3	177317_at	---	9.32065	11.5455	3.36673	5.88188	3.43951
T19D7.3	180418_at	---	9.29432	5.40491	1.00863	1.48042	1.15356
607946	175803_at	dpy-18	9.29373	6.36449	1.25891	2.59581	1.30839
CEK119F9R	174930_at	---	9.29043	13.1343	2.07607	4.71509	1.29087
ZC101.2B	193208_s_at	---	9.28428	4.30092	2.64506	3.13886	1.80684
AU115532	173947_at	---	9.26514	4.68757	1.07969	1.853	1.3071
T06A1.5	181791_at	---	9.26292	10.9728	1.45306	3.15314	1.53543
F37H8.3	192636_at	---	9.24911	20.4786	6.16506	9.70596	4.30992
Y11D7A.5	183724_at	---	9.24076	13.7975	-1.00749	1.05233	-1.07429
ZC247.1	178069_s_at	---	9.23339	8.16219	2.16263	5.06908	2.49714
R10E4.7	179531_at	---	9.19829	9.45022	1.2225	3.44875	1.15994
CEC1123	173035_s_at	---	9.19624	16.2556	4.95673	9.84975	3.88804
F52H3.5	179402_at	---	9.19484	12.8372	2.73673	5.52392	3.70825
Y80D3A.7	188217_at	ptr-22	9.1892	5.52036	1.00976	1.49311	1.0045
F35E12.5	179695_at	---	9.16595	13.073	2.01302	54.9966	11.6262
F53B3.6	178695_at	---	9.1633	14.7208	1.33093	7.28702	1.02986
CE182	175566_s_at	---	9.10729	7.96713	1.61735	1.70586	1.76958
F11G11.4	185088_at	---	9.07849	9.63138	1.01907	2.50252	-1.00914
F57F4.1	182663_at	---	9.06932	11.664	1.04653	4.20991	-1.01173
ZC376.8	172201_x_at	---	9.04799	8.29203	1.02103	4.20297	-1.03191
Y71H2B.7	186070_at	---	9.04473	12.481	1.30483	3.25528	1.67624
Y40D12A.2	191017_at	---	9.03779	8.56996	3.32161	2.13135	3.05519
C65082	173839_at	---	9.03449	4.26955	1.01332	1.0231	1.00126
T19D12.1	193822_at	---	9.03097	11.4423	2.11608	6.34401	1.94462
F54C1.9	188182_at	sst-20	9.00382	9.34424	-1.27159	2.71707	-1.30503
F44A6.5	177786_at	---	8.98485	9.16831	1.11205	3.49861	1.82712
Y45F10D.13	192685_at	---	8.98233	4.92763	1.01807	2.91876	1.14752
T19D7.2	181055_at	---	8.97834	7.54795	1.00352	1.78368	-1.00165
C30850	174178_at	pqn-13	8.9773	3.20984	1.01261	1.17514	-1.0182
K03B8.6	178089_at	---	8.97573	7.26554	1.25605	1.54237	1.09392
F54C8.1	192501_at	---	8.96634	12.8632	1.00776	2.15662	-1.00196
F48C1.8	184124_at	---	8.94985	12.7342	-1.00881	18.9408	-1.00337
R08A2.3	172237_x_at	---	8.91518	4.96562	1.12505	2.88166	1.10825
K12F2.1	191856_s_at	myo-3	8.91321	9.12515	1.2229	3.30671	-1.05286
F09B9.4	177555_at	---	8.90699	9.16944	1.42131	4.37321	1.5581
D2062.4	183410_s_at	---	8.90663	9.57706	1.00092	2.51655	-1.02697
CEK039GYR	174940_at	---	8.90183	11.6526	1.75478	4.79342	1.29914
ZK1290.6	185252_at	rnh-1.1	8.89054	11.1023	1.00213	2.67111	-1.0239
F35C5.5B	194056_s_at	---	8.88913	15.6464	3.20853	6.39268	7.20594
ZK1025.5	184194_s_at	---	8.86961	12.5253	-1.00085	-1.04956	-1.08442
F46B3.4	190981_at	---	8.85764	9.93333	1.08487	3.25432	-1.05528
T27A10.7	186153_s_at	cgr-1	8.84344	11.1914	1.95904	4.51022	1.8803
F27D9.2	179778_at	---	8.83565	9.66628	1.82664	3.12659	2.35877
C55C3.4	172880_x_at	---	8.80342	12.0064	1.00561	3.07332	-1.01193
B0252.5	187484_at	---	8.779	7.13679	1.01036	2.68144	1.13921
1916625	173417_at	---	8.76151	7.36158	1.34006	3.05976	1.2429
C04G2.2	190592_at	---	8.74172	7.26573	1.05764	1.57451	1.38072
C14B9.3	187503_at	---	8.73167	4.7526	1.19866	3.16989	1.58515
F13G11.2	181139_at	---	8.70522	7.83338	1.1355	2.98099	1.12543
Y46G5A.10	186462_at	---	8.70485	4.72258	-1.00226	2.29812	1.05563
F56G4.1	178794_at	---	8.69911	14.7859	2.31307	2.30684	5.0855
CEK088D3R	174896_at	---	8.69889	12.3477	1.07352	2.02306	1.3631
Y47D3B.10	194030_s_at	dpy-18	8.69299	5.55684	1.57466	3.97201	1.54042
R09H10.4	188085_s_at	ptr-14	8.68298	7.39913	1.14791	2.49143	-1.04333
F40F8.4	178505_s_at	---	8.6788	7.73045	1.38417	4.12277	2.02599
K07E1.1	180476_at	---	8.65309	9.82383	1.63968	4.52148	1.27546
C18G1.9	182517_at,182518_s_at	---	8.64233	8.05938	-1.17705	3.02808	-1.10306
Y43C5A.3	179727_at	---	8.61533	13.397	3.37922	21.0911	6.43024
B0286.3	192786_s_at	---	8.61131	7.78787	1.59469	4.05464	1.74032
F07F6.1	187286_at	---	8.60563	17.2575	-1.0108	2.55846	-1.02402
F36H12.3	186295_at	---	8.59262	9.34285	1.01259	3.49712	1.31242
Y58A7A.5	176209_at	---	8.57241	1.32154	-1.43958	-2.52699	-1.45648
Y57G11C.23	189939_at	---	8.5499	6.60235	1.00794	2.06533	-1.00378
C53886	174223_s_at	---	8.54397	13.0976	1.04204	3.35377	1.21831
C40D2.2	172888_x_at	math-20	8.54074	10.635	1.3135	4.24253	1.52079
R11G11.6	185916_at	---	8.53659	4.11126	1.00107	1.54054	-1.01608
C03C11.1	180724_at	---	8.53316	5.42996	-1.18369	3.14839	-1.26198
T13H10.1	194071_at	kin-5	8.51218	8.60827	1.01303	1.69816	1.00124
Y44A6D.5	191197_s_at	---	8.50218	5.73075	1.01296	1.18407	1.002
T21D12.12	190270_at	---	8.49115	7.24074	2.24797	3.60393	3.02225
C29F5.1	183314_at	---	8.48895	6.63862	1.24365	3.64123	1.27588
B0261.6	182035_at	---	8.48805	8.68633	-2.02842	2.73004	-1.38638
W02D3.7	192974_at	lbp-5	8.47946	11.5949	1.84374	5.20217	2.32311
AV199878	175347_s_at	haf-4	8.47211	14.1674	1.8542	5.07281	1.59356
C06H5.2	179498_at,179499_s_at	---	8.46871	16.0726	1.74793	8.42338	3.74804
T11B7.4A	188775_s_at	---	8.45928	7.97613	1.15868	3.97171	1.30214
C48E7.1	183956_at	---	8.44308	8.01366	3.23702	5.19167	3.65884
F55F8.7	191763_s_at	---	8.442	7.846	-1.00741	1.19973	-1.0807
F58D2.2	178142_at	---	8.43225	8.01499	-1.36375	2.78282	-1.32625
F40G12.10	191985_at	---	8.43211	11.6004	-1.08564	2.49961	-1.14251
T16G12.1	189151_s_at	---	8.42605	13.1625	1.59238	2.53264	-1.07822
R04B5.9	191440_at	ugt-47	8.41309	11.8959	3.63175	4.93146	1.36135
C34F11.2	184507_at	---	8.40884	6.49975	-1.01272	2.2638	-1.0579
F57F4.3	188046_s_at	gfi-1	8.38962	9.90336	1.80243	3.24274	2.82386
F58B4.5	178302_at	---	8.36185	13.3683	3.35684	5.09569	3.03834
C14F11.6	193712_s_at	---	8.31464	19.5041	1.25842	5.96431	1.96677
F21F3.3	193623_at	---	8.30398	12.5823	1.00769	1.58207	-1.00505
R02E12.6	186182_s_at	---	8.27517	7.306	7.10492	2.20907	2.8508
C30B5.3	192926_at	cpb-2	8.26785	11.1694	1.00379	2.71344	-1.00596
T22G5.2	192878_at	lbp-7	8.22292	12.3506	1.74354	5.31711	1.56511
C47D2.2	189851_at	cdd-1	8.21991	14.4303	2.79734	4.79285	3.04965
F40F9.3	193047_at	---	8.2065	9.97977	-1.04875	2.37811	1.02031
H06A10.1	180933_at	---	8.17854	12.2811	1.01055	4.8382	-1.01098
F58G1.5	178343_s_at	---	8.17191	6.84459	1.42398	2.03812	1.03712
K08F4.5	177440_at	---	8.16095	8.77773	1.03181	1.95339	-1.0172
F52E1.8	191287_at	---	8.15037	9.38446	1.07955	14.4901	-1.13609
T24A11.3	192126_s_at	toh-1	8.10642	3.45525	1.5252	1.75202	1.12774
AH10.1	191649_at	---	8.06313	15.9615	1.00896	3.24406	-1.0311
C06H5.1	179651_s_at	---	8.05857	12.0926	2.46732	5.50154	3.39884
ZC64.2	177670_at	---	8.05244	9.6603	2.35794	3.72612	2.75386
T02E1.5	193240_s_at	dhs-3	8.05197	11.0923	2.85521	2.48291	2.05789
F58H1.2	179510_at	---	8.03605	8.73642	1.00374	6.39902	1.00186
B0379.7A	172288_x_at	---	8.02497	8.75809	1.0144	2.63109	-1.1004
C67643	174051_s_at	---	8.02219	4.19667	1.52205	2.70095	1.58236
K01H12.4	179951_at	---	8.01702	7.12107	-1.03922	3.02194	-1.03374
K06G5.1	179264_at	---	8.00537	11.0811	2.9663	4.96596	5.11459
C30F12.6	187951_at	---	8.00246	7.14059	1.19286	1.28052	1.78903
R13A5.6	176118_at	---	7.99979	14.4524	3.30446	5.24375	2.72659
Y71G12B.EE	176544_at	---	7.99878	6.76095	2.98157	5.48918	3.70535
F32D8.7	193677_at	---	7.99542	4.80056	1.02172	1.22721	-1.008
T02D1.5	189259_s_at	pmp-4	7.99496	7.05652	1.62736	1.93543	1.36806
C46H11.9	184268_s_at	phat-2	7.99356	2.98708	1.00005	1.37571	-1.00607
C35E7.9	181011_at	---	7.98668	9.37896	-1.0455	2.40568	-1.15719
C25E10.5	185721_at	---	7.97691	5.9039	1.19268	1.34314	-1.03189
Y41E3.2	172809_x_at	dpy-4	7.97123	6.62591	1.50294	3.27939	1.32738
C14A4.9	178508_at	---	7.96381	14.5609	1.01606	4.78466	1.32909
F37A8.1	177964_at	---	7.95583	10.8084	1.01246	2.06364	-1.00575
F33D4.1	193749_at	---	7.93337	13.3369	2.40532	2.29437	2.9536
R03D7.6	192820_at	gst-5	7.9293	12.5592	2.45118	2.60259	2.41552
K05F1.10	186179_at	---	7.89929	9.4717	1.26269	5.47815	4.22552
Y42H9B.C	176925_at	col-115	7.87898	4.93636	1.63991	2.12773	1.45836
C25D7.12	182433_s_at	---	7.8771	7.18326	1.04919	1.62707	1.0463
B0035.13	188123_at	---	7.86574	12.2778	3.75679	13.994	6.97252
AV203136	175114_s_at	---	7.86193	7.11755	2.75647	2.95828	2.63009
K08C9.1	178034_s_at	---	7.85637	5.05127	1.18478	2.89372	-1.01047
F32E10.3	192712_at	---	7.85318	11.1189	-1.20816	2.88572	-1.19701
CEK126D9R	174878_at	---	7.84304	8.83737	1.00454	2.42348	-1.0162
C35B1.5	180269_at	---	7.83059	8.76672	3.9262	2.2541	3.71348
ZK1053.2	181959_at	---	7.82142	10.0822	1.00445	1.80441	-1.00243
F46A9.1	179046_at	---	7.81761	17.3476	1.0156	1.64288	-1.04703
AV186784	173911_s_at	---	7.81558	8.77164	2.51381	3.41023	3.96167
F53B6.7	178963_at	---	7.8052	5.92931	1.08029	2.83891	1.04269
F35E12.8	179914_at	---	7.78422	13.601	1.00609	1.11185	-1.04867
F13D12.3	179714_at	---	7.76153	7.72869	1.76828	2.66584	2.17371
F46B6.8	188078_at	---	7.72775	11.4344	3.49669	14.0855	4.82823
C17G1.3	190579_at	ugt-23	7.70974	11.2572	3.14059	5.3876	3.61833
F36G3.1	186846_s_at	---	7.6946	5.83283	1.83163	2.34946	1.5907
C55F2.1	188805_at	---	7.6726	8.2737	2.42367	4.00894	1.73177
B0511.4	189107_at	tag-344	7.62389	10.312	1.00532	2.19582	-1.01731
Y102A11A.D	176459_at	---	7.60305	12.3634	1.0252	11.8706	-1.00645
B0222.8	172723_x_at	col-144 /// col-10	7.59684	6.60699	1.53765	3.71046	1.62721
R11D1.11	192691_s_at	dhs-21	7.57593	13.4576	3.67657	6.95556	4.58511
F58A6.1	181855_at	---	7.55649	7.11336	1.60497	3.18212	3.13982
C33A12.6	191251_at	ugt-21	7.55059	8.34804	1.07431	1.90001	-1.21723
T22C8.6	177842_at	---	7.54967	4.05361	1.00347	1.10994	1.10694
T21D11.1	189278_s_at	---	7.53813	2.29961	1.01118	1.09884	-1.03071
C28H8.11	192112_s_at	---	7.51098	7.06952	1.99576	3.39168	2.25044
451656	173431_at	---	7.50962	6.50765	3.64994	4.69266	3.80893
Y74E4A.1	184629_at	---	7.50779	2.29635	1.00189	1.17972	1.0011
F55H12.2	191767_at	---	7.50271	5.76282	1.01866	1.92364	-1.02645
F59F4.1	189597_s_at	---	7.49999	9.79162	1.14743	1.76404	1.22109
C16A11.7	185437_at	---	7.48592	7.73199	1.04401	2.39399	1.01093
C62880	173836_at	toh-1	7.48048	3.60684	1.068	1.57477	1.13762
F10F2.7	190466_at	---	7.4736	9.0776	-1.11841	2.63761	-1.11982
F28C6.5	178189_at	---	7.46634	6.27844	1.04739	1.39474	-1.08737
C25F6.3	176702_at	---	7.4662	10.664	4.46098	5.80309	2.63273
B0218.1	188358_at	---	7.44114	11.3101	2.77385	14.7271	4.88531
AU114524	175452_at	---	7.43396	6.63391	2.13116	2.94528	1.92492
CEK006GYR	174628_s_at	---	7.42817	12.1039	1.00633	4.52125	1.00216
Y57G11A.3	192211_at	---	7.4182	3.2044	1.11395	1.87172	-1.09588
C34B2.3	189108_at,189109_s_at	---	7.41704	7.25466	-0.0101814	1.60418	-1.04547
K09B11.10	184682_s_at	---	7.41461	4.9476	-1.06089	1.21734	-1.07058
Y38H8A.4	190717_s_at	---	7.41036	7.90963	1.00442	3.82256	-1.00426
T05C12.3	191867_at	---	7.41018	8.28566	1.0044	1.07137	-1.01522
Y16B4A.2	190786_s_at	---	7.40666	10.8523	1.92713	5.10755	1.20439
Y81G3A.1	179988_s_at	---	7.38493	10.0132	1.00049	2.90772	-1.05148
F45E1.6	188999_s_at	his-71	7.37511	8.79607	2.12217	3.65413	3.15875
C38D9.2	179425_at	---	7.3748	1.75523	1.00665	1.00197	1.13638
T06E4.11	181407_at	pqn-63	7.3629	2.36524	1.001	1.48331	-1.03859
F54D1.6	187033_at	---	7.32727	6.37259	1.33692	3.52861	1.80858
Y38F1A.8	183009_at	---	7.32462	2.75712	1.6664	2.33444	1.94565
ZK337.1A	193133_s_at	---	7.3237	6.72871	1.44554	4.97505	1.96116
Y46E12A.D	177156_at	cnc-6	7.30928	6.76212	1.47004	23.3498	1.02689
C18H7.4	189102_at	---	7.30349	5.30551	-1.00451	1.26338	-1.01491
ZC513.1	183363_at	---	7.29533	3.34516	-1.01335	1.16928	-1.02141
Y75B8A.23	185257_at	---	7.28162	6.89174	1.07831	2.52956	1.18647
F56C11.6	189869_at	---	7.26688	6.56489	-1.04929	2.53091	1.16368
ZK1251.5	191808_s_at	---	7.25986	10.3335	-1.00356	2.64204	-1.02364
C17G1.7	189484_at	---	7.25257	5.92888	2.10909	4.15527	2.16028
F17C11.2	181257_at	---	7.24766	8.76434	2.54279	2.95317	3.02304
CEK034B7R	174683_at,174684_s_at	---	7.24187	13.0206	1.64273	4.21473	1.63747
AV198952	175225_at	---	7.23802	11.8662	2.19935	3.93827	1.45759
Y43C5B.3	193317_at	---	7.2266	5.97409	1.03447	2.5008	1.13212
Y46C8AL.A	177094_s_at	clec-73	7.22239	10.1625	-1.08991	1.49873	-1.11055
C24A11.1	185888_at	---	7.22168	11.7505	1.0089	1.64809	-1.01076
BE10.1	177288_s_at	---	7.21384	8.42869	1.00647	1.42273	-1.00963
Y105C5B.18	187091_at	---	7.20961	9.14237	1.00625	3.1845	1.04717
F47D12.6	187668_at	---	7.20543	6.22548	-1.26281	2.6949	1.30528
Y54G2A.X	177004_s_at	clec-83	7.20326	8.56037	2.07534	5.81477	3.15934
AV184662	173164_s_at	---	7.19669	4.76026	1.61338	2.86103	1.48417
F54F2.1	192997_s_at	---	7.19556	5.17112	1.15693	2.33268	1.27203
F01G10.10	193147_at	---	7.1943	3.6795	1.00714	-1.01313	-1.00334
AU111378	173691_s_at	---	7.19158	3.47546	1.79584	3.52321	2.53327
F22F4.1	182812_at	---	7.18379	9.34143	1.08599	4.95935	1.1196
F01D4.4	190244_s_at	egl-21	7.17963	6.84949	2.80256	5.31486	2.97399
Y95B8A.1	188723_at	nas-30	7.16308	3.0745	1.00648	1.52528	-1.00676
C18B2.3	179959_at	---	7.14499	6.49082	1.2883	4.04943	1.15554
AU115936	171982_x_at	---	7.14469	4.10565	2.73227	1.09997	2.60872
Y37A1A.2	182330_s_at	---	7.13961	4.89963	-1.41125	2.37018	-1.36457
F25H8.5B	188104_s_at	---	7.12441	7.67577	1.49339	2.94401	1.20944
AU113052	175264_at	---	7.12264	4.5473	1.3531	2.40643	1.15377
CEK056F9R	171768_x_at	col-144 /// col-10	7.1001	6.00012	1.60074	3.48692	1.68301
ZK354.2	189199_s_at	---	7.08253	5.98814	1.00667	1.69515	-1.01824
C05D10.4	187862_at	---	7.07284	3.90466	1.02905	1.74925	1.24463
F40F9.5	188676_at	---	7.07063	9.29709	1.47259	2.26148	1.78132
K09H11.7	190688_s_at	---	7.06604	10.5987	6.44043	3.90186	4.08374
Y105C5A.5	172552_x_at	pqn-76 /// abu-5 /// pqn-78 /// pqn-79 /// pqn-90 /// pqn-91	7.05009	1.97002	1.03594	1.43484	1.01684
CE14D9	175591_s_at	---	7.04762	9.91269	3.8467	3.75557	4.0277
C50F4.8	179613_at	---	7.0366	4.68979	2.83314	5.46898	3.30467
C15A11.4	188969_at	---	7.03418	3.04552	1.00509	1.07463	1.00662
C02F12.7	176818_s_at	tag-278	7.02771	4.28022	-1.00655	1.2393	-1.04156
F41B4.2	175915_at	---	7.01269	4.86171	1.00577	1.49835	1.57464
AU115749	175227_s_at	---	7.00598	9.63981	-1.01347	2.22859	-1.05748
F13B6.3	180766_at	---	7.00456	7.1443	1.12454	5.56228	2.01962
Y57G7A.6	184344_s_at	---	6.9979	8.14056	1.00843	1.83215	-1.00171
C03F11.3	189515_s_at	---	6.99212	9.78647	1.79017	4.32013	1.7491
Y75B8A.4	193900_at	---	6.98905	9.6299	1.77007	2.30295	2.46698
C55F2.2	180840_at	---	6.98846	8.85187	1.46729	2.36483	2.49985
T28F3.8	177868_s_at	---	6.98442	10.5985	2.11559	5.35838	2.32546
W01C9.4	191706_at	---	6.97903	8.58328	1.01936	2.13521	1.01478
K04D7.3	192551_at	gta-1	6.97874	4.58079	2.79937	3.43054	2.35239
T05F1.5	177939_at	---	6.96818	10.4705	-1.00153	2.50684	-1.01661
F44F4.4	187935_s_at	ptr-8	6.96524	9.24256	-1.05491	4.37049	1.46712
C36557	174251_s_at	---	6.94819	6.12345	-1.13981	1.86909	-1.13388
F13D11.1	193267_at	---	6.93627	9.16739	1.43901	3.17127	1.98924
C06A1.3	192976_at	---	6.93623	7.06811	1.03479	2.32313	-1.00772
R03A10.5	182563_at	---	6.90282	3.66701	1.51131	2.31201	1.39164
F22B8.7	179302_at	---	6.89715	6.62564	2.40468	3.21716	2.13053
Y73F8A.11	184215_at	---	6.89338	2.96311	2.37457	1.08528	5.16119
W04C9.1	189262_at	haf-4	6.89068	11.1309	1.16932	2.91785	-1.03107
F58H1.7	192216_at	---	6.88917	5.82408	1.44797	8.00015	3.44144
F59E11.5	185802_at	---	6.88746	13.8206	1.27836	2.688	1.36152
C40277	194203_x_at	---	6.86901	18.3479	1.74835	10.132	4.11274
C27A2.4	189455_at	---	6.86029	3.51362	1.01256	1.21588	-1.02174
F32A5.2	188674_at	---	6.85922	11.9983	1.6953	5.0026	1.06504
CEK072GXR	171735_x_at	col-147	6.85231	8.93852	1.65275	4.97581	1.52288
F45E4.5	183320_at	---	6.83317	8.22885	1.01207	2.65235	-1.01676
C51E3.7B	192571_s_at	---	6.83285	4.03852	2.66799	3.26371	2.49443
ZK354.6	189166_at	---	6.82868	5.80386	1.00206	1.18486	-1.00573
C06H5.7	179572_at	---	6.82203	4.89564	2.37548	2.98625	3.96912
F41D9.2	183653_at	---	6.81209	7.7921	1.50466	4.39717	1.80288
Y51A2B.1	179786_at	---	6.80936	6.09667	1.084	1.03119	3.23542
Y48A6B.2	181088_at	---	6.80821	2.89484	1.66532	1.77018	1.06149
F36A2.12	181488_at	---	6.79577	7.68997	1.04043	3.14262	-1.04235
8132061	172063_x_at	oat-1	6.7955	3.20537	2.89245	1.44423	3.90876
ZK596.2	190621_s_at	---	6.77138	5.13681	-1.06685	2.4124	1.01614
AU113659	175170_s_at	dod-19	6.7561	8.24297	-1.12753	2.03761	1.986
C01C4.1	193825_at	nlp-1	6.7469	8.36271	1.57688	4.01974	2.15671
K01A2.5	183827_at	---	6.74411	5.74063	2.00257	2.66907	2.61271
F58A6.5	181667_s_at	---	6.7412	7.58402	-1.00014	1.65542	-1.01652
T16H12.6	189254_s_at	kel-10	6.72669	7.98642	1.00548	-1.00201	-1.00204
T02C5.1	179947_at	---	6.72395	7.23852	2.44198	3.72207	3.35528
C52D10.1	176271_at	---	6.72003	12.4284	1.95458	2.62425	1.22168
Y73F8A.9	172443_x_at	pqn-90 /// pqn-91	6.71212	2.15917	-1.07718	1.34202	-1.05907
C17H12.12	186931_at	---	6.7073	8.24296	1.08536	4.47343	-1.02579
B0218.8	180562_at	clec-52	6.70718	13.0004	3.62987	23.6952	2.74633
C39H7.4	181014_at	---	6.70553	9.66235	1.65346	3.18956	2.35071
M60.1	177368_at	---	6.70481	11.7342	2.92422	6.53271	9.40505
K11G12.1	186131_at	---	6.70414	6.37665	4.54366	5.52201	4.30076
C41G7.6	172234_x_at	---	6.7002	8.33363	-1.17695	3.46271	-1.20848
M88.1	190886_at	ugt-62	6.69706	5.57113	-1.19858	-1.23223	-1.40347
F10C1.7B	192118_s_at	---	6.69519	8.73678	1.6396	5.45169	2.78751
C49G7.3	180177_at	---	6.69382	4.80174	4.11875	-1.0521	2.39312
C37H5.9	181308_s_at	---	6.68796	11.6084	3.43531	8.03167	2.95402
F37A4.4	187579_at	---	6.68266	9.29028	1.01957	2.48837	-1.00244
R12A1.4	191666_s_at	ges-1	6.67488	11.1051	2.2503	1.97226	2.56978
AV203160	175120_at	---	6.67364	6.69054	1.93191	3.43608	2.23883
M60.2	177375_at	---	6.67331	10.3229	2.69687	6.24657	9.09612
B0379.7B	180415_s_at	---	6.67085	6.89758	1.00817	2.73775	-1.08202
T21C12.2	193009_at	hpd-1	6.6569	8.5237	6.24929	4.5918	3.21647
F29D11.1	193872_s_at	lrp-1	6.65321	4.30807	1.78873	2.70448	2.15743
Y66A7A.7	176711_at	---	6.65172	4.39236	1.03509	1.27741	1.17339
F43B10.2	185640_s_at	---	6.6311	6.32894	1.53731	2.12221	1.22997
F15G9.1A	187446_s_at	---	6.62381	4.61537	1.23554	2.94827	1.22296
Y46G5A.29	184662_at	---	6.62218	8.2331	-1.0239	2.80878	-1.04972
C07E3.3	178248_at	---	6.61509	4.95834	1.63208	3.29879	3.5403
B0205.10	184846_at	---	6.60817	17.8336	-1.00521	3.20294	-1.0125
CEK123C9R	174952_s_at	---	6.60712	5.96264	1.06518	4.62704	1.63821
CEC1733	171849_x_at	flp-15	6.60168	9.03254	1.70816	4.30729	2.27359
C11E4.1	190329_at	---	6.59384	6.43159	2.64311	2.47882	2.66408
ZK816.2	193862_s_at	---	6.59164	4.52688	1.23125	1.74951	1.78665
CEK006E5R	174508_s_at	---	6.5913	7.56551	-1.00056	1.33186	-1.00784
B0222.6	172472_x_at	col-144 /// col-10	6.59113	5.6483	1.51504	3.12914	1.50683
F27C8.1	192458_at	aat-1	6.56099	5.21831	1.01177	1.3012	1.40291
F36A2.11	181192_at	---	6.56062	7.27757	1.00347	1.85633	-1.02803
AU113264	175245_at	fmo-4	6.54752	6.23112	1.27204	3.38989	1.28915
F39G3.5	180165_at	---	6.54355	8.41128	1.80636	4.00609	2.03818
F16B4.4	183062_at	---	6.53987	7.35921	2.779	4.24823	4.20562
F36H9.5	180741_at	---	6.53766	2.92027	1.01124	1.64072	1.00043
C34G6.6	183775_at	---	6.52963	10.5719	5.06854	8.23538	11.2995
AV200181	171901_x_at	haf-4	6.52918	12.1121	1.63437	4.21099	1.53048
AV199601	173395_s_at	dpy-18	6.52548	3.92537	1.16986	2.31745	1.25557
T19C9.8	179098_at	---	6.5163	7.51975	1.17683	1.19852	-1.0248
F21A3.2	189261_at	---	6.49931	7.31237	3.55112	3.72543	4.05108
F58D5.7	177706_at	---	6.49524	14.3874	1.01175	2.02207	-1.00291
Y53F4B.28	188307_at	ptr-20	6.49245	4.03684	1.66035	1.36115	2.08521
ZK6.7	187925_at	---	6.47965	7.18021	5.0665	5.31514	5.65332
C08B6.1	191689_s_at	ugt-17	6.46376	9.65824	3.53681	4.99603	2.05751
H36L18.2	179787_at	---	6.45841	6.44241	-1.05286	4.59018	1.27095
ZK525.1	172214_x_at,188030_s_at	---,flp-15	6.45768	8.24319	1.56708	4.24758	2.1972
M02B1.4	178523_at	---	6.45663	7.7142	1.01071	1.30168	-1.0015
T14A8.2	183575_at	---	6.44679	4.11957	1.01614	2.68499	-1.04601
T22C1.8	192761_s_at	---	6.44289	6.29554	-1.00301	2.12464	-1.01607
F11E6.8	192199_at	---	6.44062	2.47995	1.01369	1.09617	-1.00036
R09A1.2	183165_s_at	---	6.42511	6.85303	-1.00907	2.05842	-1.01384
F33D11.3	188589_at	col-54	6.42355	4.09654	1.12877	1.82568	1.15053
C01F6.2	177495_at	---	6.41848	6.93353	1.07442	3.05036	1.05094
C06E7.4	183539_s_at	---	6.41236	4.16869	1.06924	1.58212	1.17331
C34G6.2	184158_at	tyr-4	6.41084	6.72845	2.88136	4.31163	3.14914
C41154	173656_at	---	6.40786	8.39314	1.4141	3.30294	1.11405
F25H8.6	179254_at	---	6.39587	2.98592	-1.12729	1.65775	1.03217
Y51B9A.5	182001_at	---	6.3944	6.86733	1.03044	1.57474	-1.03195
T02E1.6	178761_at	---	6.38273	6.99054	-1.06102	1.89708	-1.06987
CEC1263	173045_at	---	6.37818	8.60481	1.75272	1.98006	1.32053
R09B5.8	172405_x_at	cnc-3	6.37406	11.737	15.2406	9.71499	10.8717
Y73F8A.8	172442_x_at	pqn-90 /// pqn-91	6.37351	1.78538	-1.04611	1.32324	1.0215
H05L14.1	188976_s_at	---	6.37017	8.09618	-1.06674	2.60213	-1.08438
C54461	171791_at	lrp-1	6.36801	5.47375	1.81291	2.56955	1.89948
T11B7.2	177764_at	---	6.36724	6.16454	1.18506	2.24597	-1.19068
W06A7.4	178752_at	---	6.35912	5.75237	1.5542	4.13554	-1.12177
F19C6.5	186597_at	---	6.35163	7.28622	1.39695	1.3068	1.19253
ZK637.12	187142_at,187143_s_at	---	6.32634	7.36551	0.0218054	1.78476	-0.0214522
Y44A6D.2	180617_s_at	---	6.32165	3.76257	1.16654	2.43941	1.11684
K08F8.4	193649_s_at	pah-1	6.32055	8.8727	3.80752	7.34423	3.54356
C35C5.7	187598_at	---	6.31483	7.60431	2.14458	5.03589	14.0171
C15B12.1	189700_at	---	6.29897	5.32702	1.20639	2.71639	1.1863
Y49E10.10	184537_at	---	6.29356	4.36521	-1.00292	1.76854	1.22002
Y73C8B.3	184504_s_at	---	6.27815	4.59657	1.35768	2.609	1.42194
F38B2.1	193131_at	---	6.2739	5.60039	1.57876	2.21068	1.2801
K02G10.7	192076_at	---	6.26325	10.5245	12.7058	9.17033	12.4596
T26A5.1	184072_at	tag-200	6.25564	8.23832	1.01292	2.29606	1.00533
C26B2.8	183496_at	---	6.25478	2.24592	1.01987	1.08573	-1.00275
T05A6.1	178704_s_at	cki-1	6.24874	3.30902	1.41213	2.66472	2.34701
C30F12.5	176410_at	---	6.24366	5.29012	1.31211	2.47114	1.61392
F36D3.8	177803_at	---	6.23137	4.9981	1.00818	2.07214	-1.02042
F17C8.2	189600_at	col-89	6.22065	3.89531	1.13953	1.96801	1.12609
C23H3.7	187729_s_at	tre-5	6.21554	4.55415	3.87532	1.10289	15.3799
F56A4.2	180592_s_at	---	6.21146	4.65125	2.3426	6.78362	2.23624
CEK025B6R	194260_x_at	---	6.206	5.55604	2.02435	2.8739	1.37604
Y43C5A.2	193975_at	---	6.20444	10.6481	3.97296	4.48706	5.55909
F53F4.5	191646_at	fmo-4	6.20266	5.05751	1.14533	3.21734	1.09283
ZK1127.10	192114_s_at	---	6.19635	9.43968	9.1463	6.3186	6.93187
F55A12.4	189280_at	---	6.1921	8.47596	4.15867	1.57536	4.52005
C24B9.3	183010_s_at	---	6.19189	10.0455	3.89093	4.04557	3.95372
C34C12.7	187284_at	---	6.19178	6.24373	1.36463	2.75675	1.29232
K06A5.3	179981_at	---	6.18607	9.53313	-1.01215	1.4738	1.12677
CEK010AYR	174995_s_at	ptr-6	6.18235	6.29954	-1.00023	1.84205	-1.02573
R02D3.1	189080_at	---	6.17375	6.23375	4.92742	3.83667	3.83338
CE12F3	173940_at	---	6.16906	6.18047	1.28307	2.77674	1.99844
T06E4.4	172709_x_at	col-147	6.16248	5.37711	1.71795	3.84253	1.64525
AU114824	175109_at	---	6.15378	8.61186	2.27398	4.38816	3.43291
C25D7.1	179453_s_at	---	6.15116	11.7004	1.00004	4.21761	-1.21488
R102.2	177365_at	---	6.14625	5.39553	1.71997	1.94747	1.99998
Y105C5A.4	172605_x_at	pqn-76 /// abu-5 /// pqn-78 /// pqn-79 /// pqn-90 /// pqn-91	6.14558	1.78221	1.00092	1.27574	-1.0039
Y106G6E.3	184492_s_at	---	6.13855	3.25214	1.00536	1.20018	-1.04393
F07A11.4	192917_s_at	---	6.13542	5.75327	1.27758	1.68295	1.01861
ZK228.4	179599_at	---	6.12888	3.98034	1.52833	1.02635	-1.62192
AV182775	175272_at	---	6.12304	5.41224	1.00062	1.37581	-1.01854
F42A9.3	180761_at	---	6.11707	4.18554	-1.07146	1.22142	-1.09828
F44B9.2	176121_at	---	6.11607	8.42306	1.6163	3.09876	1.43698
F56F4.5	191679_s_at	opt-3	6.10268	3.34291	1.25611	1.7143	1.26493
T28H10.3	192181_at	---	6.10054	6.35614	2.25777	2.38389	4.39194
M162.5	177250_at	---	6.09723	4.2558	2.03172	5.54863	1.9429
Y119D3B.M	176131_at	---	6.09619	3.49554	4.9933	2.14723	6.13501
Y45F10B.13	186562_s_at	---	6.0951	6.02025	1.53789	2.06437	1.29062
C52E4.5	190323_s_at	---	6.09509	9.09918	2.79517	4.53786	2.15946
C53291	173282_s_at	tre-3	6.08834	11.06	3.39953	4.02899	3.31171
F08A8.1	194057_at	---	6.08452	7.18025	2.38631	4.38349	2.24175
K01D12.8	183361_at	---	6.08359	2.8911	1.05334	1.41907	-1.04017
ZC455.10	192930_s_at	fkb-4	6.07057	4.29381	1.04177	1.72636	-1.03785
W02F12.2	185693_at	---	6.06714	4.99142	-1.00922	1.5889	1.12723
T22B11.2	185412_at	---	6.06246	5.20072	-1.00066	1.1258	-1.01446
C01G6.1A	192699_s_at	---	6.06077	5.57428	3.35913	4.7482	7.013
T14D7.2	178515_s_at	---	6.04732	5.88564	1.20879	3.49044	2.217
F46G10.1	181137_at	---	6.03736	9.33508	1.80863	5.72892	4.24059
T21B10.6	189076_at	---	6.03231	3.43768	1.0075	1.00711	-1.0363
C70215	173480_s_at	cyp-32B1	6.02523	8.95451	1.96462	3.73839	5.64301
T23B12.8	184855_at	---	6.02474	8.4045	1.87514	9.57851	2.89571
C57654	174492_at	---	6.01777	7.37259	2.3577	2.855	1.73287
ZK945.1	188734_at	---	6.0049	8.43029	2.22283	2.64739	3.07687
AV200084	175390_at	flp-16	5.99679	3.83519	1.12501	3.60678	2.26631
C29800	174294_at	---	5.99403	3.83317	-1.00738	1.1546	-1.0416
ZK1290.12	191180_at	wrt-1	5.97451	10.2784	-1.02808	6.25814	1.13743
K01D12.5	182927_at	---	5.97354	2.12925	1.01401	1.08599	1.01161
Y53F4B.31	191331_at	gst-28	5.96738	16.7314	3.11228	4.46745	3.21764
K09E4.1	178261_at	---	5.96061	9.40412	1.01863	1.51346	-1.00257
Y75B8A.28	185399_at	---	5.95958	3.89627	1.06943	1.47607	1.17273
F36D1.4	172242_x_at	---	5.95582	6.34109	1.08243	2.40827	1.02127
ZK6.8	177276_at	---	5.94682	6.15375	3.92237	2.99237	3.53271
D2007.1	176025_at	---	5.94664	8.05071	1.55156	1.59716	2.59407
C05B5.6	186950_at	---	5.94451	4.06036	1.32327	1.65993	1.86624
W04G3.8	177650_at	---	5.94081	12.3621	1.4474	10.1423	3.10296
K03E6.5	191999_s_at	unc-1	5.92975	4.58433	1.37595	2.27838	1.07207
R06B10.3	186278_at	---	5.9213	7.34889	3.02823	4.13565	3.17807
B0496.3	187747_at	---	5.91911	5.92183	1.07719	3.19106	1.0553
T05C12.1	190764_at	---	5.91834	8.07104	1.05416	1.9841	-1.03128
ZK1010.5	183229_s_at	---	5.91786	7.78144	1.08596	2.3257	-1.10879
CEK099D7R	174785_at	---	5.9164	4.32455	1.503	1.22883	1.03958
C42D8.1	182003_at	---	5.87792	9.97728	1.3947	1.94509	1.51763
Y22F5A.5	183028_s_at	lys-2	5.86764	5.67896	-4.39801	-1.59628	-2.10965
F55D12.2	183001_s_at	---	5.86648	3.56606	1.29403	1.53108	1.01974
R10H1.1	190234_at	---	5.86274	8.03859	1.47611	3.85896	1.99992
Y42A5A.2	181027_at	---	5.85478	2.60421	1.01367	1.13185	-1.03196
F08B12.4	183641_at	---	5.82867	7.54034	2.6004	4.87854	4.78961
C17H12.5	191909_at	---	5.81388	7.70827	1.00663	3.0586	-1.01013
R10H10.2	191552_s_at	spe-26	5.78914	6.83739	1.00894	1.3051	-1.00348
K07E3.3	193127_s_at	dao-3	5.78817	5.47437	1.35054	2.10813	1.81533
F55G11.4	182970_at	---	5.78718	6.14173	12.5133	1.34323	8.68271
C54A12.1	188240_at	ptr-6	5.78633	4.56163	1.00346	1.25185	-1.01919
T08A9.2	180837_at	---	5.78336	8.87399	1.72044	5.31712	1.73331
Y47D3A.10	186275_s_at	tbx-34	5.78008	6.45888	1.06884	2.50824	-1.00041
Y119C1B.C	176163_at	---	5.77069	5.54203	1.46293	2.07984	1.72021
D1044.1	187222_at	---	5.74527	9.86923	2.27676	1.64155	1.72362
ZK6.11	177783_at	---	5.74131	6.56589	-1.09372	3.42122	2.43605
B0218.7	180422_s_at	---	5.73362	6.19589	-1.06642	2.73125	1.01165
C02H6.2	182323_at	fbxa-105	5.73253	2.0472	1.01885	1.04438	1.02282
AU115707	175298_s_at	---	5.72785	6.98435	1.39508	3.92395	1.54541
B0272.4	192135_at	---	5.71466	6.9764	2.46358	2.4409	2.28943
K11G9.5	179733_s_at	---	5.71442	7.71988	3.21979	2.58397	1.71236
C36C5.5	182575_at	---	5.71223	4.73429	-1.01395	2.31944	1.39503
F40F9.9	190837_at	aqp-4	5.70807	7.23272	-2.08227	2.48046	-1.75023
C44B7.7	180010_at	---	5.70053	7.37199	3.4658	2.68733	2.79306
T03D8.3	191034_s_at	sbt-1	5.6994	4.15964	2.53081	3.65565	2.54734
Y22F5A.4	182989_at	lys-1	5.69236	7.43296	2.41395	2.15425	2.6783
C34F11.3	189114_at	---	5.69146	5.79271	1.6576	3.35046	1.3104
F23B12.3	183603_at	---	5.68996	7.16086	1.80793	4.72778	1.96473
C01B4.8	181239_s_at	---	5.66909	1.19231	1.00092	1.52257	-1.01122
ZC581.7	190704_s_at	---	5.66272	8.24193	1.05657	1.44952	-1.00342
C38C10.3	187215_at	---	5.66055	7.01043	1.00373	1.76943	-1.00312
7533011	175821_s_at	---	5.6603	4.80892	1.83245	2.93851	1.80809
C44B12.2	191389_s_at	ost-1	5.65793	5.60339	1.74332	3.55637	1.65502
C06A8.3	191204_s_at	---	5.65719	5.08648	3.34729	3.94403	2.93737
F25C8.4	189731_at	---	5.65306	5.91176	1.76683	1.99867	2.04091
ZK430.8	188716_s_at	---	5.65301	4.20892	1.69104	2.49723	1.34699
R08H2.1	188882_at	dhs-23	5.63354	2.69628	1.05171	1.62762	7.97453
F21H7.2	178141_s_at	---	5.63204	5.13665	1.10194	2.28875	1.04756
D1014.5	181440_at	---	5.63185	5.99376	1.04881	1.35949	-1.02516
Y41C4A.13	186418_at	---	5.62783	4.39147	1.53119	2.3932	1.64246
AU115660	175257_s_at	---	5.62261	13.0874	3.21439	3.20187	3.16726
F56C9.7	181671_s_at	---	5.61899	7.48975	2.86968	4.28284	3.6614
F10C1.2B	192149_s_at	---	5.61808	4.54667	1.91779	2.53302	2.0102
F42C5.10	186308_s_at	---	5.60467	8.43088	1.03767	3.92361	1.3324
C14F11.4	184320_at	---	5.60386	4.18691	1.05277	2.95316	-1.18008
CEK046H5R	173944_at	---	5.594	2.37096	1.06776	1.60783	3.80974
Y57G11C.14	187045_at	---	5.58439	5.31226	1.0014	1.61147	1.11571
Y48B6A.5	180715_at	---	5.58383	6.20236	-1.04055	2.16442	-1.09186
ZC416.6	188470_s_at	---	5.58112	6.93806	1.94871	2.67172	1.43398
C50907	173561_s_at	---	5.5733	7.49271	2.23396	4.41161	1.91799
F32B4.2	179117_at	---	5.57152	6.02848	1.02253	1.8324	-1.07807
CEK024B4R	174629_at	---	5.57062	5.98311	1.58461	1.98195	1.68458
T21C9.6	190657_at	---	5.56736	10.7965	2.40029	3.13877	2.8614
ZC101.2A	172932_x_at	---	5.56706	4.11299	1.55921	2.01936	1.26689
C57608	172986_s_at	---	5.55112	5.8555	1.46917	3.19569	2.0059
F49E12.6	189678_at	---	5.5483	2.88935	1.43841	1.36624	1.95832
K12C11.3	184547_at	---	5.53862	9.0347	1.10568	2.72714	1.35329
Y66H1A.5	186092_s_at	---	5.53678	8.57053	1.66059	5.59695	2.83965
R07G3.8	180845_s_at	---	5.53632	5.72811	2.20171	3.30257	3.0229
F32A5.1	189171_at	---	5.5343	7.50183	1.4655	2.81534	1.80396
C42D8.8	188878_s_at	---	5.53396	4.82357	2.81862	3.33672	3.78486
F25B5.1	187522_at	---	5.51242	6.97926	2.2565	2.55313	1.78142
T13G4.D	175856_at	---	5.51114	5.34902	1.61791	2.18009	1.72602
K08C7.2	191849_at,191850_s_at	fmo-1	5.5088	4.67267	-1.09179	1.70848	1.33679
T19D2.1	180542_at	---	5.50323	3.00486	1.01917	1.96897	-1.00113
H41C03.3	185456_at	---	5.49121	6.50073	1.86372	2.64225	1.45397
T04H1.9	189718_at	tbb-6	5.48823	3.00493	-1.05553	1.00154	1.03112
F16C3.2	178041_at	---	5.48515	7.88549	1.96351	3.59765	6.11849
Y38A10A.2	187162_s_at	---	5.47377	3.48427	1.09632	2.11389	-1.03035
F26A1.10	184622_at	---	5.46659	2.88751	1.0341	2.9244	1.30205
F07H5.4	172626_at	---	5.46615	5.48324	1.68258	3.52968	2.18143
F08C6.7	188814_s_at	unc-98	5.46217	3.27267	-1.0448	1.62707	1.08816
Y51H4A.24	172511_x_at	---	5.44953	7.83002	2.03177	4.61019	1.6914
ZC250.1	188259_at	cyn-17	5.4484	5.1905	1.00857	1.07911	-1.013
C47A4.5	172265_x_at	---	5.44637	6.81093	-1.0528	2.32689	-1.14002
H20E11.3	186143_at	---	5.44328	13.7991	1.59467	3.06543	1.21836
F35G2.4	193464_s_at	phy-2	5.436	5.21541	1.77393	4.61541	1.70417
K10G9.1	192656_s_at	---	5.43515	4.05868	1.38208	1.39831	1.68423
CEC5594	175078_s_at	---	5.42607	3.40163	-1.23099	1.66948	-1.16444
F32G8.5	188294_at	col-152	5.42598	2.87885	1.04759	1.72571	-1.00517
R06F6.11	187447_at	tag-209	5.41615	5.48896	2.07652	4.56045	2.3303
H06O01.4	191742_s_at	---	5.41041	5.90266	1.00628	1.73308	-1.02084
T03F1.11	185826_at	---	5.4079	3.21797	1.04277	1.31414	1.20588
D2092.8	172292_x_at	---	5.40708	3.41563	-1.07741	1.75666	1.04181
M01F1.5	190858_s_at	---	5.40186	7.54606	1.8704	2.4379	2.6081
AV202093	175112_s_at	---	5.39053	3.40222	3.87439	1.58471	5.8657
C49C8.5	179858_at	---	5.38897	8.5529	1.78528	6.76978	10.9589
F55B11.4	182808_s_at	---	5.38646	7.20973	1.70415	2.63613	1.96231
Y113G7C.1	191994_at	---	5.37542	7.62389	1.00736	2.11629	-1.02905
T25B6.2	190121_s_at	---	5.37243	9.02694	1.21385	3.34745	-2.12292
F29B9.8	182443_at	---	5.36548	3.02486	2.05725	2.18388	2.23532
K09E2.3	183332_at	---	5.36068	4.12152	1.47395	3.15189	1.62959
F25E2.4	192454_s_at	ifd-2	5.36024	5.69183	-1.4108	2.34496	1.33257
R57.1	190113_at	---	5.34969	7.78827	2.39155	3.05321	2.30252
K05F6.5	182081_s_at	fbxb-44	5.34844	9.56188	8.19653	2.93983	4.81308
F54E2.1	180150_at	---	5.34228	6.52437	1.50384	1.15604	1.13069
C55C2.2	188260_at	ssp-19	5.33929	2.81404	-1.00461	3.08551	-1.0418
B0213.14	189485_at	cyp-34A8	5.3246	4.3134	3.13554	1.49643	2.20016
F21C10.9	185902_at	---	5.31889	4.54403	1.33653	7.10814	1.00072
T01D1.4	181722_s_at	---	5.3153	3.95045	1.313	1.8515	1.08664
F28E10.2	184744_at	---	5.31422	4.79119	2.05774	1.8309	3.41799
F35C5.6	194044_at	clec-63	5.31149	7.09358	3.70006	4.53936	4.8912
Y105C5B.9	185162_at	---	5.30605	5.52543	1.4798	1.9328	1.33206
F55H12.4	180707_at	---	5.30406	10.0672	5.27993	6.26717	2.43591
AV179694	173210_s_at	---	5.26949	6.45781	-1.03955	1.66892	1.35776
C50D2.1	182629_at	---	5.2654	6.45229	1.0052	1.58535	-1.01143
W10G6.3	193108_s_at	mua-6	5.259	4.72923	1.56928	2.11903	1.07308
F46C3.3	190332_s_at	hum-4	5.25839	5.26814	1.32584	2.84333	1.27684
Y53F4B.29	191431_at	gst-26	5.25727	8.69094	1.85842	4.2397	1.36485
C25D7.2	172231_x_at	---	5.2504	6.49438	-1.04747	2.50173	-1.08936
C44H4.3	193344_at	sym-1	5.24519	8.96086	5.29791	8.64601	12.2161
C34C6.3	192106_at	---	5.24282	2.75148	-1.1337	1.1648	1.03022
C10H11.6	185055_at	ugt-26	5.23989	3.81434	1.09904	1.29258	-1.42109
F49D11.8	184319_at	cpn-4	5.22979	4.5112	2.54029	2.35218	2.09104
F30H5.3	191217_s_at	---	5.22804	3.33861	1.00366	1.86932	1.00226
CEXT00338	175568_at	---	5.22542	6.49078	1.77375	2.68681	1.44123
F54D1.1	179406_at	---	5.22043	3.90128	1.00413	1.2802	-1.00507
Y41E3.5	172243_x_at	---	5.21463	4.64717	1.58084	1.66646	1.44832
CEC0583	174467_s_at	---	5.21451	4.61787	1.2127	1.74813	1.08603
H03E18.1	185608_at	---	5.21028	14.5559	-1.00559	4.55293	1.10072
ZK892.3	189456_at	---	5.20887	4.18658	1.01077	1.83807	-1.00405
Y41C4A.8	183663_s_at	---	5.20552	5.36483	1.1645	1.48327	1.37394
C28A5.3	189583_at	nex-3	5.2015	4.91946	1.6613	1.65214	1.84173
F11A3.1	190400_at	---	5.19769	9.05657	3.90158	4.4384	3.82482
F23B2.11	191274_s_at	pcp-3	5.1969	10.7396	1.18229	3.98196	-1.0942
F13D12.9	180072_s_at	---	5.19662	8.41971	1.00268	1.21675	-1.00251
2190266	173472_s_at	---	5.18953	5.45404	1.75318	2.32591	2.12568
Y47G6A.26	186840_s_at	---	5.18329	3.87927	1.00345	1.59603	-1.00453
F41E7.8	177492_at	cnc-8	5.18261	6.20206	1.48564	4.01666	1.26525
H04M03.1	186305_at	---	5.18196	5.06974	-1.00243	1.60423	-1.01559
T11G6.3	192962_at	---	5.18143	3.64957	1.40741	2.98808	1.92616
C15C7.1	183083_at	---	5.17821	6.37561	1.03231	2.60179	1.18655
F54C1.8	180594_at	---	5.17638	7.3172	1.0042	2.01148	-1.00153
CEK009AYR	173748_at	---	5.17143	5.55928	1.97571	2.13535	2.25798
Y37D8A.5	181630_at	---	5.16776	8.7074	1.00649	2.96719	-1.00784
C12D12.2	193668_s_at	---	5.16648	4.79758	3.33886	2.3959	3.10526
Y49C4A.8	176819_s_at	---	5.16394	6.06454	2.21715	2.3913	1.79492
C45192	194221_x_at	---	5.15996	4.56471	1.16292	1.7188	1.19225
T06E4.8	177647_s_at	---	5.15707	1.49954	-1.00357	-1.01831	-1.03542
Y106G6D.3	185452_at	---	5.15644	5.26848	1.06931	1.73418	-1.03957
Y49F6B.8	184688_at	---	5.15049	4.98722	1.01737	1.99588	-1.00031
Y73F8A.12	184302_s_at	---	5.14626	5.05503	1.01225	1.23069	-1.03459
K08C7.3	189605_at	---	5.14046	5.9362	1.70093	2.68049	2.24082
F14E5.4	189438_s_at	---	5.13522	3.37643	1.45622	1.65381	1.43602
AU113368	173144_at	clec-85	5.13185	7.98201	2.77305	1.20389	3.8051
C42C1.9	182692_at	---	5.12723	5.15858	-1.01427	1.64236	-1.02319
C10G6.1	180607_at	---	5.12611	4.73786	1.15802	1.91016	1.64613
K03E6.6	188438_s_at	pfn-3	5.1241	4.4595	1.17556	2.64716	-1.08204
C59279	174122_s_at	---	5.11931	5.64465	1.36024	2.45417	1.49959
ZK622.1	190794_at	---	5.11536	1.87678	-1.01864	3.13803	-1.02055
CEK059GXR	174994_at	---	5.11367	4.71422	7.4567	4.79095	5.70376
F35E8.8	191382_at	gst-38	5.1107	7.05766	1.10498	1.17389	1.13748
AV202487	175143_s_at	---	5.10018	5.48499	2.55468	5.12473	2.13289
F18E3.7	190646_s_at	---	5.09369	7.36893	3.18154	3.90233	3.13853
C05E11.8	188353_s_at	flp-12	5.09103	4.42223	2.07	2.797	2.47284
Y37E11B.10	187534_s_at	---	5.08465	7.23017	-1.28744	2.93425	1.02438
T27A1.4	190374_at	---	5.07927	6.88326	1.37613	1.94006	1.1993
K09G1.2	177687_at	---	5.07191	6.27062	-1.06002	1.5141	-1.04825
C18A11.7	188558_s_at	---	5.07081	5.54016	1.26584	2.85291	-1.08546
AV184300	194263_x_at	---	5.0703	5.52953	2.5864	4.45551	2.46234
W05H9.1	179806_at	---	5.06325	5.44824	1.76298	2.87352	3.0122
C38649	174166_at	---	5.04889	4.30331	1.22853	2.88651	1.09281
F45H10.4	183449_s_at	drr-1	5.04791	5.75536	-1.16866	1.55142	1.47398
C04G2.5	177500_at	---	5.04783	6.71077	1.00679	1.34812	-1.00996
F44G3.7	178819_s_at	---	5.04489	6.50501	1.01706	1.07601	-1.00186
CEK113H9R	174978_at	---	5.04135	4.76446	1.3261	2.35021	1.74909
F09F7.6	182470_at	---	5.03517	6.1645	2.85593	3.93018	5.69309
AV185282	175552_at	---	5.03167	3.71743	1.0777	1.04742	1.57066
W01A11.3	185846_at	---	5.03042	3.89216	1.11937	1.65812	1.24837
Y38C1AB.5	186604_s_at	---	5.01134	4.09836	1.01983	2.03601	1.02261
F36G3.2	186789_s_at	---	4.9993	5.99759	1.43704	3.89459	1.25169
F47G6.4	188221_at	spe-15	4.99888	5.59254	-1.33228	1.75677	-1.09288
F35C5.9	194067_at	clec-66	4.9987	7.19189	-1.78383	-1.4479	-1.57721
F40F12.3	181145_at	---	4.99638	6.64179	1.00741	1.38044	-1.01345
CEK111F7R	175020_at	---	4.98679	5.09308	1.58767	2.32206	1.96934
T08B1.4	182980_at	---	4.98099	4.11772	1.72099	2.32627	2.39988
F44G4.5	178182_at	---	4.96902	4.24586	1.03301	2.53099	-1.12754
F28H1.4	182303_at,182304_s_at	---	4.95927	4.48437	-1.08443	2.55	-0.075175
K07C11.8	186360_at	---	4.95298	4.21963	1.56742	3.68275	1.05076
ZK1128.7	189721_at	---	4.95182	3.62252	1.1024	2.21478	1.22923
K05B2.5	184026_at	---	4.94753	5.78039	2.16898	3.3825	1.36907
K07C11.5	191793_at	tag-225	4.94703	4.73242	2.5358	4.65232	3.08908
CEK018G5R	174686_at	---	4.94582	5.18511	1.36547	1.35819	1.01808
B0213.3	172427_x_at	nlp-28	4.94504	6.29249	5.51273	4.44692	6.83376
AV184932	173350_s_at	---	4.94101	4.86485	1.46362	3.14062	1.16232
T28C6.8	179102_at	---	4.93804	5.02256	2.34769	3.01251	3.43722
F47B3.1	191766_s_at	---	4.93609	6.50967	-1.00793	1.66299	-1.09228
C37C3.6A	190057_s_at	---	4.93411	4.11011	2.18229	2.75076	1.98179
F58E10.7	184175_at	---	4.92753	1.61097	1.06827	-1.03566	1.43874
W04D2.1A	189086_s_at	---	4.91811	5.24353	1.63168	2.61645	1.60848
F47B3.7	183616_s_at	---	4.91435	4.15769	-1.00908	2.53813	-1.11975
T25D10.4	187681_at	---	4.9105	3.07049	1.39653	1.27648	1.60896
C68456	173523_s_at	---	4.90964	3.52602	5.85036	3.79675	3.5744
C58535	172997_s_at	---	4.90542	7.2694	2.78285	3.86079	3.66208
F28A12.4	188660_s_at	---	4.89999	5.21855	3.78489	3.9788	3.50275
T06C10.1	184839_at	---	4.89072	4.50279	2.12679	2.49136	1.57765
C24A3.2	181559_at	---	4.88685	4.30079	1.70098	2.53251	1.50172
416296	173504_at,173505_s_at	---	4.88054	4.70069	2.47937	2.46625	3.22028
W02B12.7	190397_s_at	klp-17	4.88022	8.7302	1.08759	1.87319	1.00353
C16D9.4	179704_at	---	4.87926	7.35699	1.16726	1.77197	1.43293
F40A3.6	181442_at	---	4.87883	5.33752	1.54906	4.19285	1.77109
R102.7	177362_at	---	4.8666	5.18042	1.19213	1.98968	-1.01916
C06G4.4	187203_at	---	4.85961	4.77741	-1.17853	2.03843	-1.1503
C38C3.3	181243_at	---	4.85592	8.12995	1.00581	1.9233	-1.00114
T20D3.2	179013_s_at	---	4.85366	5.8835	2.57992	4.04266	3.4061
F14E5.5	177829_at	---	4.85026	3.81022	-3.858	1.63779	-3.00519
CEK046C8R	174674_at	---	4.83668	7.67675	1.88445	3.58722	1.84704
F56A11.6	185873_at	---	4.8308	4.92869	-1.02054	1.64364	-1.02344
CEC699	171782_x_at	---	4.82974	4.36855	1.21324	1.97799	1.27623
C26F1.5	184091_at	grl-10	4.82482	4.35317	-1.05239	1.75642	-1.02755
AU109732	173905_s_at	ugt-46	4.822	10.5378	3.023	4.13779	1.6818
C28G1.3	192344_at	---	4.8169	7.01172	1.12935	1.77029	1.22637
K02D7.1	189003_s_at	---	4.81478	5.22332	3.08353	3.75578	3.552
W06D4.1	172960_x_at	hgo-1	4.81461	6.18245	3.78319	3.91362	3.56462
E01A2.7	176120_s_at	---	4.81349	4.96254	2.29759	1.53797	2.4263
C43765	173644_at	---	4.8049	6.78443	3.25069	3.79345	3.53113
AV178627	175172_at	---	4.8019	4.52304	1.41727	2.45573	1.70368
C26F1.1	184051_at	---	4.801	3.77417	-1.00962	1.26593	1.04973
K08D10.8	185211_at	---	4.79359	4.45405	1.1763	2.39823	1.05064
F26E4.2	178600_at	---	4.79156	5.02264	1.43897	2.1718	2.15283
T23G11.6	194068_s_at	---	4.78445	3.71519	1.04394	2.60698	1.23422
F48G7.5	183665_s_at	---	4.77959	2.39766	-1.0023	1.11927	-1.01375
T04B2.2	194016_at	frk-1	4.77782	8.16765	-1.36192	2.17132	-1.34412
T06E4.6	172710_x_at	col-146	4.7747	4.77861	1.67035	3.49585	1.44955
C53791	171862_s_at	---	4.77375	9.55958	3.67132	2.76156	5.28081
R08E3.1	191828_at	---	4.77178	7.24912	2.60168	3.11374	4.06601
D2045.8	191879_at	---	4.77141	4.00404	1.37716	1.59617	3.21008
Y4C6B.6	180669_s_at	---	4.76483	8.38808	4.40869	3.57006	5.40489
R10H10.3	193660_at	---	4.76457	8.61771	3.20576	3.80588	3.0596
Y45F10B.3	172537_x_at	---	4.75775	5.30742	1.02039	2.61039	-1.07882
AV184312	171910_x_at	---	4.75763	4.74183	2.99579	3.83817	5.87852
Y71H2AL.F	177186_s_at	---	4.75525	2.78101	1.13968	1.70829	1.35607
F28H7.8	187031_at	---	4.75523	3.02815	1.14143	-1.0113	1.1111
F59A3.8	189112_at	---	4.75232	7.08634	1.00239	1.473	-1.02247
AV200177	173405_s_at	---	4.74634	7.59975	2.9112	2.52404	2.43665
K04A8.1	181403_at	---	4.74541	7.00915	1.59841	2.58773	3.04763
C44B7.9	194038_s_at	pmp-2	4.74296	4.13287	1.25331	2.12065	1.45342
K09C6.8	181331_s_at	---	4.74238	8.82278	1.01083	1.78739	-1.0276
F25D1.5	188921_at	---	4.73946	6.38704	3.18757	1.75264	11.5549
T20D4.11	184438_at	---	4.7353	3.47596	-1.14025	1.29334	-1.05237
F56F10.1	189048_at,189049_s_at	---	4.73294	7.78826	1.6635	2.42402	1.49545
CEK056BYF	171778_x_at	---	4.72958	6.04727	3.36156	2.07755	2.96793
F15G9.4B	193863_s_at	---	4.72767	7.38158	1.99766	5.64367	1.91935
Y39A1A.19	194135_at	fmo-3	4.72644	9.71243	1.33721	3.21828	-1.05483
K08E7.5	179335_at	---	4.72578	4.16527	1.00928	1.18578	-1.00501
K10B3.1	180934_at	---	4.72436	4.55695	1.29991	2.3058	1.38524
F49E11.10	192737_at	---	4.72373	6.83132	6.06211	8.26151	18.1544
C34G6.3	172467_x_at	---	4.72206	7.48906	-1.02399	1.53974	-1.11923
Y8G1A.2	193448_s_at	inx-13	4.72204	4.07292	1.66975	3.15957	1.70338
T05E12.5	184116_s_at	---	4.71583	4.90518	1.29721	1.9236	1.16695
R07B1.4	191221_at	gst-36	4.71396	7.45062	2.80667	2.7065	2.61559
T10G3.3	179620_s_at	---	4.71296	4.57773	7.08868	2.43158	3.67569
Y69F12A.2	190920_at	---	4.71295	5.2491	1.44012	4.29936	1.1711
C08F1.5	181698_s_at	---	4.70855	6.60267	1.15804	5.9673	1.05539
D2092.4	180032_at	---	4.701	4.58317	1.78618	2.87047	1.36531
Y49E10.18	186313_at	---	4.69918	9.24907	3.29309	8.24718	5.35496
CEK070B2R	174610_at	---	4.69677	5.20391	1.05833	1.72329	1.31233
LLC1.2	177374_at	---	4.68258	6.90141	2.71053	3.90637	3.33555
Y71H10A.2	186532_at	---	4.68222	6.20441	1.76742	5.63572	1.50592
F29B9.7	182906_at	---	4.68185	3.83858	1.02755	1.08738	-1.00506
R09F10.4	192484_at	inx-5	4.67566	3.64265	2.06969	2.06417	1.67373
H32C10.1	184387_at	---	4.66917	3.3383	1.01314	2.04428	-1.00067
C42D4.2	188412_at	---	4.65644	8.1375	2.26522	1.34353	-1.10028
K01A2.8B	172541_x_at	---	4.65611	4.7886	1.79251	4.08473	2.02399
K10C2.3	189595_s_at	---	4.65513	8.63352	-3.74508	2.36931	-3.07163
CEK046D2R	173578_s_at	---	4.65262	4.36863	1.92551	2.74457	2.17153
C14B9.1	192659_at	hsp-12.2	4.64791	4.28466	1.32092	1.61747	1.28813
F58A3.5	190905_at	---	4.64393	6.58823	2.00691	4.58306	1.6137
ZK770.3	180366_s_at	inx-12	4.64149	5.43159	2.2654	4.15273	2.2251
C04A2.1	187191_at	---	4.64013	5.42073	1.41266	3.13463	1.93528
F55F3.1	178382_s_at	aakb-1	4.63493	4.05326	1.5274	2.36414	2.1655
C39E9.3	188331_s_at	col-131	4.63245	3.4496	1.00477	1.17981	1.21243
C31H2.2	190446_s_at	dpy-8	4.63062	10.4385	-1.03547	7.50379	1.14027
W09D12.1	190170_s_at	---	4.62237	4.85021	1.89071	2.65941	2.06174
F19C7.1	179730_at	---	4.61418	5.87683	1.92205	3.14878	2.62792
C25A11.3	189079_s_at	---	4.60904	3.79994	1.37972	2.72069	1.41787
T14E8.1	190641_s_at	---	4.60843	4.46294	1.8375	2.2288	1.95244
AV195437	173676_s_at	---	4.60552	4.95396	1.37406	1.98013	1.23771
C06G3.12	172557_x_at	---	4.60516	3.57764	-1.02665	1.74763	-1.02813
T22H2.6A	172800_x_at	---	4.60151	6.75563	2.18689	3.64984	2.16869
C18E9.8	179646_at	---	4.59928	4.87716	-1.00214	1.67478	1.00631
CEK124A6R	174880_at	tag-249	4.59412	4.07798	1.00222	-1.01005	-1.01319
C01B10.3	185295_s_at	---	4.59004	4.39682	1.81592	1.93064	1.71417
F22A3.2	182552_at	---	4.58856	4.55079	1.33433	2.87238	1.19178
CEK102EZR	171746_x_at	---	4.58703	4.19068	1.02752	2.1475	1.02862
F35E12.6	180342_at	---	4.58694	5.18449	1.03263	5.04937	3.4562
C29F4.1	172701_x_at	col-125	4.586	3.99272	1.35487	2.86799	1.21995
CEK095B4F	173790_at	---	4.5849	4.8278	1.92224	2.25707	1.9377
C29E6.3	191614_s_at	pph-2	4.58487	5.74668	1.00789	1.00307	-1.00062
10198000	174021_at	nhr-45	4.58377	4.44461	1.36932	1.82211	1.37778
T26C12.3	184328_s_at	---	4.58304	8.39045	2.47984	1.58231	4.22735
T22H2.6B	180962_s_at	---	4.58075	6.36824	2.17254	3.28546	2.01275
F35C8.6	182024_at	pfn-2	4.5645	4.39719	1.68983	2.61558	1.85916
C47A4.2	179296_at	---	4.56208	9.08333	1.56345	2.5642	1.66624
C33G8.4	183569_at	---	4.55777	5.55234	1.87981	3.05602	2.55629
AC3.5	190288_at	---	4.5567	4.51327	2.90695	2.07978	1.97381
Y116A8C.37	186494_s_at	---	4.55429	2.81682	1.00633	1.61797	-1.02384
C07H6.3	176069_s_at	---	4.55274	5.76337	1.18056	2.44882	1.47614
F18F11.1	186304_at	---	4.55147	5.43937	1.4162	2.54209	1.5406
Y47D3A.11	184550_at	---	4.54902	4.40352	1.00494	1.92872	-1.0011
C24D10.1	185627_at	---	4.54701	5.45316	-1.0503	1.02199	-1.09761
Y58A7A.4	176256_s_at	---	4.54618	-1.06225	-1.00456	-1.04104	-1.03218
Y53F4B.33	191337_at	gst-39	4.54312	7.32785	2.24689	1.48847	1.50578
Y57G11A.1	192213_s_at	---	4.54222	4.31752	-1.00738	1.47342	1.2179
ZC190.1	193098_at	cln-3.3	4.53468	8.51617	2.77938	11.8088	2.71833
F17C8.4	191483_at	ras-2	4.51949	4.72071	2.04734	3.25739	2.2076
Y34F4.C	175872_at	---	4.5139	7.40152	2.87303	4.13064	3.23961
C01A2.2	177410_at	---	4.5134	2.92534	1.61573	1.62427	1.85703
AV203628	194228_x_at	---	4.50924	6.19737	2.08852	3.27837	2.10392
F26D10.9	192037_at	atg-1	4.50915	4.6004	1.16451	2.24669	1.62506
F21C10.7	185717_s_at	---	4.50557	6.451	1.06298	2.15224	-1.18089
Y38F1A.1	183328_at	---	4.50293	5.29064	-1.02486	2.18754	1.00172
Y105E8B.E	176968_s_at	unc-95	4.49558	4.53834	1.32116	2.7066	1.27395
C18B2.5	180040_s_at	---	4.49523	5.90922	1.28714	3.35991	1.1546
414639	173442_at	hum-5	4.48888	7.06205	2.15142	3.14211	2.16146
B0495.10	187622_s_at	---	4.48508	2.53644	1.03789	1.26645	1.02019
T04B2.5	179175_at	---	4.48162	5.3477	1.96443	3.9262	2.19807
C05C8.7	191957_at	---	4.48152	4.54142	2.20979	3.93049	2.81124
T14D7.1	192225_at	---	4.47078	4.36794	-1.02953	2.1723	1.33653
CEK040B9R	174633_at	---	4.47013	5.68182	1.4174	1.56946	1.06557
CEK111C2F	174291_s_at	---	4.46813	6.14312	2.26572	2.9286	2.48301
F47B10.7	191624_at	acbp-3	4.45671	7.46908	1.6906	2.32497	1.69277
F20H11.4	191908_s_at	---	4.45336	10.7597	1.0171	2.12624	1.18623
M05B5.2	178854_at	---	4.45133	4.25417	1.3054	2.19666	1.82041
Y45F10A.5	184558_at	nlp-17	4.45116	6.00358	1.20868	4.40273	1.78194
C50F7.10	190026_s_at	---	4.4505	5.80312	1.34222	2.17252	1.34564
CEK120E2F	194205_x_at	col-12	4.44795	3.60375	1.46533	2.97738	1.47387
C13C4.5	189554_at	---	4.44679	3.56562	-1.14307	2.61431	1.33779
C31C9.2	192474_s_at	---	4.44536	3.45909	1.2442	2.24441	1.48672
Y43B11AR.A	176518_at	---	4.44465	3.04211	1.51905	2.15276	1.27547
F02C12.5A	172790_x_at	---	4.44244	11.7672	3.6504	3.26468	4.08516
T20G5.8	172248_x_at	---	4.43798	5.50433	3.9571	-1.00664	3.52383
C12C8.2	193837_at	---	4.43408	7.12599	8.82247	1.40209	3.66395
K08D10.7	185233_at	---	4.42986	5.09708	1.00941	1.55154	1.00791
C32D5.4	187507_at	---	4.42372	5.61974	1.00392	1.82008	-1.01645
ZK550.6	186811_s_at	---	4.41967	5.15778	2.73795	3.409	5.12112
T02E1.4	188891_at	---	4.41724	5.93878	2.10455	1.73688	1.70918
ZK455.7	193924_at	pgp-3	4.41436	5.60332	1.01406	1.92613	-1.14357
Y46G5A.22B	186794_s_at	---	4.41381	2.59698	1.0028	1.09625	-1.01634
T10E9.6	181993_at	---	4.40399	1.63016	1.0139	1.17358	-1.00924
R52.2	177337_at	---	4.40263	2.27871	-1.12726	1.88737	-1.17772
Y37E11AL.K	177272_at	---	4.4015	9.58007	-1.00892	1.42562	-1.00405
D2089.2	178638_at	---	4.39923	4.42893	-1.001	2.07478	-1.01574
T01C8.5	190037_s_at	---	4.39856	5.84994	2.0339	4.45694	2.62509
T04C12.3	183970_at	---	4.39794	3.1285	1.67616	2.3002	1.79859
CEK033G2R	174677_s_at	---	4.39697	2.36713	-1.07573	2.19228	2.05302
K09G1.1	187580_s_at	---	4.39292	4.91844	2.68814	3.04291	2.18375
C17G10.5	184497_at	lys-8	4.38806	6.09376	3.44281	3.02277	4.55115
C29G2.6	182836_at	---	4.38787	5.2941	1.99317	3.68806	2.28782
M28.4	177115_at	---	4.38315	6.61298	4.0314	1.32307	5.05128
E03G2.2	193056_s_at	mrp-3	4.38294	5.56339	1.04332	1.52451	-1.0183
F33A8.2	177686_at	nlp-18	4.38093	1.94248	1.47492	1.17371	1.31141
K11G9.6	172744_at	mtl-1	4.37675	21.4737	20.7277	13.4359	56.5533
F10E9.6	176616_s_at	---	4.3764	4.07019	2.2071	3.48755	2.95026
K06A4.3	188332_at	---	4.37249	4.48749	1.73765	1.99302	1.70737
Y119D3B.A	176135_s_at	fbxa-91 /// fbxa-92	4.36702	5.81264	-1.01912	2.57109	1.0361
ZK1025.7	183907_at	---	4.36518	3.97549	1.05574	-1.05984	-1.03595
F25G6.6	190413_at	nrs-2	4.36399	1.87186	-1.01687	1.47005	-1.0451
B0273.1	181607_at	---	4.36114	6.88183	1.01253	1.87418	-1.00909
C38813	174310_at	---	4.35756	5.31331	1.34235	1.47713	1.74048
F32D8.9	179642_at	spp-16	4.35517	6.84971	1.20595	4.89978	1.83842
R09B5.3	172437_x_at	cnc-2	4.35407	6.6919	3.03033	3.964	1.68839
F48D6.4	181694_at	---	4.3536	4.30918	1.92003	2.53828	2.6413
F32B6.7	188014_s_at	ssp-32	4.35237	3.73107	-1.20154	2.24803	-1.1023
Y105E8B.UU	176217_at	---	4.35214	7.51509	1.74318	2.13027	2.02535
B0024.1	188350_at	col-149	4.3489	11.7258	1.25994	3.06179	1.22638
ZK507.1	191224_s_at	---	4.34775	5.69116	1.0562	1.72691	1.09854
C51624	174175_at	---	4.34496	3.54031	1.76278	2.30187	1.89753
K09C6.7	172312_x_at	---	4.34279	5.83334	1.00849	2.34321	-1.0007
T10B10.8	189358_at	---	4.34019	6.48198	1.04991	1.57817	1.12278
F59A6.4	189193_at	---	4.33739	6.17082	1.02527	1.20912	-1.03186
AU115657	173204_s_at	ugt-46	4.3352	8.94918	2.20239	2.69618	1.31931
F47G6.2	182169_at	---	4.32725	3.30922	1.02067	1.00118	-1.00189
ZK1320.2	187260_s_at	---	4.3255	5.99669	1.96722	4.18921	2.98189
C29F7.2	178316_at	---	4.32425	3.28466	-1.05233	1.96966	2.17807
C58763	173866_s_at	---	4.32322	5.50968	1.00635	1.14433	-1.00582
T26C5.2	177643_at	---	4.32289	7.13882	1.02638	3.91298	-1.01256
F15H10.1	172879_x_at	col-13 /// col-12	4.32212	3.24934	1.67923	2.58628	1.53397
C09B9.4	190638_s_at	---	4.31825	4.22419	-1.08356	2.03221	-1.1178
F14B8.6	180944_s_at	---	4.31683	6.78616	1.01436	2.29926	1.08324
Y39G10AR.S	176453_at	ugt-31	4.31559	1.1331	1.00153	1.01996	-1.00941
T25C12.3	188823_s_at	---	4.3084	5.88467	1.97495	3.4826	2.09278
ZK682.5	181399_at	---	4.30791	1.80448	-1.05268	1.04434	-1.06338
F13C5.6	182025_at	---	4.30463	3.20826	1.24434	3.07396	1.52293
C26B2.3	192541_s_at	---	4.30106	5.2586	1.81601	2.49896	1.58881
F08G2.6	188047_at	ins-37	4.29992	7.07657	-1.13113	2.36284	-1.17194
AU111908	173820_s_at	---	4.29869	5.55658	1.70199	2.08025	2.1634
C16H3.2	192336_at	lec-9	4.29814	5.5509	2.39642	3.99381	2.24582
Y106G6G.3	185354_at	---	4.28996	5.57032	1.03821	1.20251	-1.02059
R09F10.2	185654_s_at	abu-9 /// pqn-57	4.28603	1.53254	-1.01218	1.0459	-1.0233
R12E2.4	180377_at	---	4.28465	6.2686	1.26779	1.75117	1.13999
D1086.3	177920_at	---	4.2677	11.0587	28.703	5.16065	36.4593
AU113632	175229_at	---	4.26149	5.34344	-2.17119	-1.17442	1.7433
Y76A2B.3	189748_s_at	---	4.26014	5.45979	1.9867	3.41151	1.3967
AU116285	175405_s_at	---	4.26001	5.85076	1.18155	2.24886	1.05937
H28G03.1	190208_at	---	4.25986	4.47295	1.35047	1.45594	1.15386
AH6.2	181923_at	---	4.25877	3.93272	1.00674	1.54102	-1.00568
CEC1714	173698_s_at	cyp-37A1	4.25839	7.33504	3.24834	2.6952	4.79897
Y40C5A.5	185877_s_at	---	4.25699	6.04934	4.69667	4.06139	4.79529
C12D12.1	184411_at	---	4.25552	5.37981	1.59195	2.78236	1.702
C54E4.2	180685_at	---	4.25371	4.14495	1.28601	2.68002	1.15076
W05F2.4	180075_s_at	---	4.25023	2.99316	1.10727	2.23399	1.08467
T27E4.4	172284_x_at	---	4.2498	2.94775	1.79457	-1.30004	2.20945
T05A7.6	189044_s_at	---	4.24841	4.22668	-1.06891	1.09972	-1.13287
Y54E10A.16	187201_s_at	---	4.24769	5.17658	1.522	3.018	1.64239
C50F2.6	193656_s_at	---	4.24647	4.65325	1.20707	2.57767	1.35155
F34H10.3	188790_at	---	4.24519	3.22964	2.05808	2.02598	2.29334
R13A5.10	176360_at	---	4.24513	4.71356	1.43396	2.35556	1.0763
C10H11.7	184563_at	---	4.24198	4.46368	1.02562	1.55568	-1.00603
M70.3B	175854_s_at	---	4.23852	4.37996	-1.0012	2.12354	1.10724
B0228.7	187261_s_at	---	4.23585	4.56879	1.80796	3.65049	1.86031
CEC0235	173242_s_at	nlp-12	4.2298	5.92501	1.45873	2.99383	1.42517
Y40H4A.2	191634_at	---	4.22921	5.25586	1.00459	1.3032	-1.00286
F08B12.1	181885_at	---	4.22662	2.39922	1.02844	1.72131	1.10987
AU116226	171905_x_at	---	4.21673	4.15385	1.35246	3.72147	2.8233
B0034.1	181142_at	---	4.21492	3.32258	1.0043	1.80467	-1.0047
M02D8.5	183367_at	---	4.21019	8.20233	1.37284	1.81653	1.23761
K01A2.8A	172526_x_at	---	4.20761	4.38824	1.88288	3.67047	1.96892
F35C11.4	181939_at	---	4.20698	5.97753	1.31375	1.70525	1.29216
AU115977	175508_at	---	4.20501	6.25085	1.63932	3.39783	1.9211
F36A4.3	182935_at	---	4.19845	3.46241	1.00077	1.0579	-1.06498
Y57G11B.2	184948_at	---	4.19363	3.21607	1.05747	1.25111	1.13187
M02D8.1	183201_at	---	4.19294	5.20793	1.59723	2.93459	1.46357
K10C9.7	180639_at	---	4.18958	4.79872	-1.00032	2.02971	-1.17264
K04G2.9	178143_at	---	4.18948	4.78414	1.19916	1.72954	1.49684
C01G12.3	184169_s_at	---	4.18823	4.04111	1.26286	2.06996	1.18829
D1009.1	192034_s_at	---	4.1854	6.02526	2.62156	1.7364	2.54663
Y51B9A.3	172369_x_at	---	4.18138	4.90802	1.01556	1.60506	-1.00112
C46H11.8	184255_at	---	4.17839	1.63538	1.00345	1.28096	-1.00313
F01G10.2	190131_s_at	ech-8	4.17352	5.07428	1.15222	2.15443	1.95082
M03A8.1	193919_at	dhs-28	4.17311	5.02726	1.66823	2.55142	2.31643
F23B2.1	187600_at	---	4.17213	4.62686	1.60683	3.40032	1.34788
ZC376.3	189341_s_at	---	4.16945	8.72694	1.72366	1.24546	1.64201
F14F7.4	177906_s_at	---	4.16914	5.84783	-1.02527	1.29583	-1.04283
F58G6.2	177747_at	srm-3	4.16592	4.16197	-2.23907	-1.9599	-2.65193
F15H10.2	172878_x_at	col-13 /// col-12	4.16411	3.38052	1.79022	2.65712	1.61869
F41G3.4	181737_at	fis-1	4.16122	5.01063	1.00224	1.59918	-1.03041
F23B2.2	193008_at	---	4.15972	4.12236	1.47496	2.83734	1.38263
F14H8.1	190931_s_at	obr-2	4.15228	4.04872	-1.35784	1.65854	1.26242
W03F11.4	191903_s_at	---	4.15135	5.75776	1.09488	1.79843	-1.02237
1004354	175618_s_at	bcat-1	4.15006	3.92445	2.01375	2.50545	1.81342
C14C6.5	183526_at,183527_s_at	---	4.14951	5.12653	18.8047	1.43167	12.8077
C54749	174372_s_at	---	4.14476	6.21408	1.43632	1.63806	1.26993
C50F4.10	190814_s_at	---	4.14309	4.99975	1.00494	1.36678	-1.00498
B0454.6	189900_at	---	4.14253	3.12842	1.00722	2.92003	1.3072
ZK1290.8	184676_s_at	wrt-10	4.14101	11.4655	2.65649	7.08672	7.59607
M02H5.8	176002_at	---	4.14018	12.2404	1.21086	2.94457	2.90143
T22E5.5	192973_s_at	mup-2	4.13974	4.09269	1.43674	3.0168	1.35166
AV201849	175115_at	---	4.13863	9.63018	-1.16137	3.63145	-1.10628
ZK507.4	186935_at	---	4.13573	4.95937	1.42249	2.97826	1.56189
K08D8.6	178425_at	---	4.13045	4.57381	-1.2818	1.56672	-1.09617
Y17D7B.4	182439_at	---	4.12945	5.15921	1.94474	2.67984	1.09576
C18G1.2	191147_at	---	4.12129	3.68199	1.70439	2.05833	1.95609
R02D5.3	178412_at	---	4.11833	3.84005	-1.0481	1.61586	2.06567
K10D6.2B	172422_x_at	---	4.1181	3.0675	1.23802	2.42242	1.59654
K02C4.2	178299_at	---	4.11491	5.45222	2.24176	2.94217	1.89176
CEK112A7R	173620_s_at	ugt-51	4.11422	4.18068	1.40436	1.4151	1.22757
T23H2.2	189565_at	snt-4	4.11111	3.077	1.51872	2.16857	1.75956
AU114038	175450_at	---	4.1102	5.91298	1.15461	2.13899	1.28065
F55D12.6	183988_at	---	4.10951	2.26459	1.00427	1.13655	-1.00395
T19B10.1	189350_at	cyp-29A2	4.10723	6.66451	1.35312	1.41378	1.55136
F14D12.2	193526_s_at	unc-97	4.1066	4.27494	1.36758	2.38258	1.47959
K02G10.5	192258_s_at	---	4.10332	2.42115	1.00738	-1.00203	-1.00056
F56H11.3	189362_at	elo-7	4.10218	5.31541	1.00888	1.65758	-1.00554
CTEL54X.1	185910_at	fbxa-6	4.10203	3.9117	1.10456	1.13721	1.00529
F55C12.2	172612_x_at	---	4.09904	3.43561	-1.00283	1.95048	1.01131
C44B11.3	191281_s_at	mec-12	4.09895	3.4378	1.3577	2.14095	1.43505
F27C1.3	182803_at	---	4.09886	3.96048	-1.01632	2.00284	-1.00156
4100189	172046_x_at	hgo-1	4.09718	5.44891	3.40531	3.4823	3.02309
C52736	173056_at	---	4.0961	5.42301	1.39099	1.82648	1.26179
C02D5.2	175943_at	---	4.09357	2.62461	-1.11126	1.38352	1.08341
F49E12.9	189732_at	---	4.09326	5.6239	1.97721	1.22654	1.59051
5834389	175824_s_at	---	4.08712	4.78111	1.20607	1.77806	1.28632
T05E12.6	184159_at	---	4.08693	3.90168	1.12992	1.64104	-1.1674
C55A6.7	190265_at	---	4.0823	5.60438	1.68346	2.77753	1.32423
K10H10.2	188978_s_at	---	4.07885	5.37491	1.02148	2.47068	-1.12809
T28D9.3	187493_at	---	4.07585	3.69762	1.06626	2.81141	1.35092
T12B3.3	189688_at	---	4.07102	6.50314	4.66898	4.1663	4.45485
C38193	172974_s_at	---	4.06356	5.99413	1.90175	3.0257	2.53996
C41D7.2	187961_s_at	ptr-3	4.05929	2.09495	1.00357	1.01768	-1.00294
3212083	175840_s_at	---	4.05672	4.74216	1.68868	2.07235	1.65449
M02G9.3	178406_at	---	4.04779	1.22876	1.00767	-1.01324	-1.00103
F59E11.7	185185_at	---	4.04544	3.30132	1.11756	2.76396	1.3694
Y116A8C.4	185201_s_at	---	4.04542	3.83276	1.00015	-1.0008	-1.01784
Y50E8A.12	185193_at	---	4.04344	6.48392	1.00063	1.03479	-1.01442
C26B9.5	192256_at	---	4.04216	6.69392	1.52982	2.63028	1.30708
Y105C5A.3	172585_x_at	pqn-76 /// pqn-78 /// pqn-79 /// pqn-91	4.03492	1.13528	1.01785	1.50771	-1.15173
B0393.5	193885_at	---	4.03449	4.2942	1.03477	1.38659	1.00205
T22B2.4	190076_at	sup-12	4.03317	2.6753	1.62847	2.57015	2.29168
C17H12.4	189672_at	---	4.02981	7.64024	1.8459	2.38667	1.32609
T08G11.2	188183_at	---	4.02491	6.2779	1.00202	2.16509	-1.04748
CEK002F5R	173811_at	---	4.02257	6.12393	2.26404	2.99959	2.77204
F01D5.8	178264_at	---	4.02233	6.79462	1.27705	1.44214	1.20593
F42D1.2	190977_s_at	---	4.01973	3.25829	1.56458	2.43467	1.39765
T27C4.1	179928_s_at	---	4.01811	3.57954	1.42089	2.33833	1.8295
C47A10.1	193903_at	pgp-9	4.01805	2.97234	-1.48528	2.65108	-1.1535
E04F6.8	182486_at	---	4.01726	3.99948	2.19137	5.2324	3.16392
AU115072	175142_at	---	4.01319	5.40676	1.21326	1.96504	1.22966
C16A3.10	193115_s_at	---	4.0055	5.07571	4.06405	2.52961	2.93522
F38B7.1A	193636_s_at	---	4.00488	2.13235	1.52694	1.67158	1.64834
F59F5.2	177993_at	---	4.0046	5.68777	1.12941	1.50929	2.06821
AV193248	173875_at	iff-2	3.99959	4.50466	1.81672	4.24156	1.68664
R12A1.3	189847_at	---	3.9988	1.84334	1.00174	-1.01166	-1.00847
F57C12.5	191708_s_at	---	3.99316	4.04161	1.89158	2.23348	1.96757
AV183911	175528_at	sox-1	3.99125	3.53699	1.22313	-1.05867	-1.05236
F56F12.1	183834_at	---	3.99003	1.86615	-1.14595	1.44848	1.02096
F47B7.1	172655_x_at	---	3.98991	4.45531	2.52053	3.33258	2.58112
CEK040C1R	174781_at	---	3.98858	6.45767	-1.0141	2.26659	-1.00986
F11C3.3	191926_s_at	unc-54	3.98731	3.89885	1.76765	2.44587	1.4573
K11G12.5	192003_s_at	---	3.98354	4.286	2.10838	2.85051	1.99779
C49G7.4	182712_at,182713_s_at	phat-3	3.98184	3.3701	2.11093	-1.05915	0.630351
F55F3.3	191524_at	---	3.98142	3.86345	1.6168	2.46793	1.90982
C15H9.8	181527_at	prx-3	3.98099	3.98026	1.61102	1.79174	1.40854
ZK896.2	177700_at,177701_s_at	---	3.97711	5.59621	-1.72066	1.6017	-1.13641
T21C9.8	190830_at	---	3.97443	2.40344	1.14442	-1.04193	1.20268
T25B9.6	179673_at	---	3.97225	7.23123	1.00509	-1.00367	-1.00814
F25E5.8	183125_at	---	3.97116	4.86201	3.46502	4.3596	4.08944
T20B3.2	188278_s_at	tni-3	3.96914	4.05644	3.31244	2.84624	4.75444
C03G6.19	172942_x_at	srp-6	3.9632	4.03069	1.54401	2.69139	1.78445
F54F3.1	190588_s_at	nid-1	3.96137	4.94063	1.79928	2.58549	1.34042
F11G11.10	172826_x_at	col-17	3.9604	3.4694	1.34057	2.71496	1.23603
Y55B1AR.4	187066_at	---	3.9603	4.65944	-1.03828	1.42092	-1.06083
C05D10.3	187614_at	---	3.95853	5.73103	1.25633	1.15783	1.33427
CEK120E3R	173090_s_at	clec-65	3.95641	7.57962	2.2846	2.62873	3.52955
CEK001AZR	174578_at,174579_s_at	---	3.95544	4.02052	0.058799	2.12538	1.24893
C31H1.6	181056_at	---	3.95514	4.05696	1.70911	2.41519	1.93685
T07D4.2	186487_at	---	3.9547	4.77526	1.08429	2.0877	-1.2382
Y52B11B.1	184205_at	---	3.95192	6.28146	1.00242	-1.0189	-1.01985
K02F3.4	181230_at	zip-2	3.94503	3.11638	1.48558	2.30244	1.82923
F22D6.1	194070_at	kin-14	3.94039	3.98962	-1.14315	1.86234	-1.03095
K10C2.4	189995_s_at	---	3.9371	4.64158	2.67916	2.03525	2.10102
F25E5.2	183103_at	---	3.93705	1.95824	1.02621	1.07963	-1.00276
F59C6.3	178771_at	---	3.93592	6.19354	1.16658	2.52153	1.65949
R06B10.1	191984_at	---	3.93542	7.80886	1.00734	1.35857	-1.02165
C49C8.1	192232_at	---	3.9319	2.15942	1.00732	1.25185	-1.02346
C26D10.6	182015_at	---	3.93101	7.03534	1.92442	3.59048	2.22862
R13H4.5	177923_at	---	3.92966	4.068	2.04204	2.8861	2.53115
ZK354.8	189912_at	---	3.92836	5.15022	1.03284	1.63309	-1.0352
Y39G8B.1A	172517_x_at	---	3.92459	4.72076	2.72257	2.25486	2.72264
C46F2.1	181121_at	---	3.92362	9.62753	2.02169	2.24156	-1.1015
C38618	171847_s_at	mlt-11	3.9213	7.94544	1.5035	2.9478	2.83783
K01A2.9	172468_x_at	---	3.92072	4.788	1.71234	3.71245	2.40038
Y46D2A.2	185145_at	---	3.91955	10.1604	1.26708	1.47238	1.14062
F59H6.4	179926_at	---	3.91666	2.44068	1.0033	1.07965	-1.04706
K02E11.1	180298_s_at	ent-3	3.91642	4.25991	1.0051	1.22094	-1.00248
1945724	174025_at	smd-1	3.91385	5.50845	2.10153	1.73115	-1.13597
C52715	172978_s_at	---	3.91258	4.67667	1.57037	2.56954	1.27943
W01F3.2	177817_at	---	3.91132	2.84749	1.50138	2.06196	2.39741
C46H11.11	187109_s_at	---	3.90795	2.2598	-1.01325	1.04613	-1.01575
F45E10.1	183518_s_at	---	3.90429	2.78553	1.36816	3.46587	2.02217
K02F2.5	183252_at	---	3.9014	2.21039	1.49626	1.71586	1.55453
ZK455.8	190069_at	---	3.89529	5.84948	1.00238	1.48023	-1.00772
T28C6.5	179251_at	---	3.89349	4.80847	1.00497	1.65191	-1.00458
AV182925	173161_at	---	3.8895	3.38692	1.62384	2.14481	1.77693
T07A5.1	186959_at	---	3.88809	6.5006	1.02135	2.06774	-1.01155
AU113035	171986_x_at	---	3.88594	3.13235	1.68597	1.03663	1.74838
T22A3.2	190691_at	hsp-12.1	3.87662	4.6673	1.26256	4.78612	2.38207
CEK102G9R	174347_s_at	---	3.87559	6.24962	1.5785	4.48294	7.6157
F44D12.8	180923_at	---	3.86854	4.33984	1.11632	1.40449	-1.00798
F55E10.6	193394_at	---	3.86764	6.46207	1.1931	2.35428	-2.0868
F13D12.8	180267_s_at	---	3.86704	3.16773	1.09591	1.32305	1.00551
F55A12.9	187849_at	---	3.86654	3.20391	1.35587	2.33557	1.87116
C18H9.6	187412_at	---	3.86575	5.58691	1.7587	1.34983	2.69812
Y18D10A.8	193332_at	---	3.86492	3.66268	1.66604	2.34127	1.37103
F52B11.4	172821_x_at	col-133	3.8641	3.32273	1.46348	2.52969	1.34766
R102.4A	187871_s_at	---	3.86271	6.38828	1.43666	2.15952	1.28758
C53B4.3	177676_s_at	---	3.85887	6.05728	1.07141	1.97359	1.37607
F07A5.7	190436_at	unc-15	3.85808	3.75492	1.79317	2.73142	1.8044
F57C12.4	193187_s_at	mrp-2	3.85738	1.57778	1.1603	-1.00621	-1.01721
W01F3.1A	179782_s_at	---	3.84829	2.80051	1.88461	2.66825	1.67952
C54D10.3	182553_at	---	3.84608	4.2166	2.69969	-1.3763	2.31976
D1069.2	188448_at	cpn-2	3.8456	3.59622	-1.09781	2.01094	1.17006
Y75B8A.29	185348_at	---	3.84465	5.72136	1.35226	1.3464	1.19997
ZK507.3	190808_at	---	3.84289	9.51261	-1.01135	1.38258	-1.07724
K09E9.1	191904_s_at	---	3.84283	3.58765	1.12505	-1.09975	1.65735
F25H5.7	191565_at	---	3.84089	6.16944	1.00222	1.41938	-1.08828
C27B7.6	193012_at	---	3.83803	3.48633	-1.01522	-1.0163	-1.05084
F07D3.1	178986_s_at	---	3.83027	3.47945	1.2614	1.59482	1.47856
T08B1.2	184176_at	---	3.83008	2.66702	1.55928	1.53902	1.22842
W08G11.1	176672_at	---	3.82517	2.34336	1.13857	1.38423	-1.00783
W04G3.3	177916_at	---	3.82424	8.47174	1.25389	5.25021	1.50002
CEK123C8F	173232_s_at	lmp-2	3.82399	8.62153	1.84502	7.8445	2.64368
Y71F9AL.2	189542_at	---	3.82359	8.09963	1.02433	2.31241	1.15353
C08F11.8	193604_at	ugt-22	3.82115	5.80953	2.25379	1.93629	1.45954
F37B12.1	182917_at	---	3.82109	4.01732	2.36958	3.68532	1.92698
ZK1098.9	187367_at	---	3.8194	6.92841	1.00811	1.09012	1.0015
AU116503	175519_at	---	3.81533	2.79718	-1.03835	-1.02562	-1.13327
K04H4.1	190353_s_at	---	3.81371	3.81457	1.86742	2.65603	1.6064
CEK008CXR	171745_x_at	ptr-11	3.8117	3.39743	1.00865	1.51438	-1.03029
R05D8.8	190298_s_at	dhs-14	3.81103	5.86573	1.48353	1.35713	1.91702
Y49E10.16	184698_at	---	3.81046	5.8964	2.03363	4.38631	2.72144
5805381	172025_x_at	nrf-6	3.80927	7.37749	2.84323	4.05159	2.14119
M02G9.1	189891_at	---	3.80377	1.32037	1.06628	1.2213	1.10972
H12C20.3	192782_at	nhr-68	3.80054	4.33147	1.33564	3.77041	1.625
F32A7.5	189026_s_at	---	3.80052	2.93813	1.18233	1.84558	-1.19886
T04A8.4	178889_at	tag-243	3.79761	2.90768	1.53774	2.42267	1.87466
F13B10.1B	192441_s_at	---	3.7956	3.68981	1.97713	2.45995	5.24336
F54F3.4	188893_at	---	3.79495	4.76985	1.54876	2.70111	3.43485
Y43D4A.2	183703_s_at	ugt-22	3.78884	4.71563	1.93997	1.51054	1.42411
Y69A2AR.Z	172074_x_at	---	3.78875	7.18916	1.00595	1.02839	-1.0209
Y39G8B.1B	172516_x_at	---	3.78642	4.75464	2.60452	2.37256	2.69126
F47B8.2	178834_at	---	3.78319	2.55329	2.16073	2.07914	2.92408
C32H11.5	180841_at	---	3.77808	1.55925	-1.00667	-1.02115	-1.02902
T21G5.1	190715_at	---	3.77713	2.36278	1.01882	1.62731	-1.02177
Y15E3A.4	182910_at	---	3.77619	3.01599	1.49459	3.24976	1.55314
F08G5.2	178032_at	acl-13	3.77578	3.89302	1.47925	1.04313	1.01579
C58430	173274_s_at	---	3.77474	3.53003	1.82652	2.0237	2.38011
T18D3.7	191669_at	---	3.77385	3.91311	1.30668	2.44267	1.76864
AU114256	175239_at	---	3.77099	41.7091	-1.22644	4.91962	-1.0826
Y57G11A.4	186108_at	---	3.76863	3.46021	1.33407	1.45093	1.04046
F54C9.3	179078_s_at	---	3.76513	4.2566	1.86473	2.21741	2.39141
M6.1	193073_at	---	3.76501	5.38385	1.62824	3.20898	2.07898
C16B8.3	182754_at	---	3.76163	4.53337	1.47378	3.41507	2.28693
F25H5.1B	193411_s_at	---	3.75936	2.35593	1.81895	1.82708	1.49553
F53F10.1	184240_at	---	3.75563	3.16518	-1.06756	2.05373	1.74966
ZK1151.3	182228_s_at	---	3.73891	2.42859	1.19855	1.4378	1.11271
C06H5.6	176637_s_at	---	3.73605	7.9767	1.72129	2.66652	1.42445
4432966	175715_s_at	---	3.73578	3.83236	2.81898	2.01192	2.46882
ZK337.2	192490_at	---	3.72641	2.58161	1.06037	1.52067	1.28273
F02D8.4	189325_at	---	3.7253	2.33564	1.56523	1.84544	1.25477
W05E10.4	188642_s_at	tre-3	3.72379	5.64081	2.32373	2.23406	1.97755
F25B4.8	183110_at	---	3.71944	5.21434	1.45187	1.57507	1.70557
T23F2.3	172872_x_at	---	3.71391	2.96943	2.47136	2.97045	2.65778
R107.1	186061_at	nac-2	3.71332	3.02332	1.12711	1.68678	1.52627
F56D2.3	182923_at	---	3.71183	2.28093	1.17677	1.62159	1.13804
T01B11.7	191435_s_at	oat-1	3.70666	1.48745	1.66059	1.18344	1.49175
F31F7.1	183621_at	---	3.70332	10.1653	4.57497	1.89664	3.2745
CEK093BZF	173582_at,173583_s_at	---	3.70145	2.72066	1.25027	0.387956	1.28317
ZK1320.1	187186_at	---	3.70119	7.27483	1.79174	1.29495	2.5066
C25D7.5	179563_at	---	3.70082	2.14499	-1.05671	-1.05668	-1.05217
C45B11.3	190311_s_at	dhs-18	3.6987	4.65375	1.4787	2.11622	2.61972
F18A12.4	188656_at	---	3.69024	2.5333	1.05305	1.05311	-1.0238
CEK025C9R	174823_at	bcat-1	3.68528	3.94474	2.01435	2.37118	1.8714
F35C5.8	192559_s_at	clec-65	3.68494	5.68279	2.03767	2.42426	3.02531
C25A8.5	190759_at	---	3.67863	4.84739	1.0032	1.43481	-1.01472
C48277	194226_x_at,194249_x_at	---	3.67201	3.76609	1.65334	3.2648	1.82723
CEK035C9R	174860_at	---	3.67142	3.26039	1.41153	2.42418	1.89216
3002916	175770_s_at	---	3.67043	3.79735	1.59152	1.10704	1.31432
Y43C5B.2	193579_at	---	3.66752	9.62473	-1.00324	1.11697	-1.01047
C14B9.2	188474_s_at	---	3.66675	4.33602	1.51632	1.76171	1.83042
Y50D7A.7	176769_s_at	ads-1	3.66348	4.99461	1.49977	3.87654	1.81008
T04B2.3	179435_at	---	3.65589	4.13331	1.11055	1.33269	1.07154
CEK003F5R	174513_at	---	3.65334	3.55188	-1.02835	1.56286	1.0868
ZK1251.3	192943_at	---	3.6521	4.62945	1.0043	1.20366	-1.00445
F20D6.5	182519_at	---	3.65044	5.45019	-1.14129	-1.21574	-1.1344
CEK002H6R	173050_at	---	3.64555	3.68028	1.06524	1.27662	1.11015
C56553	174183_at	---	3.64206	5.98515	1.77556	2.65786	1.37195
T01B11.2	190153_s_at	---	3.64118	9.76458	3.77003	6.07954	3.82611
Y54F10AM.H	176474_at	---	3.64092	5.69794	1.00447	2.41167	-1.00831
C54G4.1	192218_at	---	3.64007	3.75941	1.41006	1.8714	1.73111
T08H10.1	189666_s_at	---	3.63783	4.43179	2.28851	2.31083	2.22604
F13B6.2	181009_at	---	3.63428	8.06553	1.00531	1.87083	1.01002
Y37D8A.3	182387_at	---	3.63239	5.52926	1.22743	2.72853	1.09543
C44E12.1	185117_at	---	3.62993	5.2008	2.102	2.71652	3.39196
F27E5.3	189194_at	---	3.62878	9.04919	1.01659	1.84859	-1.00825
F49E10.3	188180_at	flp-7	3.62783	3.94844	1.01568	4.32333	1.90861
T16A9.4	192278_s_at	---	3.62697	1.33679	1.00599	1.12035	-1.00142
W06A7.2	179114_at	---	3.62616	4.5348	-1.2111	2.8391	-1.02203
C08F8.4	178893_at	---	3.62349	5.53019	1.00573	-1.00254	-1.00331
T23E7.2A	176362_s_at	---	3.61933	3.1465	1.16022	1.54565	-1.12249
D2085.1	194078_s_at	pyr-1	3.61811	3.32905	-1.2634	1.55017	-1.15571
B0207.11	186430_at	---	3.61404	4.5988	1.13456	1.81562	-1.01025
F43H9.2	191404_at	---	3.60986	7.10077	-1.38312	2.14908	-1.12173
CEK133E3R	175052_at	---	3.60969	4.32328	1.42136	2.07562	1.75322
F55C10.3	172753_x_at	col-154 /// col-155	3.60413	3.49573	1.7693	2.71417	1.63687
AU113894	173756_at,173757_s_at	---	3.60092	3.2318	-1.48848	2.74347	1.92147
W09D6.5	179555_at	---	3.59993	4.18055	1.10235	1.91462	1.24232
CEC4384	174548_at	---	3.59828	6.97215	1.47487	3.24719	2.01872
C38C3.5B	193210_s_at	---	3.59812	3.45164	1.08351	2.55048	1.08278
Y57A10A.14	187097_at	---	3.59809	2.45843	1.61265	1.56571	1.31332
CEK033D4R	174783_s_at	---	3.59808	4.40055	-1.02789	1.33963	-1.05575
T03G6.1	181069_at	---	3.59552	5.94343	-1.00949	2.51634	1.15072
Y94H6A.D	177038_at	---	3.59535	4.11958	1.01163	1.40514	1.76316
F49D11.6	185390_at	---	3.59358	4.65008	1.03613	-1.03998	-1.04009
Y57G11C.24C	193765_at	---	3.59346	3.8534	1.01643	2.84016	1.0469
B0213.15	189457_at	---	3.59263	2.59984	1.22327	1.8826	3.59136
K02D7.4	180747_s_at	dsc-4	3.58812	4.96091	1.09027	2.09735	-1.21154
Y75B12B.6	194109_s_at,194140_at	plc-2	3.58602	4.51131	-1.12069	1.5132	1.21905
C14A4.6	178502_at	---	3.58406	6.08345	1.14126	2.43761	1.05406
B0564.5	172762_x_at	---	3.5796	10.1045	1.08237	11.015	5.55904
T20B3.1	190999_at	---	3.5786	4.73678	1.14094	2.57669	2.82212
C46G7.2	183193_at	---	3.57401	3.59752	1.78576	3.89276	2.15607
C47E12.11	185783_at	---	3.57284	2.71151	-1.02998	1.17525	-1.02869
Y54E5A.1	180039_at	---	3.57051	5.16701	1.06275	1.33032	1.52125
F29G9.4	191088_at	---	3.57018	3.12438	1.07096	1.66439	1.681
9966516	175734_s_at	---	3.56519	3.32118	1.31965	1.49184	1.121
T06D8.1	178918_at	---	3.56407	4.21141	2.26353	4.49145	3.60061
T05E11.2	180317_at	---	3.56255	3.02078	1.06663	1.4873	1.11102
F23B2.5	193561_at,193562_s_at	---	3.56097	2.53471	1.40709	0.0974776	1.54437
C52A10.1	188156_at	---	3.55928	4.25159	1.59368	1.432	2.11578
K07E3.4A	187806_s_at	---	3.55927	5.24767	2.54395	3.21283	3.80391
Y39B6B.K	183376_at	---	3.55881	2.77418	1.00393	-1.00203	1.00793
F09G8.4	176571_at	ncr-2	3.55298	2.45625	1.00089	-1.01081	-1.00882
CEK025G2R	174855_at	---	3.54933	3.80169	1.40577	2.33862	1.32017
W01B11.4C	172666_x_at	pqn-72	3.54825	2.58024	1.24095	1.23615	1.05964
C53B4.7	190917_at	---	3.54789	3.79919	-1.3038	1.69267	-1.05622
C34G6.4	191455_s_at	pgp-2	3.54644	4.415	1.72007	1.67007	1.12959
F54E2.3	179937_s_at	---	3.54404	2.81423	1.13516	1.25173	1.0047
R09H10.3	190429_at	---	3.54219	4.9924	1.8887	2.91241	1.78143
CEK010F9R	173049_at	---	3.52828	3.36222	1.976	2.35472	1.86047
B0365.6	189915_s_at	clec-41	3.52817	4.66884	3.84485	-1.00797	4.56718
C08B11.4	172742_x_at	nrf-6	3.52536	6.05081	2.47432	3.79755	2.03976
E03E2.1	189413_at	cyp-43A1	3.52448	4.4468	1.25572	1.46688	1.62622
C05D2.3	192704_at,192705_s_at	---	3.52387	4.08713	0.0896116	0.508355	0.193839
5002307	175691_s_at	---	3.52374	4.19973	1.33336	1.60159	1.52506
F38H4.4	191707_at	---	3.52373	4.2713	1.00763	1.1132	-1.00433
F43G6.4	193138_at	---	3.52185	5.45311	1.68891	1.4164	1.74417
C03G6.18	192994_s_at	srp-6 /// srp-5	3.52015	3.52339	1.48103	1.93078	1.77494
T12D8.9	178078_at	---	3.51889	3.91334	1.35981	1.88607	1.24052
F26E4.5	193990_s_at	---	3.51428	2.16592	1.08145	1.47985	1.04135
C02F12.3	176757_at	---	3.51362	2.34114	1.59558	1.27811	1.45269
CEK039E2R	174655_at	---	3.51184	4.44889	1.52701	1.86379	2.6836
F55C10.2	172726_x_at	col-154 /// col-155	3.51027	3.32389	1.70018	2.43154	1.69036
W03D2.9	182019_at	---	3.50841	3.25898	1.04792	1.89865	1.01989
W03D8.6	188000_at	itx-1	3.50728	4.81089	1.46501	1.73096	1.56183
F52A8.2	193647_s_at	gpb-2	3.50657	3.6656	1.6683	2.64096	2.41509
E04F6.3	192499_at	maoc-1	3.50534	3.77781	1.79837	2.25627	2.60252
C33F10.8	192023_s_at	---	3.50377	7.07149	-1.00246	1.57906	-1.02465
AU112567	173974_s_at	---	3.50072	3.51789	1.23517	1.55293	1.57163
PDB1.1	177951_s_at	---	3.49899	5.69207	1.12043	2.78149	1.13261
F49E2.5A	180309_s_at	---	3.49597	4.16081	1.65003	2.58329	1.58063
T14G10.8	181778_at	---	3.48967	3.50652	-3.01135	1.09401	-3.83983
Y71F9B.9	186261_at,186262_s_at	---	3.48752	5.30476	3.09889	2.09964	3.17831
Y106G6H.1	185522_at	---	3.48606	6.95796	1.78191	3.47603	1.73459
CEK008C7R	174396_at	---	3.48442	4.62495	1.1515	1.8577	1.0564
C51901	194170_s_at	unc-15	3.48383	4.05397	2.06208	2.5988	1.88618
F22A3.4	191554_at	ceh-60	3.47688	5.88225	1.01711	2.41462	1.02664
Y71H2AL.B	177190_at	---	3.47499	5.68864	1.11471	3.32777	1.90731
F15C11.1	193521_s_at	sem-4	3.47435	2.45201	1.18051	2.46415	1.23439
C09F12.1	184002_at,184003_s_at	clc-1	3.47282	5.43866	0.0787304	1.67829	2.96828
F08A8.3	194054_s_at	---	3.47087	4.41734	1.82039	1.9127	-1.21452
C27A7.1	193641_at	---	3.47032	3.34988	1.08062	2.23476	1.27253
F36H9.2	180759_at	---	3.46919	2.18619	1.00693	1.07686	-1.01155
F52B10.1	189742_s_at	nmy-1	3.46908	3.02958	1.31238	1.91065	1.16571
T19D12.2	192012_s_at	---	3.46792	3.78629	1.58271	1.76062	1.27899
F09B9.2	190640_s_at	---	3.467	2.63809	1.93385	1.93517	1.6144
ZK945.6	186489_s_at	---	3.46587	5.25028	1.01992	1.04344	-1.00093
F54D5.3	178723_at,178724_s_at	---	3.4646	4.95514	1.9074	3.74664	3.10985
AV193083	173725_s_at	elo-6	3.46097	3.98235	1.49283	3.6289	1.15416
C24A1.3	182192_s_at	---	3.45977	3.6882	1.2137	1.84965	1.1039
Y46H3D.1	172139_x_at	---	3.45924	5.79283	-1.02336	-1.05808	-1.05681
F17A9.4	179711_s_at	---	3.45855	5.04535	1.16775	2.10919	1.43731
K08B4.3	190693_at	ugt-19	3.45579	5.72701	-1.0991	1.22544	-1.24714
K04F1.9	180627_at	---	3.45445	6.20357	6.85931	3.52966	3.78402
B0495.4	190293_at	nhx-2	3.45104	5.1819	1.27103	3.01565	1.09568
F55A4.8	182206_s_at	---	3.44666	3.64267	1.09872	1.15705	1.26684
T02C12.1	190165_s_at	hum-5	3.44594	4.79601	1.73108	2.58498	1.68107
F35H8.4	177663_at	---	3.44462	2.1733	-1.03346	2.34281	-1.17416
ZK1055.6	185069_s_at	---	3.44421	3.67387	1.08578	-1.01879	1.26314
F19B2.5	177833_s_at	---	3.44339	3.19083	-1.26616	1.03624	1.7587
T04F8.8	179349_at	---	3.4422	3.80119	1.39034	3.39023	1.52807
C49C3.9	179430_s_at	---	3.44056	7.08467	1.69866	1.81712	1.80895
M01E11.7B	188534_s_at	---	3.43964	2.4628	1.29158	1.72465	1.30089
T05A1.6	188908_s_at	---	3.43893	5.06071	1.0943	3.47691	-1.55779
CEK028B2R	174657_s_at	che-14	3.43783	3.43831	1.00978	1.00193	1.00044
Y53F4B.32	191303_at	gst-29	3.43725	5.02302	1.54463	1.48972	1.42935
ZK112.1	175995_at	pcp-1	3.43661	5.98557	1.96592	3.06532	1.77766
F28H7.3	187996_s_at	---	3.43423	8.12373	5.32485	5.93244	6.03494
C17B7.2	181325_s_at	---	3.43306	1.99106	1.82187	1.66965	1.2305
F54H12.1	184052_s_at	---	3.43148	3.35551	1.38951	1.69683	1.94344
C07B5.5	186790_at	nuc-1	3.43123	6.44428	6.91983	4.47202	8.26219
C55A6.4	190183_at	---	3.42964	6.49993	1.76065	2.73742	1.02076
C47E8.7	193683_s_at	unc-112	3.42907	2.85415	1.20515	1.693	1.34805
F35H10.4	192521_at	vha-5	3.42798	3.01446	1.86592	1.57078	1.45915
AU113633	175185_at	---	3.42495	4.45548	1.35583	2.93213	1.20444
R05D7.1	178352_at	---	3.42288	4.25895	-1.00186	1.59362	1.00179
Y53F4B.19	184751_at	---	3.4221	4.08023	1.00087	1.32472	-1.00741
C49C3.4	189188_at	---	3.42106	4.90745	2.40168	2.38678	2.60082
C59782	174339_at	---	3.41909	4.06238	1.31267	2.21838	1.81458
CEK120C8R	174873_at	mlc-1	3.41717	3.90605	1.61436	2.93897	1.64233
T21H8.1	178065_at	---	3.41382	3.17347	1.15147	1.52221	1.22237
ZK154.3	191320_s_at	mec-7	3.41187	3.24157	1.39314	2.30693	1.60684
Y51H4A.17	184266_at	sta-1	3.41	4.42102	2.34951	3.43921	4.44553
C27D9.2	180846_at	---	3.40975	2.81266	-1.01833	-1.01575	-1.03719
F44G3.6	187985_at	skr-3	3.40861	3.76632	-1.2513	1.96579	1.19241
T01B11.6	172866_x_at	oat-1	3.40857	1.34826	1.88465	1.21112	1.48248
C16D2.1	179049_at	---	3.40737	4.83293	1.06857	1.35992	-1.03143
T01B7.8	177804_at	---	3.40383	1.68138	1.01784	-1.02251	-1.00733
T21C12.1	192312_s_at	---	3.40374	3.199	1.30944	1.92221	1.34006
C24B5.4	182933_at	---	3.40255	5.1735	2.55828	1.88097	2.57664
T06C10.4	188393_at	flp-10	3.40232	3.27185	1.32141	3.14018	2.47015
C01F6.6	191606_at	---	3.40228	3.19795	1.13937	2.58132	-1.05496
AV196647	173788_at	---	3.40165	5.17591	1.69309	2.88111	1.841
F01D4.2	191445_at	ugt-44	3.39982	4.49086	-1.51211	-1.34505	1.70359
W01A11.4	190281_at	lec-10	3.39717	3.80993	-1.49953	2.04156	1.051
C52E4.2	194003_s_at	mif-2	3.39434	3.69801	2.74854	2.11696	2.67917
T03F6.4	178642_at	---	3.39341	3.54424	1.04503	2.1197	-1.01119
T05D4.1	192888_s_at	---	3.3917	4.08965	1.94817	4.05559	3.21096
F09F7.5	183908_at	---	3.38967	5.31522	1.13716	2.18311	1.90523
F32A5.5	180913_at	---	3.38965	3.9888	-1.96042	3.69522	3.19728
T19D7.1	181460_at	---	3.38853	2.02305	1.72764	-1.08453	1.25677
F01D5.1	178017_s_at	---	3.38708	2.37834	1.64528	1.12924	1.39359
T16G12.7	190388_at	---	3.38562	4.3482	1.06241	1.09008	-1.00981
T08B1.3	190620_s_at	alh-5	3.38555	5.53256	2.88567	4.2929	3.00857
T02C1.1	193091_at	---	3.38517	1.50207	-1.1048	-1.17868	-1.08023
C52621	172991_at	ptr-4	3.38428	3.9249	-1.01781	1.07417	-1.02362
T04C9.4A	185322_s_at	---	3.38204	3.32659	-1.0651	2.73822	-1.22806
ZK596.1	177660_at	---	3.37733	4.79499	4.22259	-1.01055	1.26184
Y56A3A.6	183857_s_at	---	3.3763	3.1679	1.26568	1.89937	1.11364
T21F4.1	182628_s_at,182687_at	---	3.37534	5.4488	2.57627	2.46358	2.53571
F21D5.3	191406_at,191407_s_at	---	3.3706	8.11501	2.86283	2.42074	1.26027
C18E9.9	179607_at	---	3.36793	4.22758	-1.04662	1.99649	1.88484
C60421	173782_at	kqt-2	3.36203	4.87862	1.23212	1.21677	1.25616
AU113188	175512_s_at	---	3.35988	6.19978	8.2504	1.34865	3.05799
C62304	194187_x_at	mlt-11	3.35933	7.95889	1.07174	4.05865	2.43899
C23H3.2	182261_at	---	3.35544	4.28844	2.31685	2.56052	2.1834
ZC123.1	182346_at	---	3.3492	3.55125	1.01588	1.50396	-1.00107
F53C11.1	182388_at	---	3.34895	4.83281	1.49162	-1.32916	-1.19599
AV177682	173391_s_at	gas-1	3.34852	5.10009	2.0778	2.91164	1.9267
T20H4.2	179907_at	---	3.34719	4.14588	-1.27386	1.70287	-1.25525
T19B10.5	193118_at	---	3.34643	2.30284	1.8429	1.59946	1.54354
H12D21.9	182301_at	---	3.34631	2.58858	1.01371	1.28252	1.00044
Y51A2D.11	191333_at	---	3.34515	3.89003	1.14246	1.06916	1.50277
R01B10.3	185923_at	---	3.34252	4.98116	2.25849	5.55107	3.58213
F53F8.4	179553_at	---	3.3401	4.45575	1.31097	3.27773	1.35219
F46G10.5	188121_s_at	ptr-24	3.33742	3.85371	1.57188	2.28317	1.0366
B0379.1	179086_s_at	---	3.33633	4.73572	-1.03872	2.46813	1.20314
W05G11.6	192581_s_at	---	3.33631	5.22527	3.69213	6.08299	4.67757
10444373	173438_at	cab-1	3.33455	3.59821	2.82257	3.10023	2.72023
10197966	175726_s_at	nhr-3	3.33231	3.92514	-1.02669	1.83354	2.13687
F08B1.1	193148_at	---	3.33078	1.59583	1.63011	1.13638	1.62302
K03A1.2	194034_at	---	3.32914	3.97361	1.22685	2.01765	1.90987
C51467	174111_at	snf-3	3.32897	4.30065	3.20675	2.18781	2.19607
F19C7.2	191515_at	---	3.32876	7.64336	2.88913	7.06436	3.40585
F53A9.2	180642_at	---	3.3263	3.25297	1.92386	1.16892	3.32925
K08D8.4	179650_at	---	3.32325	1.37067	-1.00274	1.09688	2.04096
F42G9.2	188525_at	cyn-6	3.32035	4.24279	1.35994	2.23838	1.76174
R09H10.5	188852_s_at	---	3.32006	5.22618	1.47279	2.85769	1.71545
T25B9.7	191434_at	ugt-54	3.31731	4.09685	1.01659	1.49469	1.96436
M163.1	177298_at	---	3.3169	2.2668	1.32677	-1.09593	1.81562
F40A3.1	181149_at	---	3.31508	3.09129	1.66277	1.89945	2.05484
CEK026F7R	173825_at	---	3.31507	1.69338	1.40653	-1.09962	1.38248
F36H12.4	172597_x_at	---	3.31468	2.44083	-1.06701	1.18935	-1.08887
AV200191	175262_at	---	3.31361	8.38343	1.63592	1.53495	-1.09209
F25B5.3	187770_s_at	---	3.31219	3.09218	1.25374	1.67523	1.14394
R03G8.3	177693_at	---	3.31139	4.71649	1.23481	1.13352	1.13127
T07C12.7	191060_at	---	3.31067	4.42727	1.65556	2.20154	1.80569
AU115463	175325_at	---	3.30735	5.13002	1.09105	1.97198	1.10665
CEK031F9R	174837_s_at	---	3.30685	3.60515	-1.08738	1.04185	-1.18967
CEK062EYR	171926_x_at	dhs-28	3.30662	3.58382	1.35745	1.67082	1.84328
F25H5.8	178186_at	---	3.30389	2.39387	1.14846	2.32981	1.49622
C58760	171739_x_at	---	3.30369	5.76614	1.39568	1.65857	1.07552
AV201115	173330_s_at	rpl-11.2	3.2999	3.67781	1.76646	3.6268	1.66174
F57B7.4	193545_s_at	mig-17	3.29756	3.28229	1.27448	1.87413	1.14422
C43F9.8	178996_at	efn-2	3.29556	3.18926	1.02915	1.50368	1.04615
C55A6.3	188909_at	---	3.29352	4.40284	1.17412	1.3536	-1.00879
C49A1.10	182082_at	---	3.2916	4.02969	1.01005	1.81129	1.15948
C55937	174245_at	---	3.29134	2.93609	-1.06386	1.00523	-1.06923
D1054.8	188932_at	---	3.29048	4.93359	1.78406	2.83872	1.37601
AV197656	173843_s_at	kgb-1	3.28694	3.85036	-1.03922	1.55449	1.66839
C25A11.4B	188333_s_at	---	3.28585	2.12924	1.59991	1.5675	1.63948
F30F8.2	189017_at	---	3.28275	3.48899	-1.2921	1.09829	-1.15856
T10B10.2	193874_at	ucr-2.2	3.28181	4.00007	1.85059	2.55707	1.72471
C31818	173030_at	---	3.28068	1.84656	1.04468	1.13721	1.28764
F29G6.3B	172455_x_at	---	3.27885	3.58026	-1.17244	1.68352	-1.42701
Y47D3B.1	179861_at	---	3.27695	2.19348	1.03783	1.30057	1.04572
AV178930	175510_at	---	3.2748	2.95151	1.3295	1.46498	1.96645
T15B12.1	184664_at	---	3.27316	1.71884	1.33029	2.13056	1.47974
C33F10.5A	193014_s_at	---	3.27186	3.70065	1.35296	1.66789	1.3207
C03G5.7	180535_at	flp-5	3.26961	2.94932	1.13141	1.5095	1.44511
C35512	174176_at	---	3.26742	5.46407	1.15877	1.4327	1.31105
F01G12.5A	192923_s_at	---	3.26675	3.07808	1.31221	2.20941	1.02014
CEK032B9R	174723_at	---	3.26666	4.58325	3.92956	3.2121	3.63855
Y53H1B.2	181216_s_at	---	3.26409	3.54319	2.68144	3.83455	2.91581
C08F11.13	185001_at	---	3.26327	2.77781	-2.26431	-1.20015	1.36062
AV181275	173182_at	---	3.26255	3.43425	1.33704	2.23297	1.33541
T25D10.1	187705_at	---	3.26251	6.48332	1.56316	3.27459	2.81111
C38H2.2	177499_at	---	3.26176	1.69495	1.00683	-1.00893	1.04959
2661097	175680_at	unc-97	3.26029	4.50598	1.29	2.1702	1.34946
CEK006F7R	174542_at	---	3.25751	3.67876	2.00725	1.99151	2.2705
CEC188	173239_s_at	ucr-2.2	3.2562	4.214	1.73059	2.17029	1.62103
Y106G6G.1	185709_at	---	3.25465	2.98601	1.00605	1.29145	-1.02704
F19H6.1	190573_at	---	3.25338	2.17986	1.94162	1.94126	1.63616
K08D10.10	186706_at	---	3.25285	2.78196	3.24947	7.20139	6.45787
F15B9.6	189419_at	---	3.25252	2.29086	1.65459	-1.00869	1.37175
ZK1128.3	187309_at	---	3.25169	4.8641	1.01851	1.54764	-1.01461
CEC979	173263_s_at	---	3.2489	3.30784	2.4995	1.5219	2.07604
Y57G7A.1	184451_at	---	3.24863	3.58659	1.05728	-1.14296	1.13898
T08B1.1	189686_at	---	3.24441	5.29779	1.36172	3.09715	1.1319
K04E7.3	190586_at	nas-33	3.24347	3.2689	1.19749	2.10272	1.01488
T22C1.9	178740_at	---	3.24214	4.70016	1.25684	1.41435	-1.2533
CEK013BXR	173783_at	---	3.24208	6.74485	1.06901	1.32296	-1.65942
6636371	172018_x_at	unc-112	3.24048	3.28557	1.11882	1.89618	1.31797
T10H9.5	189402_s_at	---	3.23881	3.39723	1.43017	2.35641	1.08551
[truncated: 1,192 more rows]
