# Supplementary material for: Genetic and Physiological Activation of Osmosensitive Gene Expression Mimics Transcriptional Signatures of Pathogen Infection in C. elegans
Source: PLoS One. 2010 Feb 2;5(2):e9010. doi: 10.1371/journal.pone.0009010 (PMC2814864; doi:10.1371/journal.pone.0009010)
Supplement: Table S6 — Genes regulated in dpy-10(e120) mutants and their regulation in four other osr mutants (Excel file). (0.70 MB XLS) [file pone.0009010.s010.xls]

## Sheet: Sheet1
Table 6- dpy-10(e120)regulated genes and their regulation in other osr mutants
FDR <1%, >3 fold change
Affy ID	Gene	Gene Symbol	dpy-10	dpy-9	osm-7	osm-8	osm-11
192059_at	Y51A2D.4	hmit-1.1	485.579	285.472	186.993	228.894	114.269
185593_at	H23N18.5	---	383.533	554.882	1.00656	96.6937	1.00264
173235_at	C58401	col-109	342.004	485.998	-1.00271	96.5579	-1.01213
177729_at	E01G4.6	---	281.358	376.939	-1.34405	83.6629	-1.38303
173576_at	CEK027E1R	---	242.35	362.703	-1.07696	74.3739	-1.03763
172346_x_at	R12E2.7	---	238.293	490.01	-1.01644	61.0004	-1.02806
190585_at	ZK970.7	---	237.888	240.82	5.23594	234.951	5.90218
189482_s_at	C35B8.1	col-175	227.06	242.267	-1.01477	42.7613	1.01883
188747_at	Y54E10BL.2	col-48	212.066	295.275	-1.8324	55.3256	-1.72584
189762_at	K09H9.3	col-49	208.945	325.756	-1.30303	49.2367	-1.29901
190340_s_at	ZK678.5	wrt-4	185.155	203.315	1.00696	18.1609	-1.05714
193659_at	F47G4.3	gpdh-1	176.019	72.0764	86.3208	23.885	42.0137
180540_at	C42D4.3	---	173.714	325.52	-1.09919	36.3251	-1.04308
190360_s_at	F27C1.8	dpy-5	169.182	259.651	-1.44012	51.8484	-1.58646
174960_at	CEK120B8R	col-97	168.354	256.94	-1.08677	65.3884	-1.0891
188463_at	F22D6.10	col-60	153.651	340.125	-1.21909	35.0635	-1.26243
189178_at	F44G3.2	---	152.574	86.8793	18.3012	41.7198	7.88834
191688_at	F15B9.8	---	150.795	189.395	1.47438	44.2676	6.0493
180505_at	F29C12.1	---	148.849	221.066	1.00291	37.8343	-1.00543
178517_at	C49F8.3	---	142.501	203.277	1.03464	30.7058	1.22898
172497_x_at	R12E2.15	---	141.821	249.281	-1.22389	24.665	-1.17184
183666_at	C52D10.13	col-138	140.248	228.073	1.04236	28.2363	1.37066
172325_x_at	C02E7.7	---	136.264	204.979	-1.25138	28.7715	1.20638
189797_s_at	F58F6.1	col-104	136.068	217.926	1.00475	39.5857	-1.01852
181473_s_at	C15C6.2A	---	133.392	162.952	-1.06034	50.4766	1.0349
189968_s_at	F54C9.4	col-38	132.861	203.207	-1.58562	38.2806	-1.1976
173611_s_at	CEK058A2R	col-120	128.149	282.819	-1.05616	20.899	1.06539
177032_at	F09G8.6	col-91	128.132	203.812	-1.07761	27.2381	-1.07735
188276_s_at	C50B6.4	col-161 /// col-162	126.759	190.707	-1.83494	45.1533	-1.50048
191001_s_at	H10E21.4	---	122.433	261.681	-1.06691	17.2461	-1.06567
176680_at	C45B2.2	---	112.438	130.368	1.06619	42.9904	-1.02756
176681_at	F35B3.4	---	106.665	232.708	-1.08323	22.324	-1.09753
179686_at	C38C6.6	tag-297	106.658	267.978	1.01229	26.5959	1.07396
193272_s_at	F15B9.1	far-3	104.919	136.158	3.5051	95.7107	2.82252
172933_x_at	W09C3.6	gsp-3	104.589	101.181	-1.33504	41.1839	1.27377
178129_at	ZC168.5	grl-21	103.094	77.4383	1.04295	22.3247	1.02847
177489_at	C05E7.2	---	102.536	189.503	-1.01612	18.0912	-1.03199
172741_x_at	F41F3.3	---	101.633	145.191	-1.95641	43.4523	-1.06202
182104_at	ZK1025.3	---	99.094	113.62	1.06314	2.74827	-1.03423
184102_s_at	ZK1025.8	---	97.4553	113.022	1.01849	1.35213	-1.00548
187084_at,187085_s_at	Y45G12C.2	gst-10	94.3994	69.1507	7.90484	22.2624	4.65421
175393_at	AV176170	---	89.985	132.725	-1.11402	23.6402	-1.17847
192674_s_at	B0491.2	sqt-1	88.0244	91.0913	1.02583	32.4692	-1.32667
171795_x_at	C71115	---	86.3395	130.07	-1.30809	22.2526	-1.25726
191652_at	F22B8.6	---	85.2906	55.1554	13.6702	27.624	7.11865
192967_at,192968_s_at	ZK1290.3	---	82.9938	65.1335	1.05346	21.0102	-1.06163
190584_at	C09G5.4	col-39	81.8222	80.9283	1.16476	33.3453	1.30633
183207_at	D2096.3	---	81.392	37.2035	39.8097	43.9568	45.1942
183211_s_at	C04F12.7	---	78.4195	87.4839	-2.17343	33.9822	-1.35705
173767_s_at	CEK058GZF	col-7 /// col-62	78.008	62.3955	-1.09224	28.6232	-1.1317
188391_at	F59E12.12	bli-2	77.9603	55.8702	1.02139	26.0204	-1.00647
189099_at	M195.1	col-77	77.8301	129.168	-1.0801	21.5542	-1.10842
183237_s_at	ZK180.5	---	77.8195	185.281	-2.08146	32.5608	-1.7553
185468_at	Y75B8A.20	grl-15	77.1001	41.6065	-1.09602	19.8874	-1.05437
183341_at	T23G11.1	---	76.8753	82.5686	-1.3572	27.642	-1.25964
180721_at	C45G7.2	---	76.7868	2.97448	159.724	41.3077	187.768
175008_at	CEK027EYR	---	75.5111	119.161	1.01557	19.1716	-1.01073
188635_at	F58E6.1	---	74.4541	84.2507	1.00216	16.1259	1.01165
173083_s_at,173117_at	AV199772	---	73.0574	156.967	1.05179	14.3632	0.0173673
188028_at	T18H9.1	grd-6	72.181	145.146	-1.00534	5.64518	-1.05607
184174_at	ZC204.12	---	72.1325	70.1659	3.05892	15.6401	7.20825
181130_s_at	Y69E1A.1	---	72.1081	97.8895	-1.04678	27.6498	-1.04172
188473_s_at	ZK1010.7	col-97	72.0816	128.374	-1.04874	22.9528	-1.0643
183975_s_at	F57B9.9	pqn-46	71.3311	97.2689	1.26555	13.1834	-1.00819
173398_s_at	AV198760	cnc-7	68.9953	20.0679	77.1675	32.5791	38.4855
183230_at	R02E4.1	---	68.1523	106.922	-1.02944	19.5804	-1.04758
174910_at	CEK091CZR	sqt-3	67.8363	71.8971	3.24179	29.2772	12.121
182410_at	T10E9.4	---	67.7872	73.0976	-1.28051	28.575	-1.23382
182327_at	W08F4.6	mlt-8	66.5104	95.808	1.47884	18.9496	3.60475
181410_s_at	F26G1.5	---	66.0346	137.677	1.22726	15.7259	1.02259
180664_s_at	ZK180.6	---	65.0106	126.026	-1.02213	23.6881	-1.07989
181760_s_at	F32A11.3	---	64.7465	71.5671	-1.0413	20.5519	1.20735
183734_at	F27C1.1	---	64.7343	74.5625	1.1019	37.2972	1.48756
177577_s_at	C04G2.8	---	64.657	74.4932	-1.48525	19.1904	1.21815
186519_at	F15E11.12	---	63.727	2.33655	1.07374	7.0201	1.13447
181008_at	C15C6.2B	---	63.6061	70.6986	-1.08518	24.8829	1.05516
189054_at	C39H7.1	---	62.5948	76.0768	-1.12801	21.6831	-1.03862
181933_at	T27A3.5	---	62.549	63.9384	-1.0024	13.0235	-1.01875
177160_at	Y38C1AA.D	---	61.4839	62.6262	-1.10031	20.8542	1.1745
186105_s_at	C10G11.9	---	61.2508	64.7499	-1.31409	23.0804	1.1505
171796_x_at	C48780	---	60.4152	95.25	-1.11743	15.8695	1.18057
184740_at	C33F10.1	---	59.9014	66.3775	-1.00483	34.0275	1.19244
184191_at	R09B5.9	cnc-4	59.845	65.456	7.15668	21.1125	7.82907
179176_at	C52G5.2	---	57.7631	66.7404	2.45139	9.7161	2.81761
172353_x_at	C02E7.6	---	57.7273	104.646	-1.27501	18.2647	1.36972
190713_at	F22B7.4	---	57.2589	46.8212	-1.00148	47.7568	-1.02573
172229_x_at	T16A9.5	---	55.4524	63.767	-1.60358	23.3534	-1.21837
172627_x_at	Y105C5A.13	---	55.4369	32.3648	1.4781	15.7828	2.51856
180375_at,180376_s_at	M03A1.3	dao-2	55.2349	24.3349	3.11696	16.6131	9.12028
186974_s_at	Y49F6B.10	col-71	54.8722	81.124	-1.25295	13.7094	-1.39678
176471_at	Y47D7A.13	---	54.8361	108.986	-1.15026	15.6566	-1.29858
182520_s_at	R09E10.6	---	54.1847	58.5446	1.0397	23.3741	1.09124
184093_at	M01H9.1	---	53.8766	58.6422	1.11346	7.86014	1.25251
183577_at	ZK1067.7	pqn-95	53.8142	174.498	-1.05511	7.84375	1.09188
184708_s_at	C43E11.5	---	52.2054	31.6923	1.008	10.5394	-1.00374
185424_s_at	F33D4.6A	---	51.7656	50.7457	-1.14353	13.3903	-1.16043
182561_at	Y11D7A.9	---	51.0923	99.6976	1.00812	10.4881	-1.01015
183309_at	K03H6.2	---	50.9376	27.154	18.5376	42.9448	15.321
173567_s_at	CEK080DYR	---	50.8776	52.448	1.12739	10.534	1.09229
185646_at	T01B10.2	grd-14	50.7283	84.9933	1.00168	17.5379	-1.07762
185764_s_at	F33D4.6B	---	50.4202	30.5469	-1.04657	8.52732	-1.19604
190607_at,190608_s_at	C09D4.3	---	50.4153	31.837	1.01816	5.86946	-1.01616
181091_at	Y69E1A.2	---	50.0788	56.5768	-1.60141	19.8324	1.09748
190686_at,190687_s_at	Y38H8A.3	---	49.3275	54.999	-0.191533	18.2861	1.0927
181714_at,181715_s_at	T19B10.2	---	48.5608	67.6278	3.28944	23.3489	3.64871
172706_x_at	F53F1.4	---	48.2519	85.7438	2.17865	20.8067	1.84534
179751_at	T08B6.4	---	47.7371	36.2837	1.00847	13.375	-1.00477
174075_at	C68240	---	47.5328	81.025	1.19771	12.1273	1.55024
188311_s_at	F38A3.2	ram-2	47.3259	82.6849	1.87494	24.7379	1.13348
190193_s_at	R11A5.7	---	47.2333	83.8315	-1.04739	7.51379	-1.0705
178243_s_at	F32B6.4	---	46.9047	49.3374	1.03379	18.1622	1.11585
191005_at,191006_s_at	W02B12.12	---	46.7007	37.9656	-1.03973	12.3462	-0.0186227
172799_x_at	F53F1.5	---	46.5947	71.192	-1.12968	19.7149	1.87966
172547_x_at	R12E2.14	---	46.0407	79.6353	-1.77856	12.5019	-1.51828
190093_at	W05G11.3	col-88	44.2204	92.008	1.02056	10.6095	1.09136
183913_s_at	T10E9.3	---	43.8285	134.059	1.00894	8.80843	-1.0001
188337_at	Y57A10A.11	rol-1	43.327	74.5643	-1.3591	7.67381	-1.07661
177024_at	C29E4.1	col-90	43.1666	59.7555	-1.05789	9.16003	-1.07528
181736_s_at	K05F1.9	---	42.8217	38.5155	-1.10263	14.416	-1.12922
189921_at	C05C10.4	---	42.6536	38.2362	4.09034	16.3531	3.53788
188475_at	C44C10.1	col-180	42.639	60.675	-1.06503	11.2682	1.10253
172989_s_at	C52742	---	42.2873	76.7535	-1.1588	7.94216	-1.18675
172935_x_at	T03F1.5	gsp-4	42.1181	55.943	1.04992	17.4469	1.45964
187377_at	F37A4.5	---	42.0159	21.6106	1.01028	6.54306	-1.04121
175239_at	AU114256	---	41.7091	3.77099	-1.22644	4.91962	-1.0826
176327_s_at	Y47D7A.5	grl-5	41.6972	38.1989	-1.27757	6.30689	-1.27742
180612_s_at	F53A9.8	---	41.509	23.8848	16.5955	34.5559	58.4192
188364_s_at	F08G5.4	col-130	41.2494	59.4459	1.21017	9.43749	1.02803
192407_at	K08F4.7	gst-4	40.914	18.2775	30.7527	5.22862	11.1438
181707_at	F10D11.6	---	40.2349	118.38	1.0527	9.86017	-1.30059
184684_at	Y53F4B.27	---	39.9413	61.8378	1.00866	7.7712	-1.04364
180501_s_at	F44D12.4	---	39.7346	49.2827	-1.67159	21.213	-1.18471
190166_at	T01B11.4	tag-316	39.445	27.3907	1.12293	8.57097	1.02547
189736_s_at	K11D12.4	cpt-4	39.4057	35.7552	2.79609	13.0186	6.33691
177447_s_at	F32H2.7	---	39.0334	36.2335	-1.3423	9.53437	1.03241
176044_at	Y41D4B.L	---	38.7192	29.9118	2.35494	11.9096	13.8611
173654_at	CEK019H6F	---	38.6074	30.4231	1.07377	5.99192	1.3532
179038_at	F26A3.5	---	38.4039	30.3597	1.07932	10.3666	1.0103
177777_at	C04G2.9	---	38.3209	51.221	-2.64066	17.2486	-1.52515
172309_x_at	C08E3.1	---	38.3076	18.1252	2.29234	15.2416	2.13775
190348_at	C09G5.6	bli-1	38.0336	29.3521	-1.0481	9.62491	-1.13211
192026_at	C46A5.3	---	37.8591	61.8457	-1.37282	10.9951	-1.50208
179892_at,179893_s_at	K06A5.2	---	37.8224	37.9284	-1.6969	16.7742	1.05276
187358_at	F07F6.5	---	37.7072	49.8669	1.02442	4.69422	-1.02581
172704_x_at	T28H11.6	ssp-9 /// ssp-11	37.4755	45.0622	-1.37312	20.3329	1.04752
190848_at	B0280.11	---	37.2471	33.5418	-1.10237	9.28474	-1.02078
182966_at	ZK154.1	---	37.1611	49.9019	1.08616	12.179	1.01771
186649_s_at	F36H12.11	---	37.1602	38.78	-1.25314	14.957	-1.46308
187385_s_at	ZK757.3A	---	37.0209	29.4368	-1.15292	8.44599	-1.22585
178945_s_at	F53B6.4	---	36.9762	39.1796	-1.72502	14.6977	-1.63127
187552_s_at	C45G9.4	---	36.8509	37.6816	-1.08883	13.3689	-1.48764
173004_s_at	C31422	---	36.6307	39.9915	-1.11187	9.83224	-1.12143
177942_at	F33A8.7	---	36.6289	50.8718	1.00114	5.26347	-1.01263
177910_at	C54G4.3	---	36.6074	29.6375	1.00124	10.4579	1.00197
172297_x_at	T23F11.2	---	36.5628	33.3136	-1.22377	9.73823	1.04489
185624_s_at	T28H11.7	---	36.4945	46.1155	1.00413	15.9569	1.0745
190091_at	C01B12.1	sqt-2	36.396	36.1694	1.4544	11.8909	1.05421
188203_at	T27A3.3	ssp-16	36.3936	32.8021	-1.21205	13.315	1.00849
186726_at	Y38E10A.13	---	36.253	44.6747	4.89527	1.2318	4.48583
178652_at	ZK84.1	---	36.2432	63.2737	1.262	21.709	1.52822
184746_at	F52F10.2	---	36.2338	71.1083	-1.06746	12.3629	-1.07499
178080_at	ZC168.6	---	36.1749	44.7032	-1.25933	16.2395	-1.00896
179134_s_at	B0491.3	---	35.9283	42.0315	-1.04496	12.9345	-1.0134
186760_at	Y51H7C.13	---	35.852	78.7713	1.90078	18.8342	1.34557
172803_x_at	C34H4.4	---	35.741	53.3562	1.56685	10.6303	1.1763
186539_s_at	Y59E9AL.3	---	35.4984	54.926	-2.18693	23.5158	1.26313
172475_x_at	B0222.7	col-145	35.3487	55.3324	1.19493	11.8566	1.15989
184202_at	C35D10.2	---	34.9595	36.6711	-1.64926	13.7289	1.26727
180256_at	K07E8.3	sdz-24	34.7294	37.896	2.03147	48.9546	2.49297
189221_at	F28G4.1	cyp-37B1	34.55	20.4602	4.23994	6.75536	16.0492
186185_s_at	Y47D3A.13	---	34.2432	26.3074	-1.53752	10.9073	-1.16434
193472_at	ZK524.1	spe-4	34.2263	26.443	1.00334	4.98164	-1.00691
193213_at	F37B4.2	ifc-1	33.8845	32.1833	3.93531	16.9913	3.05305
189250_at	ZC116.2	---	33.5289	34.649	-1.02001	12.5529	1.00178
193327_at	F53B1.4	---	33.3512	81.2627	-1.30771	15.0023	-1.19932
173919_s_at	AV199129	---	33.285	30.5575	6.1774	7.86116	6.36085
193750_at	C25G4.6	---	33.2519	30.1588	-1.47524	9.42138	1.0181
173124_s_at	AV182934	---	33.0975	23.2482	1.13525	11.2041	1.60044
191579_at	C43F9.6	---	32.9964	23.1253	-1.02764	8.39076	1.01526
192175_at	C27D6.3	---	32.9659	32.9059	-1.38893	10.4111	-1.03044
190702_at	K01H12.2	---	32.7338	21.1661	1.00626	6.58113	1.21178
189972_at	C33C12.3	---	32.5519	15.7176	7.43296	11.4198	14.5841
172798_x_at	ZK546.3	---	32.4503	43.1835	-2.95852	19.8226	1.09301
184095_at	F17E9.5	---	31.9329	40.3731	1.00531	17.1902	-1.00104
172240_x_at	F53H2.2	cnc-7	31.4997	9.47287	40.0041	14.7278	17.7891
172386_x_at	B0213.5	nlp-30	31.0197	32.7527	4.25275	13.3744	4.35473
182200_at	C05C12.5	---	30.8004	23.2807	1.00408	10.3844	-1.0044
188227_at	T28H11.5	ssq-2	30.7994	43.51	-1.16256	15.9519	-1.01998
182193_at	ZK484.5	---	30.6564	34.7352	-1.21155	16.2271	1.0628
186453_at	ZK1248.5	---	30.5803	29.1251	1.02686	7.0447	-1.0193
187390_at	C02F5.5	---	30.5716	21.5168	1.00642	3.95698	-1.00121
190627_at	K05F1.3	---	30.4935	40.6556	1.13329	13.4301	1.14075
178439_s_at	F17C8.3	---	30.3474	29.5611	-1.02633	7.54004	-1.04777
172476_x_at	R07E5.15	---	30.3308	23.5259	1.00515	9.48165	1.16431
177874_s_at	T13F2.9	sss-1	29.9855	40.2251	-2.02673	19.3778	-1.22893
186021_s_at	W03D8.10	---	29.7833	30.2211	-1.77953	10.946	-1.56077
178289_at	F55C5.1	---	29.4805	34.3012	-1.36769	12.9619	-1.38831
177131_s_at	Y19D10B.A	---	29.4797	11.1363	-1.28907	7.68311	1.63797
172565_x_at	C08E3.13	---	29.1755	12.3167	2.31086	14.4198	3.18283
186475_at	Y106G6G.4	---	29.1623	29.5065	-1.11901	11.0241	-1.03478
173639_at	AV192250	---	29.1155	38.9619	2.46313	7.67432	3.25731
188050_at	F47B8.11	sss-2	29.1047	31.53	-1.02828	14.106	1.01437
191068_at	T05A10.3	---	28.9581	38.2948	1.16632	12.1027	-1.04197
178108_at	T27E7.1	---	28.5698	35.0203	1.16286	12.3505	-1.19725
184685_s_at	T08B2.12	---	28.4604	29.2384	-1.52687	15.2654	1.00714
180297_at	C06A8.6	---	28.3508	29.4248	1.04751	7.70773	-1.00284
178104_at	W06D4.2	---	28.3359	20.5432	-1.01857	4.00253	-1.00763
180439_at	C26B9.3	---	28.2298	47.9536	1.01252	10.0991	1.29763
194252_x_at	C69078	ram-2	28.2232	50.26	1.65045	12.2936	1.16883
181956_at	C09E8.2	---	28.1559	59.3662	-1.12778	4.12904	-1.09844
173060_s_at	C58103	---	28.0703	31.9496	-1.10339	12.503	1.07131
177247_at	BE10.2	---	27.9926	57.6075	1.02278	4.58988	1.00526
190565_at	C27D8.1	---	27.8772	22.68	1.01424	6.11967	-1.02158
192822_s_at	T13A10.11	---	27.8417	27.5643	1.05006	8.32516	1.22058
173238_s_at	C51398	cpt-4	27.6329	24.0825	1.86879	9.41702	3.84145
192137_at	C05C8.3	fkb-3	27.5922	34.2312	5.03066	8.5588	4.7692
172635_x_at	Y38E10A.15	---	27.3358	13.6518	6.86886	-1.18004	3.37637
194240_x_at	C53601	snf-5	27.2504	32.3069	-1.06243	5.39107	-1.0235
188705_s_at	T06D8.10	---	27.1263	59.1629	-1.00784	4.52955	-1.02234
186492_s_at	F15E11.14	---	27.1066	11.5298	-1.28551	8.62572	1.62768
181618_at	ZK418.2	---	26.6965	19.0357	1.00896	3.26974	-1.00017
178715_at	C33G3.3	---	26.5697	71.7749	-1.03622	3.80667	-1.04742
174660_at,174661_s_at	CEK092C9R	---	26.2744	52.7785	0.00120048	3.9131	-1.00523
176383_at	C52D10.2	---	26.2208	15.9099	1.48307	3.51039	1.51585
172321_x_at	C03A7.8	abu-8 /// abu-7	26.1943	75.3989	-1.04884	3.69892	-1.12902
172695_x_at	ZC477.1	ssq-3	26.1211	30.774	-1.17098	14.1414	1.00062
172815_x_at	K05F1.2	msp-142	26.067	51.8358	-1.99884	17.4721	-1.0592
191301_s_at	F47B10.2	---	26.0662	19.0227	3.17481	17.9967	5.31413
174240_at	CEK09C4R	---	26.0042	10.8584	7.91705	15.2048	23.1455
180997_at	C34D4.3	---	25.9959	34.8629	-1.5168	12.2481	-1.06043
193838_s_at	W04E12.6	clec-49	25.9879	13.3611	11.8096	16.1554	10.349
172546_x_at	F11G11.8	---	25.9824	33.3106	-2.0332	16.1565	-1.09498
173650_s_at	CEK065D1R	col-63	25.7802	33.3096	-1.31852	8.97048	-1.10692
191943_at	C14C10.1	---	25.7794	20.5412	1.01787	11.2038	1.14399
186107_s_at	F36H12.9	---	25.7293	15.5126	1.01603	4.99815	1.02958
172743_x_at	F58A6.9	---	25.6522	35.4145	-1.79119	16.687	1.14314
177836_s_at	R10E9.2	---	25.3939	27.285	-1.85633	9.8755	-1.42294
191485_at	C54D10.10	---	25.3442	18.8947	-1.00416	5.68494	-1.01428
191541_at	C54D10.1	cdr-2	25.2881	26.5909	1.43778	1.61849	2.15924
188368_at	ZK836.1	lon-3	25.1843	10.0019	1.13621	3.7101	1.07471
185862_at	Y59A8B.20	---	25.0757	38.3618	1.53941	9.91564	1.52639
176606_at	F48C1.7	spe-11	24.9756	30.2195	-1.05143	5.76341	-1.00339
181136_s_at	F52B11.3	noah-2	24.9654	10.101	5.65652	15.9703	18.9126
172527_x_at	C24D10.8	---	24.9611	31.4891	-2.6593	17.3821	-1.36656
172746_x_at	T07H6.3	col-169 /// col-170	24.7589	30.5407	1.6936	11.4248	1.66622
189545_s_at	F41F3.4	col-139	24.4677	22.8278	-1.32638	11.1419	-1.36459
194211_x_at	AV193280	abu-8	24.4255	82.7566	1.1886	3.56611	-1.02714
180754_at	C31H1.5	---	24.2303	17.9645	-1.01066	8.28986	-1.07289
180614_at	T17H7.7	---	24.1783	46.6132	-1.01239	7.37331	1.12204
192682_at	T01B7.7	rol-6	24.1505	24.7144	1.40314	7.43553	1.21563
187073_at	Y57A10A.23	---	24.1175	32.9291	2.07457	11.4845	2.67629
189882_at	ZK484.2	---	24.1097	18.5732	1.77775	8.03505	1.64478
188964_at	D1081.5	---	24.0345	21.0987	1.00717	3.61114	-1.0028
193321_at	R04E5.10	---	24.018	19.9535	1.64346	9.17258	1.38242
188201_at	F16F9.4	---	23.9118	21.1291	2.25024	7.02647	1.56279
185480_s_at	F36H12.8	---	23.8269	35.5828	1.10664	10.2545	1.01603
172418_x_at	F47B3.5	---	23.7563	20.3196	1.04644	6.0541	-1.10623
183014_at	F59A7.2	---	23.7443	19.3927	8.38443	7.41788	5.6935
188312_at	F57B7.3	col-156	23.7178	34.265	1.03354	5.02758	1.06581
189800_s_at	T20G5.3	---	23.6197	19.3301	1.26757	9.53585	1.06819
186800_s_at	C33F10.11	---	23.5913	33.1215	-1.25029	13.1766	-1.01316
172904_x_at	K05F1.7	msp-63	23.5467	37.966	-2.00296	16.9789	-1.01228
171807_x_at	CEC3124	---	23.4506	38.5728	-1.17967	5.88151	-1.30578
172486_x_at	T23B7.1	---	23.4401	29.7996	-1.72507	16.6348	1.0507
185758_at	C14C11.3	---	23.2884	17.7678	3.86896	7.18718	4.78422
188366_s_at	F54D1.2	col-126 /// col-127	23.238	31.3126	1.40705	12.625	1.71606
183159_at	F09F9.2	---	23.226	11.5534	-1.1438	6.7958	-1.03903
172245_x_at	K07F5.5	---	23.1797	32.3436	-1.44583	16.6637	-1.01508
191298_s_at	F23B2.12	pcp-2	23.0963	17.4672	1.27469	5.88428	1.25902
191057_s_at	ZC455.4	ugt-6	23.0081	19.1621	1.24097	5.0753	1.05845
172587_x_at	C03A7.14	abu-8	22.9989	75.136	-1.07105	2.26554	-1.19518
188037_at	ZK377.1	wrt-6	22.9573	18.2868	1.02807	4.69478	1.01349
179391_at	ZK265.3	---	22.9307	29.5507	1.00422	5.90686	-1.00519
172232_x_at	C40H5.1	nspa-9	22.825	53.0532	1.01562	17.2907	1.26658
193123_s_at	F58G1.3	---	22.8161	16.9879	1.1	3.32907	1.03372
179482_at	F07A5.2	---	22.6773	30.0063	-1.26296	10.9044	-1.19515
172375_x_at	B0213.4	nlp-29	22.5388	21.345	20.5439	15.9467	18.8206
192924_s_at	K11C4.4	odc-1	22.3641	12.8744	1.3134	4.20169	-1.00618
183818_s_at	C05E7.1B	---	22.3396	29.8919	1.114	6.97591	-1.01447
189584_s_at	F41E6.5	---	22.3191	16.5412	13.6505	10.5805	30.5202
176763_at	C50E10.1	---	22.2367	26.1134	-1.04171	6.49024	-1.07557
180520_at	T28H10.2	---	22.1774	12.7403	8.00034	9.49603	6.86361
179788_s_at	T22B3.2A	---	22.1741	20.4844	1.00453	5.82123	-1.00317
191036_at	F10F2.3	---	22.1712	48.9277	-1.00944	1.97643	-1.01961
179316_at	F58H1.6	---	22.1013	17.5818	1.03335	2.5606	-1.05773
186652_at	ZK512.8	---	22.0273	25.5838	1.01161	5.85309	-1.00177
190671_at	C36B1.10	gska-3	22.027	17.6932	-1.01345	8.0261	1.03398
191638_s_at	F10G8.1	---	21.9349	19.4935	-1.03038	5.12312	-1.18618
174071_at	C61573	pqn-95	21.8714	46.5724	1.08912	3.8671	1.41322
186297_s_at	C08F11.10	---	21.8421	16.3304	-1.00185	4.16862	1.00165
177451_at	ZC373.6	dao-4	21.7967	29.1258	-1.00473	3.85643	-1.25458
191718_s_at	C43C3.1	ifp-1	21.7307	21.6525	1.44234	9.12896	1.22912
193024_at	C15H9.1	nnt-1	21.6546	13.0602	2.61589	1.93426	4.56328
172381_x_at	ZK484.8	---	21.6306	27.9538	-2.18554	14.9324	-1.15041
192148_at	T07C5.1A	---	21.5816	21.0984	1.87697	2.78449	1.99883
172744_at	K11G9.6	mtl-1	21.4737	4.37675	20.7277	13.4359	56.5533
192931_at	C01G12.8	---	21.427	21.2521	-1.05697	7.0258	-1.14412
193741_at	T03G11.8	zig-6	21.4126	25.6371	1.28926	12.4636	2.24612
172885_x_at	C34F11.4	msp-50	21.3745	26.71	-2.94357	10.8726	-1.40418
183455_at	F26B1.1	---	21.2723	22.7426	-1.01298	4.70368	-1.10587
178843_at	F08G5.6	---	21.253	9.48282	-2.56349	12.759	-1.96312
193734_at	C15H7.3	---	21.2277	14.0004	1.00332	2.94559	-1.01182
184870_s_at	Y57G11A.2	---	21.1185	23.2939	1.01541	11.0632	1.02465
185972_at	H42K12.3	---	20.9924	19.1143	-1.00838	8.75315	1.21009
178068_s_at	C34E7.4	---	20.937	35.5669	2.77199	7.31052	2.85039
184883_s_at	F49C12.15	---	20.8817	19.8093	-1.00094	6.69168	-1.01424
172896_x_at	C34F11.6	msp-49	20.8773	30.8614	-2.32416	14.0032	-1.05035
173388_s_at	CE014	---	20.8696	11.9856	1.43591	4.65001	-1.1705
173632_s_at	CEC7464	col-129	20.8378	18.3388	-1.06041	11.2996	-1.15085
172834_x_at	C33F10.9	msp-40	20.748	25.9108	-2.12449	13.0408	1.16416
173230_s_at	C52705	snf-5	20.7393	24.9851	-1.03959	6.32728	1.03157
172630_x_at	C35D10.11	---	20.5722	33.3737	-3.20033	14.9178	-1.47481
188281_s_at	F38A3.1	col-81	20.5368	18.1266	-1.31866	11.3988	-1.68057
187165_at	C28C12.11	---	20.5258	25.9631	1.00528	5.85879	-1.00283
172811_x_at	C35E7.10A	---	20.5175	14.7999	-1.0005	5.47773	-1.01483
190699_at	C36H8.1	---	20.5067	19.486	-1.00365	5.60775	-1.01646
192636_at	F37H8.3	---	20.4786	9.24911	6.16506	9.70596	4.30992
186124_at	T02B11.4	---	20.3955	33.0056	11.3545	14.2936	13.3817
188659_at	Y38C1BA.3	col-109	20.3589	29.0879	1.72315	6.34629	1.60967
184828_s_at	F09B12.1A	---	20.3418	19.3647	-1.00103	4.04988	-1.00628
172569_x_at	C24D10.7	---	20.314	25.3671	-2.5046	13.0015	-1.47493
172327_x_at	F44D12.7	---	20.2931	30.5187	-3.30557	15.8817	-1.44611
190795_s_at	F35C11.3	---	20.2044	16.6104	-1.05188	5.77826	-1.13005
188116_at	F57H12.3	ora-1	20.0219	36.5396	1.10413	12.9831	1.20547
186678_s_at	F36H12.10	---	19.9369	16.3989	-1.01197	4.37916	1.01411
190525_s_at	K03H1.1	gln-2	19.8222	17.7526	-1.16359	6.13573	-1.37894
180727_at	F49F1.5	---	19.7163	17.4641	1.0066	13.6874	1.97091
173207_at	AU114189	---	19.642	12.8814	2.77753	11.8819	1.03302
172814_x_at	C35E7.10B	---	19.5733	13.6111	1.00241	1.63256	-1.01363
182733_at	C31A11.5	---	19.5407	11.5995	1.95283	1.59756	5.52016
181116_at	F36A2.10	---	19.532	23.9641	1.17745	12.7506	1.08756
193712_s_at	C14F11.6	---	19.5041	8.31464	1.25842	5.96431	1.96677
193212_s_at	C33F10.12	---	19.4618	14.9428	-1.00749	3.51973	1.05584
186745_s_at	Y38E10A.17	---	19.4078	19.0356	-1.21112	6.62155	-1.09085
172882_x_at	F26G1.7	msp-3	19.3923	29.3634	-2.60056	13.4153	-1.06707
172333_x_at	F44D12.5	---	19.296	28.124	-3.71252	13.9486	-1.47965
172360_x_at	C03A7.4	pqn-5	19.1034	54.4498	-1.05258	4.47621	-1.08279
185420_at	C24D10.2	---	19.0589	15.4266	1.0118	4.62784	-1.03817
183941_s_at	F56D3.1	---	19.046	35.575	1.04736	5.89983	1.03302
190094_s_at	M02D8.4	---	18.9954	28.3954	7.62809	8.24052	9.19988
172724_x_at	R05F9.8	msp-33	18.9835	27.4362	-2.47109	13.1769	-1.01093
181526_at	Y43F8A.2	---	18.9313	19.8295	-1.07048	4.72262	-1.44884
173518_s_at	C69682	col-113	18.9232	36.0037	1.06108	2.49844	1.1945
172853_x_at	C04G2.4	msp-36	18.8199	22.8567	-1.80979	12.9786	1.03716
186093_at	Y25C1A.1	---	18.7258	20.0198	-1.0624	5.38868	-1.02318
184031_at	F36A4.2	---	18.7041	22.0451	1.00229	7.67061	-1.01038
172887_x_at	ZK1248.6	msp-64	18.6995	33.4164	-2.7267	16.3554	-1.05591
183438_s_at	F45E4.8	nlp-20	18.6751	11.0732	3.79358	16.7679	8.84688
188756_s_at	Y116F11B.3	pcp-4	18.6444	11.3136	1.08499	3.55218	-1.00105
186504_s_at	C14C11.1	---	18.6134	16.0026	-1.10943	4.91741	-1.12571
187654_s_at	F11G11.9	---	18.5517	14.6277	-1.08833	3.35283	-1.1546
181681_at	F08F1.6	spp-13	18.5222	13.2239	-1.008	9.49933	-1.00542
186043_at	F20A1.10	---	18.5118	19.481	12.3071	6.90594	7.94805
187924_s_at	F32B6.5	sss-1	18.5012	26.3389	-1.12328	13.3241	-1.12819
172687_x_at	F09C12.7	msp-74	18.4642	27.2708	-1.79249	11.4939	-1.10315
171811_s_at	C57047	---	18.4241	22.7833	-1.49169	9.88719	-1.46703
172889_x_at	F58A6.8	msp-45	18.4202	28.9111	-2.40275	12.8236	-1.01549
193583_at	ZK520.5	cyn-2	18.378	14.7595	-1.00783	2.76463	-1.02007
194203_x_at	C40277	---	18.3479	6.86901	1.74835	10.132	4.11274
190361_s_at	F56F10.3	---	18.2902	14.1006	7.79419	7.33168	7.61795
188226_s_at	T28H11.1	ssq-4 /// ssq-3	18.1737	29.2272	-1.05477	12.6447	-1.09145
180453_at	F53A9.1	---	18.0812	15.1244	5.19606	11.5517	14.7179
190184_at	ZK822.3	---	18.0195	25.9348	1.09246	3.51842	1.10656
193013_at	T02E1.7	---	17.9911	16.9685	1.00705	2.55508	-1.00197
175294_s_at	AV179538	---	17.8738	41.2603	-1.00916	1.64166	-1.05453
184846_at	B0205.10	---	17.8336	6.60817	-1.00521	3.20294	-1.0125
192504_at	T22H6.2	---	17.7544	17.4316	1.13902	4.35274	1.18076
186012_s_at	F57H12.6	---	17.7031	19.3364	1.04589	11.3373	-1.00232
193800_at,193801_s_at	C14A6.1	clec-48,clec-49 /// clec-48	17.6763	14.7928	9.30717	14.4349	8.59691
182320_at	F18G5.2	pes-8	17.6524	25.694	1.06257	4.85016	-1.00969
173774_s_at	CEK124G3F	---	17.6377	26.2093	1.83612	6.46857	1.15104
179401_at	ZK662.2	---	17.613	50.4688	-1.11468	5.05476	1.02827
182319_s_at	T21G5.4	---	17.5703	19.4217	1.00711	8.86204	-1.00943
172254_x_at	Y43C5A.1	---	17.5615	25.3247	-1.07908	11.5998	1.25133
182491_at	F53F4.13	---	17.5422	18.255	4.90579	12.2749	8.06173
185086_at,185087_s_at	F47C12.4	clec-73 /// clec-79,clec-79	17.5013	13.9356	1.01136	4.58547	-1.01153
172343_x_at	B0213.6	nlp-31	17.4478	19.8254	4.61197	9.77982	4.34926
178262_at	F01D5.5	---	17.4104	27.0776	3.47651	1.0253	3.38677
187278_at	C28H8.5	---	17.3577	32.1047	1.01983	3.32661	-1.0974
179046_at	F46A9.1	---	17.3476	7.81761	1.0156	1.64288	-1.04703
186362_s_at	H04M03.4	---	17.312	18.8505	1.08265	18.5578	1.86914
193496_s_at	F10F2.2	---	17.2724	11.1043	3.88818	5.95626	3.32216
187286_at	F07F6.1	---	17.2575	8.60563	-1.0108	2.55846	-1.02402
192663_at,192664_s_at	ZK938.1	---	17.2297	23.268	-0.0581507	9.25751	1.26676
174152_s_at	C52339	bli-1	17.2162	11.5	-1.18453	6.06512	-1.38844
188853_at	R07E5.4	---	17.1298	36.1195	5.89913	5.10921	2.61235
177644_s_at	F58E6.5	---	17.1256	21.2563	1.00876	3.69249	-1.00214
174254_at	C30722	---	17.1039	26.8598	1.07743	3.70734	1.19912
190978_at	K12G11.3	sodh-1	17.1021	12.3641	17.667	36.0296	51.7125
172900_x_at	ZK546.6	msp-152	17.0923	25.0599	-3.1962	12.521	-1.10108
190637_s_at	F55B11.1	---	17.0676	9.52068	2.10975	3.39851	1.44049
190510_at	W01B6.2	---	17.0194	14.5735	1.01055	3.81186	1.01588
172669_x_at	K07F5.9	ssp-10	16.9944	19.7839	1.0133	13.191	1.59549
172734_x_at	ZK1248.4	---	16.9827	26.9845	-1.88438	12.328	1.0426
172431_x_at	H12D21.1	nspa-4 /// nspa-3 /// nspa-8 /// nspa-5 /// nspa-1 /// nspa-2	16.9245	28.1047	-1.20157	15.0236	1.62682
187044_at	K04H4.5	---	16.8948	18.7236	-1.24139	5.88961	-1.3728
183287_at	Y4C6B.2	---	16.8259	15.3045	1.84767	12.107	3.52434
189521_s_at	T06A4.3	---	16.7779	21.8116	1.00387	2.30255	-1.00165
191331_at	Y53F4B.31	gst-28	16.7314	5.96738	3.11228	4.46745	3.21764
186571_at	Y106G6H.13	---	16.6605	19.2098	-1.25214	6.46699	1.03299
192956_at	F11G11.3	gst-6	16.5786	14.0859	1.56885	3.52961	2.43811
172752_x_at	ZC477.8	ssq-3	16.5664	21.9667	-1.40708	10.3491	-1.13427
180145_s_at	Y51H4A.7	---	16.4989	10.6408	5.95275	14.5267	8.35834
177539_at	ZK858.2	---	16.4822	17.9077	-1.05628	7.71581	1.02723
183820_at	F32B5.4	---	16.4153	19.9178	-1.08653	6.20877	1.0103
172854_x_at	F32B6.6	msp-77	16.3975	19.5911	-2.06735	11.5904	-1.01175
190075_at	K09C8.1	pbo-4	16.3308	11.7289	-1.04138	6.61355	1.98705
178164_at	F21H7.5	---	16.3041	25.0448	1.03173	8.71184	-1.25563
173035_s_at	CEC1123	---	16.2556	9.19624	4.95673	9.84975	3.88804
172377_x_at	D2062.6	---	16.2498	39.5792	-1.20746	14.4599	-1.10609
188661_s_at	F42E11.4	tni-1	16.1081	14.9099	1.64859	4.3956	1.27314
171880_x_at	CEK099C4R	---	16.074	19.651	-1.6609	10.4353	-1.22231
179498_at,179499_s_at	C06H5.2	---	16.0726	8.46871	1.74793	8.42338	3.74804
188247_s_at	C10G11.8	---	16.0516	16.5568	-1.02376	7.15021	-1.10969
172196_x_at	K08C9.4	col-65	15.9741	23.1325	1.58809	5.81434	1.42954
191649_at	AH10.1	---	15.9615	8.06313	1.00896	3.24406	-1.0311
192153_at	M153.1	---	15.9335	17.9045	1.47604	4.13813	1.55758
177962_at	K04G2.4	---	15.8314	23.1464	-1.10118	10.7092	-1.00494
193268_at	Y1A5A.1	---	15.826	10.8204	1.37858	3.93166	1.18146
190427_s_at	C54F6.14	ftn-1	15.7298	12.6944	4.95143	6.96731	6.01794
194056_s_at	F35C5.5B	---	15.6464	8.88913	3.20853	6.39268	7.20594
190628_at	F32A5.4	---	15.5971	19.164	2.3764	6.7764	2.29149
178820_at	F54D5.4	---	15.5904	9.70854	2.68353	3.48123	3.76362
172934_x_at	K08F4.8	msp-38	15.5622	19.1299	-2.11663	13.9549	1.03643
192596_s_at	T03F7.7	---	15.5494	16.2091	2.93971	5.31025	2.0597
190877_at	C07D10.4	nas-7	15.5482	33.2463	1.06979	3.30262	-1.00812
186927_s_at	Y65B4BR.6	---	15.5184	32.4565	-1.07309	7.02667	-1.20175
187529_s_at	ZK1307.4	---	15.4591	16.5898	-1.08234	6.79064	-1.10541
188527_s_at	C42D8.5	---	15.4543	31.5335	1.02798	3.0723	1.02196
185158_s_at	C33C12.4	---	15.3946	15.784	1.02375	2.76473	-1.00832
172606_x_at	Y59E9AL.6	---	15.2738	16.5558	-1.48044	8.56446	-1.27909
181711_at	ZK546.4	---	15.2636	16.0463	-1.05013	3.90552	-1.02006
179783_at	C50D2.3	---	15.2386	11.9617	-1.0074	4.32742	-1.07155
172714_x_at	R05F9.13	msp-31	15.173	18.6967	-2.39542	10.8904	-1.03426
185675_at	Y53F4B.11	---	15.1729	9.99977	-1.00382	2.40298	-1.00741
190852_at	T26C5.1	gst-13	15.1349	11.8918	1.45079	2.93948	2.01325
175990_at	R13A5.3	---	15.1311	11.8315	2.61576	8.25542	3.34614
177586_at	C15C6.1	---	15.08	32.0597	1.13725	2.50539	1.11719
172380_x_at	F47B3.2	---	15.0756	14.3877	1.13715	6.81657	-1.16891
191693_at	D1053.1	gst-42	14.9739	11.4199	3.97739	3.6099	3.49145
172938_x_at	ZK1251.6	msp-76	14.942	18.3284	-2.20983	11.7116	-1.05283
174283_s_at	C59435	---	14.9076	10.8188	1.02528	2.96194	-1.18907
180814_s_at	F09B12.3	---	14.8866	10.7279	1.85937	4.88124	-1.01015
190302_at,190303_s_at	Y66A7A.6	gly-8	14.8826	20.0659	2.24038	4.82062	2.25956
188059_at,188060_s_at	ZK270.1	ptr-23	14.8224	30.9649	1.49441	5.79039	1.90598
189814_s_at	F41C6.5	col-173	14.7925	22.0831	1.23415	3.44555	1.0326
178794_at	F56G4.1	---	14.7859	8.69911	2.31307	2.30684	5.0855
189760_s_at	R07E3.1	---	14.7648	9.667	2.46816	5.21137	3.10719
178695_at	F53B3.6	---	14.7208	9.1633	1.33093	7.28702	1.02986
183921_at	F26F4.2	---	14.6396	15.8618	-1.44362	5.50578	-1.263
173301_s_at	CEK011C5R	---	14.6325	13.4253	7.97537	5.40348	8.12912
182747_at	R08E5.3	---	14.6192	17.9919	2.0748	4.89355	1.11669
188975_at	C15A11.7	---	14.5786	10.9197	3.00675	19.8983	3.25083
189580_at	M04G12.2	cpz-2	14.5668	10.8719	2.40048	5.05687	2.5807
178508_at	C14A4.9	---	14.5609	7.96381	1.01606	4.78466	1.32909
185608_at	H03E18.1	---	14.5559	5.21028	-1.00559	4.55293	1.10072
178244_at	F01D5.6	---	14.4916	18.6021	1.00102	1.86413	-1.006
177957_at	C52E4.7	---	14.4777	10.2885	-1.11978	2.96431	-1.12952
182573_at	T05B4.3	phat-4	14.4591	23.4151	-1.00321	2.43573	1.00069
176118_at	R13A5.6	---	14.4524	7.99979	3.30446	5.24375	2.72659
175193_at	AU113611	---	14.4432	23.4411	1.07475	2.56994	1.12894
189851_at	C47D2.2	cdd-1	14.4303	8.21991	2.79734	4.79285	3.04965
192195_at	F28F8.2	acs-2	14.3887	19.185	7.17379	5.84008	10.8265
177706_at	F58D5.7	---	14.3874	6.49524	1.01175	2.02207	-1.00291
177267_at	ZC8.3	tag-226	14.2913	19.7328	2.10042	7.7794	2.44616
188132_at	M110.1	col-76	14.2486	15.6182	1.27586	1.71043	1.58062
175347_s_at	AV199878	haf-4	14.1674	8.47211	1.8542	5.07281	1.59356
191020_at	T18D3.3	---	14.1664	10.934	2.27071	4.02359	3.61471
172905_x_at	T13F2.11	msp-78	14.128	15.9854	-1.95139	11.4351	1.07686
188404_at	W06B11.4	hog-1	14.1058	24.4245	1.02542	3.47987	1.01598
183582_at	C47E12.6	---	14.0843	27.7908	1.02807	3.97786	-1.00837
172907_x_at	K07F5.3	msp-10 /// msp-56	13.9936	17.4227	-2.26564	11.3498	-1.03995
186491_at	ZK945.7	---	13.8957	15.5381	-1.22091	4.94464	-1.17608
184716_at	Y46G5A.11	---	13.8209	21.3097	1.15157	5.046	1.09948
185802_at	F59E11.5	---	13.8206	6.88746	1.27836	2.688	1.36152
193836_s_at	W04E12.8	clec-50	13.8191	10.8621	8.66302	9.96715	9.84121
186143_at	H20E11.3	---	13.7991	5.44328	1.59467	3.06543	1.21836
183724_at	Y11D7A.5	---	13.7975	9.24076	-1.00749	1.05233	-1.07429
189883_at	F53H8.3	---	13.7891	10.5363	2.3075	2.39702	2.10788
173252_s_at	C68597	nlp-33	13.7252	16.5366	2.48844	5.20888	2.30352
193893_at	ZK909.3	---	13.7204	22.0282	1.44962	5.30155	1.46247
172159_x_at	F41E7.4	---	13.7099	9.77482	1.53721	7.35694	1.16171
172735_x_at	T10E10.1	col-167 /// col-168 /// col-170	13.6985	18.1181	1.54873	5.37485	1.5497
185939_at	Y106G6A.4	---	13.6925	14.636	1.14457	5.21795	-1.02177
173214_s_at	AV181428	---	13.6322	11.4994	4.44668	7.16578	5.47332
172200_x_at	C28D4.5	---	13.6185	15.7982	-1.01831	5.28802	-1.04395
180332_at	Y51H4A.9	col-137	13.6126	21.4504	1.14159	4.17858	1.15209
179914_at	F35E12.8	---	13.601	7.78422	1.00609	1.11185	-1.04867
188234_s_at	Y46G5A.30	snf-5	13.5976	14.1355	1.0059	4.04746	1.05014
172477_x_at	K01D12.7	---	13.5867	16.9531	-1.33983	6.33243	-1.47259
172906_x_at	T13F2.10	msp-79 /// msp-81	13.5501	16.5535	-2.163	10.7717	-1.12002
181497_at	C09B9.2	---	13.5124	13.3452	1.01559	2.10372	1.14325
178547_at	R148.7	---	13.5067	14.8059	1.22592	4.03699	-1.00195
172857_x_at	F36H12.7	msp-19	13.4663	16.2899	-1.93644	10.9346	1.01038
183344_at	R09B5.5	pqn-54	13.4603	44.4214	-1.18796	1.42995	-1.21825
192691_s_at	R11D1.11	dhs-21	13.4576	7.57593	3.67657	6.95556	4.58511
179727_at	Y43C5A.3	---	13.397	8.61533	3.37922	21.0911	6.43024
190570_at	F52D1.1	---	13.3956	20.5098	2.20218	5.15916	2.56613
172555_x_at	K01D12.15	---	13.3877	15.5045	-1.61215	6.92269	-1.5143
183742_at	F40H6.1	---	13.3729	15.3799	1.01065	4.34012	-1.01161
178302_at	F58B4.5	---	13.3683	8.36185	3.35684	5.09569	3.03834
193749_at	F33D4.1	---	13.3369	7.93337	2.40532	2.29437	2.9536
171980_x_at	AV198965	---	13.2507	12.0579	-1.05483	2.88798	-1.08036
171956_s_at	AV181769	ptr-23	13.2473	26.4568	1.53478	5.43588	1.56405
187885_at	C02D5.1	---	13.2068	27.0766	1.01033	3.0612	-1.00681
189151_s_at	T16G12.1	---	13.1625	8.42605	1.59238	2.53264	-1.07822
174930_at	CEK119F9R	---	13.1343	9.29043	2.07607	4.71509	1.29087
188168_at	R07G3.2	---	13.1181	15.1363	1.37175	5.18618	1.13852
174816_at	CEK031D8R	ptr-23	13.1094	20.4712	1.3803	3.2614	1.70019
174223_s_at	C53886	---	13.0976	8.54397	1.04204	3.35377	1.21831
172852_x_at	K07F5.2	msp-10 /// msp-56	13.0938	15.9551	-2.29686	10.2979	-1.16398
175257_s_at	AU115660	---	13.0874	5.62261	3.21439	3.20187	3.16726
174675_at	CEK072F9R	acs-2	13.087	14.8323	6.02289	4.67435	9.26918
177543_s_at	F13A7.1	---	13.0784	17.3387	-1.052	4.67067	1.05272
179695_at	F35E12.5	---	13.073	9.16595	2.01302	54.9966	11.6262
179139_at	T05D4.4	---	13.0598	26.0094	1.00488	3.22973	1.13268
188461_s_at	F29B9.9	col-111	13.057	34.8141	-1.06119	3.52341	-1.02075
172399_x_at	T23B3.5	---	13.0229	13.0342	1.36066	4.93909	1.07407
174683_at,174684_s_at	CEK034B7R	---	13.0206	7.24187	1.64273	4.21473	1.63747
180562_at	B0218.8	clec-52	13.0004	6.70718	3.62987	23.6952	2.74633
185173_at	F41E6.12	---	12.9882	14.5762	2.70828	8.57632	1.94203
172323_x_at	C03A7.7	abu-6	12.9782	37.0441	-1.26087	2.66194	-1.13759
172506_x_at	E03H12.5	---	12.9722	12.1737	1.09479	4.02891	-1.03656
179564_at	T22B3.3	---	12.9403	14.3302	-1.03898	4.06326	1.006
177696_at	C30H6.5	---	12.9376	42.9641	1.00824	1.90514	-1.00334
194238_x_at	C50239	---	12.9119	13.3137	1.0258	5.80084	1.04855
189217_at	F41G3.5	---	12.9111	9.85289	1.12712	3.59931	-1.09866
180730_at	F31E8.5	---	12.8741	11.834	-1.04357	4.0553	-1.07072
192501_at	F54C8.1	---	12.8632	8.96634	1.00776	2.15662	-1.00196
192089_s_at	F13H8.5	---	12.839	37.6636	-1.00716	2.70542	-1.02964
179402_at	F52H3.5	---	12.8372	9.19484	2.73673	5.52392	3.70825
190479_s_at	T05C12.10	qua-1	12.8313	9.50955	-1.08858	1.47232	-1.10158
180485_s_at	C45B2.7	ptr-4	12.8167	23.56	1.00416	3.72712	1.17616
172893_x_at	K07F5.1	msp-79 /// msp-81	12.7809	16.4787	-2.16471	10.1226	-1.01862
179903_at	ZK354.7	---	12.7374	13.3036	-1.11757	5.50983	-1.13353
184124_at	F48C1.8	---	12.7342	8.94985	-1.00881	18.9408	-1.00337
182902_at	F36A4.4	---	12.7058	12.4294	1.00099	2.26297	1.25211
179930_at	T27A1.5	---	12.6889	10.1151	1.79303	4.22891	1.67636
172903_x_at	C09B9.6	msp-55	12.6465	16.3898	-1.96637	10.4587	-1.01128
193623_at	F21F3.3	---	12.5823	8.30398	1.00769	1.58207	-1.00505
192820_at	R03D7.6	gst-5	12.5592	7.9293	2.45118	2.60259	2.41552
184194_s_at	ZK1025.5	---	12.5253	8.86961	-1.00085	-1.04956	-1.08442
172105_x_at	Y39G10BM.E	---	12.4907	19.929	-1.83717	11.1211	1.11434
186070_at	Y71H2B.7	---	12.481	9.04473	1.30483	3.25528	1.67624
176271_at	C52D10.1	---	12.4284	6.72003	1.95458	2.62425	1.22168
176459_at	Y102A11A.D	---	12.3634	7.60305	1.0252	11.8706	-1.00645
177650_at	W04G3.8	---	12.3621	5.94081	1.4474	10.1423	3.10296
183847_at	C15F1.1	---	12.3609	14.8046	1.23064	5.93697	1.1343
192878_at	T22G5.2	lbp-7	12.3506	8.22292	1.74354	5.31711	1.56511
174896_at	CEK088D3R	---	12.3477	8.69889	1.07352	2.02306	1.3631
184280_at	C16C8.18	---	12.3411	9.65747	-1.01362	2.28327	-1.03043
177193_s_at	AC3.3	abu-1 /// pqn-2	12.3146	39.3089	1.04738	3.90782	-1.0481
180933_at	H06A10.1	---	12.2811	8.17854	1.01055	4.8382	-1.01098
188123_at	B0035.13	---	12.2778	7.86574	3.75679	13.994	6.97252
172927_x_at	ZK354.1	msp-65	12.2427	14.5039	-2.24342	10.0396	-1.1388
176002_at	M02H5.8	---	12.2404	4.14018	1.21086	2.94457	2.90143
172629_x_at	Y59E9AR.7	---	12.2375	15.0332	-1.96215	10.1548	-1.05871
178541_at	ZK84.2	---	12.2075	10.9981	1.05656	2.80107	-1.01725
180281_s_at	B0244.9	---	12.1404	12.1267	-1.04887	3.11578	-1.0143
172770_x_at	R13H9.4	msp-53	12.1328	15.0557	-1.88243	9.69245	-1.07521
171901_x_at	AV200181	haf-4	12.1121	6.52918	1.63437	4.21099	1.53048
174628_s_at	CEK006GYR	---	12.1039	7.42817	1.00633	4.52125	1.00216
179651_s_at	C06H5.1	---	12.0926	8.05857	2.46732	5.50154	3.39884
182743_at	Y47D3B.6	---	12.0778	32.2434	1.35992	3.28156	1.10305
176743_s_at	F56D6.1	clec-67 /// clec-69	12.0447	16.3072	-1.16105	2.42982	1.06545
172719_x_at	ZK1225.6	ssp-31	12.0421	15.8652	-1.01508	5.07653	1.07782
193303_at	C06E8.5	---	12.0237	16.6151	1.00546	1.45519	-1.00319
172880_x_at	C55C3.4	---	12.0064	8.80342	1.00561	3.07332	-1.01193
189761_s_at	F32B5.1	---	12.0063	10.5007	4.07361	6.42768	5.35752
188674_at	F32A5.2	---	11.9983	6.85922	1.6953	5.0026	1.06504
183379_at	K01D12.9	---	11.9934	19.8912	1.01107	1.79708	-1.03336
180875_at	F37E3.3	---	11.9871	10.2112	-1.15055	2.14513	-1.10753
181713_s_at	M03F4.5	---	11.9706	19.0289	-1.00379	1.97675	-1.09611
188824_at	ZK1251.1	---	11.95	11.9111	1.09064	4.92414	-1.10117
177903_s_at	F09B9.1	---	11.9497	9.98743	1.03625	1.64042	7.71342
172922_x_at	ZK354.4	msp-113 /// msp-65	11.8997	15.7591	-2.16554	10.073	-1.11894
191440_at	R04B5.9	ugt-47	11.8959	8.41309	3.63175	4.93146	1.36135
175060_at	AV179711	---	11.8744	17.6183	-1.13976	4.23254	-1.20265
175225_at	AV198952	---	11.8662	7.23802	2.19935	3.93827	1.45759
181565_at	F56D6.2	clec-67	11.8565	13.217	1.01884	1.86576	1.17515
172928_x_at	ZK354.5	msp-51 /// msp-55 /// msp-57	11.8416	14.5761	-2.13079	8.98043	-1.0609
188632_at	K08E3.1	tyr-2	11.8128	15.8774	-1.16554	4.31913	-1.00121
174056_at	C65078	---	11.7963	11.2924	1.67533	3.80101	2.70596
173727_s_at	CEC9824	---	11.7762	9.97336	2.51307	7.31888	3.72579
172790_x_at	F02C12.5A	---	11.7672	4.44244	3.6504	3.26468	4.08516
187901_s_at	ZC13.4	mab-7	11.7659	30.7756	-1.10656	2.22296	-1.02957
185888_at	C24A11.1	---	11.7505	7.22168	1.0089	1.64809	-1.01076
172405_x_at	R09B5.8	cnc-3	11.737	6.37406	15.2406	9.71499	10.8717
177368_at	M60.1	---	11.7342	6.70481	2.92422	6.53271	9.40505
188350_at	B0024.1	col-149	11.7258	4.3489	1.25994	3.06179	1.22638
179453_s_at	C25D7.1	---	11.7004	6.15116	1.00004	4.21761	-1.21488
174540_s_at	CEC3334	---	11.6649	14.7031	-1.02966	4.8777	-1.13594
182663_at	F57F4.1	---	11.664	9.06932	1.04653	4.20991	-1.01173
174940_at	CEK039GYR	---	11.6526	8.90183	1.75478	4.79342	1.29914
181308_s_at	C37H5.9	---	11.6084	6.68796	3.43531	8.03167	2.95402
191985_at	F40G12.10	---	11.6004	8.43211	-1.08564	2.49961	-1.14251
192974_at	W02D3.7	lbp-5	11.5949	8.47946	1.84374	5.20217	2.32311
178052_at	T23F6.3	---	11.5562	9.43871	1.12583	3.59324	1.35965
177317_at	VC5.3	---	11.5455	9.32065	3.36673	5.88188	3.43951
174448_s_at	CEK132DXF	---	11.5237	16.1324	1.0828	2.923	1.28319
179353_at	ZK550.5	---	11.5187	11.7726	-1.12934	3.84797	-1.03815
186299_at	H20E11.2	---	11.4786	3.17183	1.05086	-1.02784	1.1292
183452_s_at	Y32F6B.1	---	11.4733	10.3302	2.06605	5.34634	1.29161
171867_x_at	CEC2033	msp-81 /// msp-19 /// msp-79 /// msp-65 /// msp-74 /// msp-51 /// msp-59 /// msp	11.469	14.8969	-2.03806	9.60768	-1.08723
184676_s_at	ZK1290.8	wrt-10	11.4655	4.14101	2.65649	7.08672	7.59607
191066_s_at	ZC455.6	---	11.4545	9.36696	1.90418	3.78929	1.69677
193822_at	T19D12.1	---	11.4423	9.03097	2.11608	6.34401	1.94462
189679_at	F21A3.3	---	11.4347	20.46	1.0977	2.1572	1.27853
188078_at	F46B6.8	---	11.4344	7.72775	3.49669	14.0855	4.82823
183378_at	F55G11.8	---	11.4226	17.8924	1.01107	1.11133	-1.00242
172238_x_at	K07A1.5	---	11.4149	11.8704	1.09077	4.93023	1.06517
191865_s_at	F35C11.2	---	11.4041	9.37148	1.01103	1.78436	-1.0143
183895_at	Y43F8C.1	nlp-25	11.3697	21.1217	-1.05232	32.0403	-1.66698
186903_at	Y55B1BL.1	---	11.3649	12.8751	3.55608	6.95125	2.64796
188066_at	C24B5.3	ptr-1	11.3486	21.5274	-1.13007	1.75464	-1.02425
188358_at	B0218.1	---	11.3101	7.44114	2.77385	14.7271	4.88531
182378_s_at	Y43F8C.5	---	11.2722	10.7275	1.00595	3.06494	-1.00564
194216_x_at	AV199440	---	11.2696	12.3659	-1.08424	3.25007	-1.1621
190579_at	C17G1.3	ugt-23	11.2572	7.70974	3.14059	5.3876	3.61833
189263_at,189264_s_at	C26F1.2	cyp-32A1	11.2307	10.1022	0.278955	3.88865	1.40481
178447_s_at	K08C9.2	---	11.206	11.5378	1.0163	5.1378	1.0251
186153_s_at	T27A10.7	cgr-1	11.1914	8.84344	1.95904	4.51022	1.8803
192926_at	C30B5.3	cpb-2	11.1694	8.26785	1.00379	2.71344	-1.00596
178818_at	T08G3.4	---	11.1606	10.8796	1.01704	2.31035	-1.00204
189262_at	W04C9.1	haf-4	11.1309	6.89068	1.16932	2.91785	-1.03107
177487_at	C29F3.7	---	11.1258	10.4276	1.35887	2.2035	1.00242
192712_at	F32E10.3	---	11.1189	7.85318	-1.20816	2.88572	-1.19701
190955_s_at	B0334.1	---	11.1085	12.7832	3.9634	8.51454	3.76499
191666_s_at	R12A1.4	ges-1	11.1051	6.67488	2.2503	1.97226	2.56978
185252_at	ZK1290.6	rnh-1.1	11.1023	8.89054	1.00213	2.67111	-1.0239
193240_s_at	T02E1.5	dhs-3	11.0923	8.05197	2.85521	2.48291	2.05789
179264_at	K06G5.1	---	11.0811	8.00537	2.9663	4.96596	5.11459
182363_at	C43G2.3	---	11.0741	12.9074	1.01131	3.54403	-1.04695
173282_s_at	C53291	tre-3	11.06	6.08834	3.39953	4.02899	3.31171
177920_at	D1086.3	---	11.0587	4.2677	28.703	5.16065	36.4593
190737_at	F09C12.2	---	11.0459	15.4716	1.00403	3.29828	-1.01131
188188_s_at	Y38F1A.3	ptr-18	11.0083	19.7171	1.06626	3.3176	1.14499
187960_at	K07F5.11	ssq-1	11.004	16.2129	-1.08598	8.35114	-1.05122
191735_at	T03D8.6	---	10.9914	14.4404	1.81507	5.08415	1.85186
181791_at	T06A1.5	---	10.9728	9.26292	1.45306	3.15314	1.53543
187462_at	ZK1307.1	---	10.9238	9.71628	1.44797	2.87851	2.24729
189208_at	F38B6.4	---	10.9078	9.97218	1.16683	4.52436	-1.06717
172925_x_at	ZK354.11	msp-59	10.8848	13.8469	-2.04923	9.57281	-1.00386
172902_x_at	F36A4.10	col-34	10.8732	14.7067	1.72819	4.06497	1.93667
193031_at	T07A5.3	---	10.8699	10.2961	1.26035	5.33209	1.33325
188068_at	F37A8.4	nlp-10	10.8649	12.8613	2.54596	9.32224	3.80088
190786_s_at	Y16B4A.2	---	10.8523	7.40666	1.92713	5.10755	1.20439
178853_at	F30F8.5	---	10.8352	12.3854	1.03224	1.31493	-1.00919
191913_s_at	C17H12.3	---	10.8265	10.2867	1.00658	4.52775	-1.00093
179194_at	W07G4.5	---	10.8251	10.1397	1.64524	4.71966	2.59577
177964_at	F37A8.1	---	10.8084	7.95583	1.01246	2.06364	-1.00575
172736_x_at	T10E10.2	col-167 /// col-168 /// col-169	10.8036	15.0874	1.64639	5.45279	1.62334
190657_at	T21C9.6	---	10.7965	5.56736	2.40029	3.13877	2.8614
186337_at	F43C11.3	---	10.7946	2.72479	-1.45634	5.07254	-1.75186
172731_x_at	T27E7.7	---	10.7813	2.78086	1.36451	11.1593	7.26027
191908_s_at	F20H11.4	---	10.7597	4.45336	1.0171	2.12624	1.18623
191274_s_at	F23B2.11	pcp-3	10.7396	5.1969	1.18229	3.98196	-1.0942
176691_at,176692_s_at	C45B2.1	---	10.7252	11.7685	1.42268	8.89646	0.602877
175015_at,175016_s_at	CEK037AXR	---	10.7139	16.8431	1.03188	4.42732	0.00487721
191612_at	F28D1.9	---	10.6873	16.9244	1.0593	2.14926	1.12849
176702_at	C25F6.3	---	10.664	7.4662	4.46098	5.80309	2.63273
172771_x_at	R13H9.2	msp-51 /// msp-55 /// msp-57 /// msp-53	10.6594	13.6507	-1.96543	8.8189	-1.0593
188592_at	E03A3.4	his-70	10.659	11.7256	1.06324	3.25641	-1.00061
193975_at	Y43C5A.2	---	10.6481	6.20444	3.97296	4.48706	5.55909
183911_at	T19A5.3	---	10.6479	27.6987	1.01203	2.15534	-1.00761
172888_x_at	C40D2.2	math-20	10.635	8.54074	1.3135	4.24253	1.52079
179323_s_at	C14A6.2	---	10.6007	19.5206	3.32997	11.8189	2.75439
190688_s_at	K09H11.7	---	10.5987	7.06604	6.44043	3.90186	4.08374
177868_s_at	T28F3.8	---	10.5985	6.98442	2.11559	5.35838	2.32546
191623_at	T03D3.1	ugt-53	10.5816	2.21095	4.74624	1.89337	2.29859
182717_at	F56B3.6	---	10.5792	16.7052	-1.00439	3.12978	-1.01059
183775_at	C34G6.6	---	10.5719	6.52963	5.06854	8.23538	11.2995
173905_s_at	AU109732	ugt-46	10.5378	4.822	3.023	4.13779	1.6818
181326_at	F15E6.2	---	10.5328	15.2618	2.14734	4.07583	2.87961
192076_at	K02G10.7	---	10.5245	6.26325	12.7058	9.17033	12.4596
185357_at	Y37D8A.16	---	10.4756	11.3462	1.30744	3.87078	3.43924
177939_at	T05F1.5	---	10.4705	6.96818	-1.00153	2.50684	-1.01661
191698_at	C40H1.4	elo-4	10.4648	9.97175	1.06225	3.11695	1.19276
187176_s_at	D2096.6	---	10.4415	40.2195	1.08105	2.52441	1.05363
190446_s_at	C31H2.2	dpy-8	10.4385	4.63062	-1.03547	7.50379	1.14027
174410_at	C30904	---	10.4156	30.1323	1.00743	1.29068	-1.00751
187353_s_at	Y110A2AL.8	---	10.3728	24.2623	-1.01572	5.61304	1.26917
172363_x_at	F53A9.6	---	10.3605	9.71612	2.3419	7.72297	8.248
180698_s_at	R12E2.9	inx-15	10.3497	9.34318	1.41783	3.9257	1.93283
191808_s_at	ZK1251.5	---	10.3335	7.25986	-1.00356	2.64204	-1.02364
177375_at	M60.2	---	10.3229	6.67331	2.69687	6.24657	9.09612
189107_at	B0511.4	tag-344	10.312	7.62389	1.00532	2.19582	-1.01731
190879_at	AC3.7	ugt-1	10.2896	9.6042	-1.76554	1.13027	-1.3225
191180_at	ZK1290.12	wrt-1	10.2784	5.97451	-1.02808	6.25814	1.13743
176419_at	Y71G12B.B	---	10.2626	9.74586	1.02453	2.22983	-1.05865
194142_x_at	746437	---	10.2497	10.1687	6.58321	4.94032	7.13207
187315_s_at	B0228.2	---	10.198	9.68987	2.27117	4.10445	1.28948
172304_x_at	C32E8.4	---	10.1947	10.1045	1.01215	4.99364	-1.03842
183621_at	F31F7.1	---	10.1653	3.70332	4.57497	1.89664	3.2745
177094_s_at	Y46C8AL.A	clec-73	10.1625	7.22239	-1.08991	1.49873	-1.11055
185145_at	Y46D2A.2	---	10.1604	3.91955	1.26708	1.47238	1.14062
183350_at	C18D11.1	---	10.1531	14.5461	1.79403	3.36411	1.58901
192387_at	D1081.4	---	10.1177	11.0384	-1.03989	3.74477	-1.00101
182143_s_at	F42C5.7	grl-4	10.1104	19.9777	3.13493	3.19613	2.06689
172762_x_at	B0564.5	---	10.1045	3.5796	1.08237	11.015	5.55904
189387_at	T11B7.3	col-118	10.0851	9.95353	1.99963	6.41957	2.41804
181959_at	ZK1053.2	---	10.0822	7.82142	1.00445	1.80441	-1.00243
180707_at	F55H12.4	---	10.0672	5.30406	5.27993	6.26717	2.43591
183010_s_at	C24B9.3	---	10.0455	6.19189	3.89093	4.04557	3.95372
179988_s_at	Y81G3A.1	---	10.0132	7.38493	1.00049	2.90772	-1.05148
174218_at	C36286	---	10.0089	18.1932	1.16039	2.68826	1.26792
178735_at	C27D8.2	---	9.98794	12.5519	1.15139	3.25164	1.27087
193047_at	F40F9.3	---	9.97977	8.2065	-1.04875	2.37811	1.02031
172113_x_at	Y59H11AM.D	---	9.97945	13.7903	-1.86761	8.89785	1.00582
182003_at	C42D8.1	---	9.97728	5.87792	1.3947	1.94509	1.51763
183120_at	C06G1.1	---	9.93773	36.803	-1.01064	2.55116	-1.03756
190981_at	F46B3.4	---	9.93333	8.85764	1.08487	3.25432	-1.05528
175591_s_at	CE14D9	---	9.91269	7.04762	3.8467	3.75557	4.0277
188046_s_at	F57F4.3	gfi-1	9.90336	8.38962	1.80243	3.24274	2.82386
192569_at	F08B4.2	---	9.87857	16.3501	1.07514	9.04034	1.04042
187222_at	D1044.1	---	9.86923	5.74527	2.27676	1.64155	1.72362
180476_at	K07E1.1	---	9.82383	8.65309	1.63968	4.52148	1.27546
189597_s_at	F59F4.1	---	9.79162	7.49999	1.14743	1.76404	1.22109
189515_s_at	C03F11.3	---	9.78647	6.99212	1.79017	4.32013	1.7491
175786_at	6478467	cki-1	9.78233	13.3174	1.40013	4.45112	4.69466
190153_s_at	T01B11.2	---	9.76458	3.64118	3.77003	6.07954	3.82611
192031_at	C53D6.7	---	9.75928	11.4286	1.00425	2.40197	-1.02198
190619_at	C15C8.3	---	9.73864	9.35366	8.10713	2.79988	2.34947
194023_s_at	T07C5.1B	---	9.71281	11.1217	1.3597	1.52304	1.11529
194135_at	Y39A1A.19	fmo-3	9.71243	4.72644	1.33721	3.21828	-1.05483
191120_at	F55A11.6	---	9.7076	10.15	1.00556	3.81377	-1.00322
191712_s_at	C05E4.9	---	9.69682	9.61403	5.88341	4.56246	6.14351
179778_at	F27D9.2	---	9.66628	8.83565	1.82664	3.12659	2.35877
181014_at	C39H7.4	---	9.66235	6.70553	1.65346	3.18956	2.35071
177670_at	ZC64.2	---	9.6603	8.05244	2.35794	3.72612	2.75386
191689_s_at	C08B6.1	ugt-17	9.65824	6.46376	3.53681	4.99603	2.05751
180370_at	K02F3.3	far-8	9.64718	15.996	4.17968	3.7903	5.06074
175227_s_at	AU115749	---	9.63981	7.00598	-1.01347	2.22859	-1.05748
185088_at	F11G11.4	---	9.63138	9.07849	1.01907	2.50252	-1.00914
175115_at	AV201849	---	9.63018	4.13863	-1.16137	3.63145	-1.10628
193900_at	Y75B8A.4	---	9.6299	6.98905	1.77007	2.30295	2.46698
181121_at	C46F2.1	---	9.62753	3.92362	2.02169	2.24156	-1.1015
193579_at	Y43C5B.2	---	9.62473	3.66752	-1.00324	1.11697	-1.01047
177272_at	Y37E11AL.K	---	9.58007	4.4015	-1.00892	1.42562	-1.00405
183410_s_at	D2062.4	---	9.57706	8.90663	1.00092	2.51655	-1.02697
182081_s_at	K05F6.5	fbxb-44	9.56188	5.34844	8.19653	2.93983	4.81308
171862_s_at	C53791	---	9.55958	4.77375	3.67132	2.76156	5.28081
176330_at	Y22D7AL.C	---	9.53854	11.2407	1.01866	1.16166	-1.00206
179981_at	K06A5.3	---	9.53313	6.18607	-1.01215	1.4738	1.12677
189191_at	R11E3.1	---	9.53245	9.87976	-1.00371	2.94091	-1.01214
192815_s_at	C55A6.1	---	9.52403	11.0778	2.33077	4.90245	2.6442
190808_at	ZK507.3	---	9.51261	3.84289	-1.01135	1.38258	-1.07724
173466_s_at	3002910	flp-9	9.49503	13.3399	3.51912	5.5343	4.23512
186179_at	K05F1.10	---	9.4717	7.89929	1.26269	5.47815	4.22552
179531_at	R10E4.7	---	9.45022	9.19829	1.2225	3.44875	1.15994
192114_s_at	ZK1127.10	---	9.43968	6.19635	9.1463	6.3186	6.93187
185243_at	B0336.11	---	9.42647	12.8489	1.12893	4.91971	1.35081
178261_at	K09E4.1	---	9.40412	5.96061	1.01863	1.51346	-1.00257
191287_at	F52E1.8	---	9.38446	8.15037	1.07955	14.4901	-1.13609
178718_at	T22A3.4	---	9.38349	12.0168	1.28486	5.05531	1.24316
181011_at	C35E7.9	---	9.37896	7.98668	-1.0455	2.40568	-1.15719
188182_at	F54C1.9	sst-20	9.34424	9.00382	-1.27159	2.71707	-1.30503
186295_at	F36H12.3	---	9.34285	8.59262	1.01259	3.49712	1.31242
182812_at	F22F4.1	---	9.34143	7.18379	1.08599	4.95935	1.1196
181137_at	F46G10.1	---	9.33508	6.03736	1.80863	5.72892	4.24059
193834_at	T13B5.1	snf-3	9.30788	11.7951	10.4974	8.7528	8.22467
188676_at	F40F9.5	---	9.29709	7.07063	1.47259	2.26148	1.78132
184150_at	F21F3.1	---	9.29051	10.0493	3.78354	4.72065	3.52343
187579_at	F37A4.4	---	9.29028	6.68266	1.01957	2.48837	-1.00244
186313_at	Y49E10.18	---	9.24907	4.69918	3.29309	8.24718	5.35496
184821_s_at	E03H12.7	---	9.24458	10.1135	1.02715	2.63857	-1.04763
187935_s_at	F44F4.4	ptr-8	9.24256	6.96524	-1.05491	4.37049	1.46712
172836_x_at	ZK1248.17	---	9.23968	16.3311	-1.19673	7.80249	1.22127
177607_s_at	F22B5.5	---	9.21686	9.56574	1.08768	7.64191	1.02486
172426_x_at	F20A1.1	---	9.19546	10.2742	3.24549	4.39072	4.13257
177555_at	F09B9.4	---	9.16944	8.90699	1.42131	4.37321	1.5581
177786_at	F44A6.5	---	9.16831	8.98485	1.11205	3.49861	1.82712
193267_at	F13D11.1	---	9.16739	6.93627	1.43901	3.17127	1.98924
187091_at	Y105C5B.18	---	9.14237	7.20961	1.00625	3.1845	1.04717
191856_s_at	K12F2.1	myo-3	9.12515	8.91321	1.2229	3.30671	-1.05286
190323_s_at	C52E4.5	---	9.09918	6.09509	2.79517	4.53786	2.15946
179296_at	C47A4.2	---	9.08333	4.56208	1.56345	2.5642	1.66624
190466_at	F10F2.7	---	9.0776	7.4736	-1.11841	2.63761	-1.11982
190400_at	F11A3.1	---	9.05657	5.19769	3.90158	4.4384	3.82482
189194_at	F27E5.3	---	9.04919	3.62878	1.01659	1.84859	-1.00825
184547_at	K12C11.3	---	9.0347	5.53862	1.10568	2.72714	1.35329
171849_x_at	CEC1733	flp-15	9.03254	6.60168	1.70816	4.30729	2.27359
190121_s_at	T25B6.2	---	9.02694	5.37243	1.21385	3.34745	-2.12292
193344_at	C44H4.3	sym-1	8.96086	5.24519	5.29791	8.64601	12.2161
173480_s_at	C70215	cyp-32B1	8.95451	6.02523	1.96462	3.73839	5.64301
173204_s_at	AU115657	ugt-46	8.94918	4.3352	2.20239	2.69618	1.31931
171735_x_at	CEK072GXR	col-147	8.93852	6.85231	1.65275	4.97581	1.52288
172913_x_at	F11D11.9	---	8.93184	2.7009	-1.03489	10.3694	4.62633
184533_at,184534_s_at	C17H12.8	---	8.91731	10.4521	-4.37728	0.0662066	1.43034
172970_x_at	Y116A8B.2	---	8.90829	3.10117	1.16526	8.55623	4.83699
188390_at	F56C11.2	ptr-11	8.88083	13.8276	-1.02077	2.96111	-1.00761
180837_at	T08A9.2	---	8.87399	5.78336	1.72044	5.31712	1.73331
193649_s_at	K08F8.4	pah-1	8.8727	6.32055	3.80752	7.34423	3.54356
189942_at	T08B6.5	---	8.86903	14.4958	1.00338	3.12451	-1.0234
187612_s_at	F47D12.7	---	8.8556	9.42986	1.00509	1.42699	-1.00289
191384_s_at	C14H10.1	---	8.85507	10.6886	2.63809	3.94061	2.37143
180840_at	C55F2.2	---	8.85187	6.98846	1.46729	2.36483	2.49985
174878_at	CEK126D9R	---	8.83737	7.84304	1.00454	2.42348	-1.0162
172767_x_at	ZC132.1	---	8.8265	2.99076	1.14035	7.9155	4.47654
181331_s_at	K09C6.8	---	8.82278	4.74238	1.01083	1.78739	-1.0276
188999_s_at	F45E1.6	his-71	8.79607	7.37511	2.12217	3.65413	3.15875
189391_s_at	ZC434.9	---	8.79364	11.832	1.27323	3.94356	1.23284
177440_at	K08F4.5	---	8.77773	8.16095	1.03181	1.95339	-1.0172
188105_s_at	K07D8.1	mup-4	8.77363	13.982	1.73337	3.84509	1.50888
173911_s_at	AV186784	---	8.77164	7.81558	2.51381	3.41023	3.96167
180269_at	C35B1.5	---	8.76672	7.83059	3.9262	2.2541	3.71348
181257_at	F17C11.2	---	8.76434	7.24766	2.54279	2.95317	3.02304
172288_x_at	B0379.7A	---	8.75809	8.02497	1.0144	2.63109	-1.1004
192118_s_at	F10C1.7B	---	8.73678	6.69519	1.6396	5.45169	2.78751
179510_at	F58H1.2	---	8.73642	8.03605	1.00374	6.39902	1.00186
177581_at	F45G2.5	bli-5	8.73027	19.0513	1.02214	1.21394	1.02227
190397_s_at	W02B12.7	klp-17	8.7302	4.88022	1.08759	1.87319	1.00353
189341_s_at	ZC376.3	---	8.72694	4.16945	1.72366	1.24546	1.64201
181630_at	Y37D8A.5	---	8.7074	5.16776	1.00649	2.96719	-1.00784
191431_at	Y53F4B.29	gst-26	8.69094	5.25727	1.85842	4.2397	1.36485
172729_x_at	F11G11.12	col-73	8.68851	10.0668	1.39686	3.80612	1.15938
182035_at	B0261.6	---	8.68633	8.48805	-2.02842	2.73004	-1.38638
185599_s_at	F02C12.5C	---	8.66463	3.10094	2.7698	2.2183	3.02146
183851_at	D2062.7	---	8.64744	16.3562	-1.08626	5.1098	-1.16034
176972_at	Y105E8B.O	---	8.64581	9.76832	-1.00807	2.32345	-1.01618
172766_x_at	ZK563.3	---	8.63887	3.01147	1.3939	8.77519	4.72516
189595_s_at	K10C2.3	---	8.63352	4.65513	-3.74508	2.36931	-3.07163
173232_s_at	CEK123C8F	lmp-2	8.62153	3.82399	1.84502	7.8445	2.64368
193660_at	R10H10.3	---	8.61771	4.76457	3.20576	3.80588	3.0596
175109_at	AU114824	---	8.61186	6.15378	2.27398	4.38816	3.43291
194071_at	T13H10.1	kin-5	8.60827	8.51218	1.01303	1.69816	1.00124
173045_at	CEC1263	---	8.60481	6.37818	1.75272	1.98006	1.32053
184788_at	F49H12.5	---	8.59829	9.80626	1.61433	3.76636	1.93204
191706_at	W01C9.4	---	8.58328	6.97903	1.01936	2.13521	1.01478
186092_s_at	Y66H1A.5	---	8.57053	5.53678	1.66059	5.59695	2.83965
191017_at	Y40D12A.2	---	8.56996	9.03779	3.32161	2.13135	3.05519
177004_s_at	Y54G2A.X	clec-83	8.56037	7.20326	2.07534	5.81477	3.15934
179858_at	C49C8.5	---	8.5529	5.38897	1.78528	6.76978	10.9589
193009_at	T21C12.2	hpd-1	8.5237	6.6569	6.24929	4.5918	3.21647
193098_at	ZC190.1	cln-3.3	8.51617	4.53468	2.77938	11.8088	2.71833
185406_at	Y95B8A.2	---	8.49822	17.1342	-1.01002	2.72544	1.04937
180204_at	F35E12.9	---	8.47915	10.0793	1.04799	2.57383	1.35416
189280_at	F55A12.4	---	8.47596	6.1921	4.15867	1.57536	4.52005
177916_at	W04G3.3	---	8.47174	3.82424	1.25389	5.25021	1.50002
185334_s_at	R02F11.1	---	8.43932	28.9459	1.08827	3.87309	1.59144
186308_s_at	F42C5.10	---	8.43088	5.60467	1.03767	3.92361	1.3324
188734_at	ZK945.1	---	8.43029	6.0049	2.22283	2.64739	3.07687
177288_s_at	BE10.1	---	8.42869	7.21384	1.00647	1.42273	-1.00963
176121_at	F44B9.2	---	8.42306	6.11607	1.6163	3.09876	1.43698
180072_s_at	F13D12.9	---	8.41971	5.19662	1.00268	1.21675	-1.00251
180165_at	F39G3.5	---	8.41128	6.54355	1.80636	4.00609	2.03818
184855_at	T23B12.8	---	8.4045	6.02474	1.87514	9.57851	2.89571
173656_at	C41154	---	8.39314	6.40786	1.4141	3.30294	1.11405
184328_s_at	T26C12.3	---	8.39045	4.58304	2.47984	1.58231	4.22735
180669_s_at	Y4C6B.6	---	8.38808	4.76483	4.40869	3.57006	5.40489
175262_at	AV200191	---	8.38343	3.31361	1.63592	1.53495	-1.09209
193825_at	C01C4.1	nlp-1	8.36271	6.7469	1.57688	4.01974	2.15671
178629_at	ZK822.4	---	8.3487	9.96266	2.11321	3.47815	2.11513
191251_at	C33A12.6	ugt-21	8.34804	7.55059	1.07431	1.90001	-1.21723
172234_x_at	C41G7.6	---	8.33363	6.7002	-1.17695	3.46271	-1.20848
184596_s_at	F57H12.7	mec-17	8.31962	11.0729	1.04339	3.50255	1.45304
172201_x_at	ZC376.8	---	8.29203	9.04799	1.02103	4.20297	-1.03191
191867_at	T05C12.3	---	8.28566	7.41018	1.0044	1.07137	-1.01522
188805_at	C55F2.1	---	8.2737	7.6726	2.42367	4.00894	1.73177
172214_x_at,188030_s_at	ZK525.1	---,flp-15	8.24319	6.45768	1.56708	4.24758	2.1972
175170_s_at	AU113659	dod-19	8.24297	6.7561	-1.12753	2.03761	1.986
186931_at	C17H12.12	---	8.24296	6.7073	1.08536	4.47343	-1.02579
190704_s_at	ZC581.7	---	8.24193	5.66272	1.05657	1.44952	-1.00342
184072_at	T26A5.1	tag-200	8.23832	6.25564	1.01292	2.29606	1.00533
184662_at	Y46G5A.29	---	8.2331	6.62218	-1.0239	2.80878	-1.04972
183320_at	F45E4.5	---	8.22885	6.83317	1.01207	2.65235	-1.01676
183367_at	M02D8.5	---	8.20233	4.21019	1.37284	1.81653	1.23761
183089_at	C15C7.5	---	8.19578	10.9199	1.24446	3.52446	2.01225
172576_x_at	F36H12.5	---	8.18264	10.3851	-1.02486	3.81446	1.0196
194016_at	T04B2.2	frk-1	8.16765	4.77782	-1.36192	2.17132	-1.34412
178069_s_at	ZC247.1	---	8.16219	9.23339	2.16263	5.06908	2.49714
184344_s_at	Y57G7A.6	---	8.14056	6.9979	1.00843	1.83215	-1.00171
188412_at	C42D4.2	---	8.1375	4.65644	2.26522	1.34353	-1.10028
181243_at	C38C3.3	---	8.12995	4.85592	1.00581	1.9233	-1.00114
187996_s_at	F28H7.3	---	8.12373	3.43423	5.32485	5.93244	6.03494
191406_at,191407_s_at	F21D5.3	---	8.11501	3.3706	2.86283	2.42074	1.26027
189542_at	Y71F9AL.2	---	8.09963	3.82359	1.02433	2.31241	1.15353
188976_s_at	H05L14.1	---	8.09618	6.37017	-1.06674	2.60213	-1.08438
190764_at	T05C12.1	---	8.07104	5.91834	1.05416	1.9841	-1.03128
171896_x_at	CEC5753	---	8.06578	16.5004	-1.01464	6.12633	-1.13536
181009_at	F13B6.2	---	8.06553	3.63428	1.00531	1.87083	1.01002
182517_at,182518_s_at	C18G1.9	---	8.05938	8.64233	-1.17705	3.02808	-1.10306
176025_at	D2007.1	---	8.05071	5.94664	1.55156	1.59716	2.59407
176260_at	Y58A7A.1	---	8.04326	11.9867	2.20624	5.12723	3.03852
190234_at	R10H1.1	---	8.03859	5.86274	1.47611	3.85896	1.99992
178142_at	F58D2.2	---	8.01499	8.43225	-1.36375	2.78282	-1.32625
183956_at	C48E7.1	---	8.01366	8.44308	3.23702	5.19167	3.65884
191748_at	C28G1.1	ubc-23	8.01171	10.7353	1.96331	2.47944	1.92224
192607_at	T07F10.4	---	8.00799	22.3698	1.42617	2.34144	1.02119
181441_s_at	T01D1.3	---	7.99299	14.0857	2.93561	2.99403	1.75137
189254_s_at	T16H12.6	kel-10	7.98642	6.72669	1.00548	-1.00201	-1.00204
173144_at	AU113368	clec-85	7.98201	5.13185	2.77305	1.20389	3.8051
176637_s_at	C06H5.6	---	7.9767	3.73605	1.72129	2.66652	1.42445
188775_s_at	T11B7.4A	---	7.97613	8.45928	1.15868	3.97171	1.30214
189338_at	ZK892.1	---	7.9709	9.44554	1.35694	3.84029	1.2053
175566_s_at	CE182	---	7.96713	9.10729	1.61735	1.70586	1.76958
194187_x_at	C62304	mlt-11	7.95889	3.35933	1.07174	4.05865	2.43899
171847_s_at	C38618	mlt-11	7.94544	3.9213	1.5035	2.9478	2.83783
180979_at	F41E6.2	grd-5	7.91446	14.5639	1.49051	3.17811	-1.18246
190717_s_at	Y38H8A.4	---	7.90963	7.41036	1.00442	3.82256	-1.00426
172797_x_at	C54H2.2	---	7.88673	3.12654	1.3247	9.13292	4.45824
178041_at	F16C3.2	---	7.88549	5.48515	1.96351	3.59765	6.11849
180946_at	C45G7.3	---	7.88398	1.17155	21.5013	116.49	138.863
172747_x_at	T26H8.1	---	7.86082	2.90256	1.04961	6.96827	3.55965
174641_at	CEK016G2R	---	7.85624	10.8747	1.4229	2.61506	1.64998
191763_s_at	F55F8.7	---	7.846	8.442	-1.00741	1.19973	-1.0807
181139_at	F13G11.2	---	7.83338	8.70522	1.1355	2.98099	1.12543
172511_x_at	Y51H4A.24	---	7.83002	5.44953	2.03177	4.61019	1.6914
191984_at	R06B10.1	---	7.80886	3.93542	1.00734	1.35857	-1.02165
172621_x_at	Y46G5A.22A	---	7.79937	9.40949	1.0014	2.32567	-1.003
183653_at	F41D9.2	---	7.7921	6.81209	1.50466	4.39717	1.80288
190113_at	R57.1	---	7.78827	5.34969	2.39155	3.05321	2.30252
189048_at,189049_s_at	F56F10.1	---	7.78826	4.73294	1.6635	2.42402	1.49545
192786_s_at	B0286.3	---	7.78787	8.61131	1.59469	4.05464	1.74032
183229_s_at	ZK1010.5	---	7.78144	5.91786	1.08596	2.3257	-1.10879
179502_at	T28D6.3	---	7.76155	3.04777	6.90085	1.33374	3.60501
185437_at	C16A11.7	---	7.73199	7.48592	1.04401	2.39399	1.01093
178505_s_at	F40F8.4	---	7.73045	8.6788	1.38417	4.12277	2.02599
179714_at	F13D12.3	---	7.72869	7.76153	1.76828	2.66584	2.17371
179733_s_at	K11G9.5	---	7.71988	5.71442	3.21979	2.58397	1.71236
178523_at	M02B1.4	---	7.7142	6.45663	1.01071	1.30168	-1.0015
191909_at	C17H12.5	---	7.70827	5.81388	1.00663	3.0586	-1.01013
181488_at	F36A2.12	---	7.68997	6.79577	1.04043	3.14262	-1.04235
192164_at,192165_s_at	K11C4.1	---	7.68267	9.41971	-1.00529	0.892476	-1.02505
174674_at	CEK046C8R	---	7.67675	4.83668	1.88445	3.58722	1.84704
188104_s_at	F25H8.5B	---	7.67577	7.12441	1.49339	2.94401	1.20944
185537_at	F41E6.11	---	7.67261	22.0121	1.54868	2.5567	1.21455
191515_at	F19C7.2	---	7.64336	3.32876	2.88913	7.06436	3.40585
189672_at	C17H12.4	---	7.64024	4.02981	1.8459	2.38667	1.32609
191994_at	Y113G7C.1	---	7.62389	5.37542	1.00736	2.11629	-1.02905
187598_at	C35C5.7	---	7.60431	6.31483	2.14458	5.03589	14.0171
173405_s_at	AV200177	---	7.59975	4.74634	2.9112	2.52404	2.43665
186676_s_at	F35H10.10	---	7.58494	14.289	1.28312	3.54294	1.51931
181667_s_at	F58A6.5	---	7.58402	6.7412	-1.00014	1.65542	-1.01652
173090_s_at	CEK120E3R	clec-65	7.57962	3.95641	2.2846	2.62873	3.52955
174508_s_at	CEK006E5R	---	7.56551	6.5913	-1.00056	1.33186	-1.00784
172218_x_at	T20G5.7	dod-6	7.55595	10.238	3.72887	1.62953	3.3956
181055_at	T19D7.2	---	7.54795	8.97834	1.00352	1.78368	-1.00165
190858_s_at	M01F1.5	---	7.54606	5.40186	1.8704	2.4379	2.6081
183641_at	F08B12.4	---	7.54034	5.82867	2.6004	4.87854	4.78961
179098_at	T19C9.8	---	7.51975	6.5163	1.17683	1.19852	-1.0248
176217_at	Y105E8B.UU	---	7.51509	4.35214	1.74318	2.13027	2.02535
174235_at	C54498	ltd-1	7.50933	13.4394	1.0815	1.65198	1.86896
189171_at	F32A5.1	---	7.50183	5.5343	1.4655	2.81534	1.80396
173561_s_at	C50907	---	7.49271	5.5733	2.23396	4.41161	1.91799
181671_s_at	F56C9.7	---	7.48975	5.61899	2.86968	4.28284	3.6614
172467_x_at	C34G6.3	---	7.48906	4.72206	-1.02399	1.53974	-1.11923
191624_at	F47B10.7	acbp-3	7.46908	4.45671	1.6906	2.32497	1.69277
190551_at	W01A8.6	---	7.4596	14.0165	1.03746	1.43344	1.05164
191221_at	R07B1.4	gst-36	7.45062	4.71396	2.80667	2.7065	2.61559
185984_at	F57C12.1	nas-38	7.43468	18.2844	1.00485	1.67331	-1.00295
182989_at	Y22F5A.4	lys-1	7.43296	5.69236	2.41395	2.15425	2.6783
172335_x_at	F56A4.8	---	7.40446	2.69506	-1.03461	8.17896	4.24085
175872_at	Y34F4.C	---	7.40152	4.5139	2.87303	4.13064	3.23961
188085_s_at	R09H10.4	ptr-14	7.39913	8.68298	1.14791	2.49143	-1.04333
193863_s_at	F15G9.4B	---	7.38158	4.72767	1.99766	5.64367	1.91935
172025_x_at	5805381	nrf-6	7.37749	3.80927	2.84323	4.05159	2.14119
174492_at	C57654	---	7.37259	6.01777	2.3577	2.855	1.73287
180010_at	C44B7.7	---	7.37199	5.70053	3.4658	2.68733	2.79306
190646_s_at	F18E3.7	---	7.36893	5.09369	3.18154	3.90233	3.13853
187142_at,187143_s_at	ZK637.12	---	7.36551	6.32634	0.0218054	1.78476	-0.0214522
173417_at	1916625	---	7.36158	8.76151	1.34006	3.05976	1.2429
183062_at	F16B4.4	---	7.35921	6.53987	2.779	4.24823	4.20562
184106_at	M03F8.1	---	7.35786	19.0472	1.00894	2.11817	-1.00029
179704_at	C16D9.4	---	7.35699	4.87926	1.16726	1.77197	1.43293
186278_at	R06B10.3	---	7.34889	5.9213	3.02823	4.13565	3.17807
172136_x_at	Y71D11A.4	---	7.34622	2.68054	1.02462	8.15012	4.55247
174426_at	CEK006G5R	---	7.34464	19.9702	1.25191	3.9418	1.40767
173698_s_at	CEC1714	cyp-37A1	7.33504	4.25839	3.24834	2.6952	4.79897
191337_at	Y53F4B.33	gst-39	7.32785	4.54312	2.24689	1.48847	1.50578
180594_at	F54C1.8	---	7.3172	5.17638	1.0042	2.01148	-1.00153
189261_at	F21A3.2	---	7.31237	6.49931	3.55112	3.72543	4.05108
186182_s_at	R02E12.6	---	7.306	8.27517	7.10492	2.20907	2.8508
186597_at	F19C6.5	---	7.28622	6.35163	1.39695	1.3068	1.19253
181192_at	F36A2.11	---	7.27757	6.56062	1.00347	1.85633	-1.02803
189344_s_at	F08F3.7	cyp-14A5	7.27499	18.9962	9.94852	3.91719	7.57839
187186_at	ZK1320.1	---	7.27483	3.70119	1.79174	1.29495	2.5066
172997_s_at	C58535	---	7.2694	4.90542	2.78285	3.86079	3.66208
190592_at	C04G2.2	---	7.26573	8.74172	1.05764	1.57451	1.38072
178089_at	K03B8.6	---	7.26554	8.97573	1.25605	1.54237	1.09392
189108_at,189109_s_at	C34B2.3	---	7.25466	7.41704	-0.0101814	1.60418	-1.04547
191828_at	R08E3.1	---	7.24912	4.77178	2.60168	3.11374	4.06601
190270_at	T21D12.12	---	7.24074	8.49115	2.24797	3.60393	3.02225
179947_at	T02C5.1	---	7.23852	6.72395	2.44198	3.72207	3.35528
190837_at	F40F9.9	aqp-4	7.23272	5.70807	-2.08227	2.48046	-1.75023
179673_at	T25B9.6	---	7.23123	3.97225	1.00509	-1.00367	-1.00814
187534_s_at	Y37E11B.10	---	7.23017	5.08465	-1.28744	2.93425	1.02438
182808_s_at	F55B11.4	---	7.20973	5.38646	1.70415	2.63613	1.96231
178691_at	K07A1.4	---	7.19514	10.7623	1.01134	2.37074	-1.00546
194067_at	F35C5.9	clec-66	7.19189	4.9987	-1.78383	-1.4479	-1.57721
185835_at	K08B12.1	---	7.18946	2.59231	1.00001	3.60921	1.09101
172074_x_at	Y69A2AR.Z	---	7.18916	3.78875	1.00595	1.02839	-1.0209
182433_s_at	C25D7.12	---	7.18326	7.8771	1.04919	1.62707	1.0463
194057_at	F08A8.1	---	7.18025	6.08452	2.38631	4.38349	2.24175
187925_at	ZK6.7	---	7.18021	6.47965	5.0665	5.31514	5.65332
183677_at	C16E9.1	---	7.17236	2.66754	1.69188	2.57812	1.32407
183603_at	F23B12.3	---	7.16086	5.68996	1.80793	4.72778	1.96473
180766_at	F13B6.3	---	7.1443	7.00456	1.12454	5.56228	2.01962
183755_s_at	F46C8.8	---	7.14141	14.765	1.09541	3.0322	-1.1285
187951_at	C30F12.6	---	7.14059	8.00246	1.19286	1.28052	1.78903
177643_at	T26C5.2	---	7.13882	4.32289	1.02638	3.91298	-1.01256
187484_at	B0252.5	---	7.13679	8.779	1.01036	2.68144	1.13921
193837_at	C12C8.2	---	7.12599	4.43408	8.82247	1.40209	3.66395
179951_at	K01H12.4	---	7.12107	8.01702	-1.03922	3.02194	-1.03374
175114_s_at	AV203136	---	7.11755	7.86193	2.75647	2.95828	2.63009
193849_at	F13D11.4	---	7.11565	13.1049	-1.10643	7.55137	1.34697
181855_at	F58A6.1	---	7.11336	7.55649	1.60497	3.18212	3.13982
191404_at	F43H9.2	---	7.10077	3.60986	-1.38312	2.14908	-1.12173
194044_at	F35C5.6	clec-63	7.09358	5.31149	3.70006	4.53936	4.8912
189112_at	F59A3.8	---	7.08634	4.75232	1.00239	1.473	-1.02247
179430_s_at	C49C3.9	---	7.08467	3.44056	1.69866	1.81712	1.80895
190901_s_at	K04H4.2A	---	7.08437	12.0615	-1.00465	2.25417	1.04708
188047_at	F08G2.6	ins-37	7.07657	4.29992	-1.13113	2.36284	-1.17194
183215_at	W03A5.3	grl-22	7.07211	15.3589	1.04939	1.10084	-1.05353
192023_s_at	C33F10.8	---	7.07149	3.50377	-1.00246	1.57906	-1.02465
192112_s_at	C28H8.11	---	7.06952	7.51098	1.99576	3.39168	2.25044
192976_at	C06A1.3	---	7.06811	6.93623	1.03479	2.32313	-1.00772
173442_at	414639	hum-5	7.06205	4.48888	2.15142	3.14211	2.16146
191382_at	F35E8.8	gst-38	7.05766	5.1107	1.10498	1.17389	1.13748
189259_s_at	T02D1.5	pmp-4	7.05652	7.99496	1.62736	1.93543	1.36806
182015_at	C26D10.6	---	7.03534	3.93101	1.92442	3.59048	2.22862
172765_x_at	ZK1225.3	---	7.02026	2.82507	1.14523	7.2539	4.57209
192344_at	C28G1.3	---	7.01172	4.8169	1.12935	1.77029	1.22637
187215_at	C38C10.3	---	7.01043	5.66055	1.00373	1.76943	-1.00312
181403_at	K04A8.1	---	7.00915	4.74541	1.59841	2.58773	3.04763
178761_at	T02E1.6	---	6.99054	6.38273	-1.06102	1.89708	-1.06987
175298_s_at	AU115707	---	6.98435	5.72785	1.39508	3.92395	1.54541
186541_at	F43C1.5	---	6.98212	3.0899	-1.05231	1.42061	1.14336
187522_at	F25B5.1	---	6.97926	5.51242	2.2565	2.55313	1.78142
192135_at	B0272.4	---	6.9764	5.71466	2.46358	2.4409	2.28943
174548_at	CEC4384	---	6.97215	3.59828	1.47487	3.24719	2.01872
185522_at	Y106G6H.1	---	6.95796	3.48606	1.78191	3.47603	1.73459
188470_s_at	ZC416.6	---	6.93806	5.58112	1.94871	2.67172	1.43398
177495_at	C01F6.2	---	6.93353	6.41848	1.07442	3.05036	1.05094
187367_at	ZK1098.9	---	6.92841	3.8194	1.00811	1.09012	1.0015
192255_at	F14D7.6	---	6.91218	1.97745	-1.05071	1.69832	1.01575
177374_at	LLC1.2	---	6.90141	4.68258	2.71053	3.90637	3.33555
180415_s_at	B0379.7B	---	6.89758	6.67085	1.00817	2.73775	-1.08202
185257_at	Y75B8A.23	---	6.89174	7.28162	1.07831	2.52956	1.18647
190374_at	T27A1.4	---	6.88326	5.07927	1.37613	1.94006	1.1993
181607_at	B0273.1	---	6.88183	4.36114	1.01253	1.87418	-1.00909
181793_at	C09E8.3	mlt-10	6.87643	12.5175	1.02795	4.51238	-1.00767
182001_at	Y51B9A.5	---	6.86733	6.3944	1.03044	1.57474	-1.03195
183165_s_at	R09A1.2	---	6.85303	6.42511	-1.00907	2.05842	-1.01384
179642_at	F32D8.9	spp-16	6.84971	4.35517	1.20595	4.89978	1.83842
190244_s_at	F01D4.4	egl-21	6.84949	7.17963	2.80256	5.31486	2.97399
187329_at	T19C3.2	---	6.8447	10.7775	-1.04647	3.6615	1.0058
178343_s_at	F58G1.5	---	6.84459	8.17191	1.42398	2.03812	1.03712
191552_s_at	R10H10.2	spe-26	6.83739	5.78914	1.00894	1.3051	-1.00348
192737_at	F49E11.10	---	6.83132	4.72373	6.06211	8.26151	18.1544
172265_x_at	C47A4.5	---	6.81093	5.44637	-1.0528	2.32689	-1.14002
193520_at	W06B3.2	---	6.81009	9.9631	1.24721	1.70705	1.51387
189452_at	F46C8.2	col-174	6.79929	12.1176	-1.05557	2.6072	1.15745
178264_at	F01D5.8	---	6.79462	4.02233	1.27705	1.44214	1.20593
180944_s_at	F14B8.6	---	6.78616	4.31683	1.01436	2.29926	1.08324
173644_at	C43765	---	6.78443	4.8049	3.25069	3.79345	3.53113
177156_at	Y46E12A.D	cnc-6	6.76212	7.30928	1.47004	23.3498	1.02689
176544_at	Y71G12B.EE	---	6.76095	7.99878	2.98157	5.48918	3.70535
172800_x_at	T22H2.6A	---	6.75563	4.60151	2.18689	3.64984	2.16869
173783_at	CEK013BXR	---	6.74485	3.24208	1.06901	1.32296	-1.65942
193133_s_at	ZK337.1A	---	6.72871	7.3237	1.44554	4.97505	1.96116
184158_at	C34G6.2	tyr-4	6.72845	6.41084	2.88136	4.31163	3.14914
173008_s_at	CEC8763	---	6.71689	3.03257	5.90493	5.93149	7.6542
177500_at	C04G2.5	---	6.71077	5.04783	1.00679	1.34812	-1.00996
190445_at	F01D4.8	---	6.69624	2.29068	9.83425	1.31054	11.4579
173641_at	CEK026F1R	mup-4	6.69525	10.1049	1.47594	2.1832	1.15895
192256_at	C26B9.5	---	6.69392	4.04216	1.52982	2.63028	1.30708
172437_x_at	R09B5.3	cnc-2	6.6919	4.35407	3.03033	3.964	1.68839
175120_at	AV203160	---	6.69054	6.67364	1.93191	3.43608	2.23883
189350_at	T19B10.1	cyp-29A2	6.66451	4.10723	1.35312	1.41378	1.55136
184934_s_at	H06H21.9	---	6.64393	2.99941	1.00992	1.2066	-1.00625
181145_at	F40F12.3	---	6.64179	4.99638	1.00741	1.38044	-1.01345
183314_at	C29F5.1	---	6.63862	8.48895	1.24365	3.64123	1.27588
175452_at	AU114524	---	6.63391	7.43396	2.13116	2.94528	1.92492
186365_at	C53C11.2	---	6.63197	2.76969	1.72025	2.39124	1.80367
172809_x_at	Y41E3.2	dpy-4	6.62591	7.97123	1.50294	3.27939	1.32738
179302_at	F22B8.7	---	6.62564	6.89715	2.40468	3.21716	2.13053
191284_at	K11D2.2	asah-1	6.61862	2.9557	4.71763	9.69157	9.10089
177115_at	M28.4	---	6.61298	4.38315	4.0314	1.32307	5.05128
193457_s_at	F52H3.6	---	6.60726	10.8422	-1.15152	3.71302	-1.05049
172723_x_at	B0222.8	col-144 /// col-10	6.60699	7.59684	1.53765	3.71046	1.62721
181698_s_at	C08F1.5	---	6.60267	4.70855	1.15804	5.9673	1.05539
189939_at	Y57G11C.23	---	6.60235	8.5499	1.00794	2.06533	-1.00378
180624_s_at	F52D1.3	pqn-40	6.59109	12.9901	1.16916	2.46499	1.26051
190905_at	F58A3.5	---	6.58823	4.64393	2.00691	4.58306	1.6137
193419_at	F35B12.1	---	6.58232	12.4654	1.84756	4.52069	1.87208
177783_at	ZK6.11	---	6.56589	5.74131	-1.09372	3.42122	2.43605
189869_at	F56C11.6	---	6.56489	7.26688	-1.04929	2.53091	1.16368
180150_at	F54E2.1	---	6.52437	5.34228	1.50384	1.15604	1.13069
174221_at	C57905	---	6.51281	3.16216	3.35513	4.24792	2.68194
191766_s_at	F47B3.1	---	6.50967	4.93609	-1.00793	1.66299	-1.09228
173431_at	451656	---	6.50765	7.50962	3.64994	4.69266	3.80893
178819_s_at	F44G3.7	---	6.50501	5.04489	1.01706	1.07601	-1.00186
189688_at	T12B3.3	---	6.50314	4.07102	4.66898	4.1663	4.45485
185456_at	H41C03.3	---	6.50073	5.49121	1.86372	2.64225	1.45397
186959_at	T07A5.1	---	6.5006	3.88809	1.02135	2.06774	-1.01155
190183_at	C55A6.4	---	6.49993	3.42964	1.76065	2.73742	1.02076
184507_at	C34F11.2	---	6.49975	8.40884	-1.01272	2.2638	-1.0579
172231_x_at	C25D7.2	---	6.49438	5.2504	-1.04747	2.50173	-1.08936
194197_x_at	AW057245	---	6.49288	11.1337	1.00436	1.7252	-1.00378
179959_at	C18B2.3	---	6.49082	7.14499	1.2883	4.04943	1.15554
175568_at	CEXT00338	---	6.49078	5.22542	1.77375	2.68681	1.44123
185193_at	Y50E8A.12	---	6.48392	4.04344	1.00063	1.03479	-1.01442
187705_at	T25D10.1	---	6.48332	3.26251	1.56316	3.27459	2.81111
176461_s_at	Y59H11AM.B	---	6.48245	13.2746	1.03546	5.5048	-1.06092
189358_at	T10B10.8	---	6.48198	4.34019	1.04991	1.57817	1.12278
189500_at,189501_s_at	C18C4.3	ugt-48	6.4755	10.5851	1.49169	1.95706	1.25623
183324_at	K10D11.5	---	6.46432	3.21438	-1.04992	1.57317	1.22317
193394_at	F55E10.6	---	6.46207	3.86764	1.1931	2.35428	-2.0868
186275_s_at	Y47D3A.10	tbx-34	6.45888	5.78008	1.06884	2.50824	-1.00041
173210_s_at	AV179694	---	6.45781	5.26949	-1.03955	1.66892	1.35776
174781_at	CEK040C1R	---	6.45767	3.98858	-1.0141	2.26659	-1.00986
182629_at	C50D2.1	---	6.45229	5.2654	1.0052	1.58535	-1.01143
185717_s_at	F21C10.7	---	6.451	4.50557	1.06298	2.15224	-1.18089
186790_at	C07B5.5	nuc-1	6.44428	3.43123	6.91983	4.47202	8.26219
179787_at	H36L18.2	---	6.44241	6.45841	-1.05286	4.59018	1.27095
190329_at	C11E4.1	---	6.43159	6.59384	2.64311	2.47882	2.66408
186385_at	T25F10.3	---	6.39214	16.0903	1.10624	2.95206	1.66189
187871_s_at	R102.4A	---	6.38828	3.86271	1.43666	2.15952	1.28758
188921_at	F25D1.5	---	6.38704	4.73946	3.18757	1.75264	11.5549
186131_at	K11G12.1	---	6.37665	6.70414	4.54366	5.52201	4.30076
183083_at	C15C7.1	---	6.37561	5.17821	1.03231	2.60179	1.18655
187033_at	F54D1.6	---	6.37259	7.32727	1.33692	3.52861	1.80858
180962_s_at	T22H2.6B	---	6.36824	4.58075	2.17254	3.28546	2.01275
175803_at	607946	dpy-18	6.36449	9.29373	1.25891	2.59581	1.30839
192138_at	B0207.7	---	6.35961	3.06187	1.00465	1.53883	-1.01064
192181_at	T28H10.3	---	6.35614	6.10054	2.25777	2.38389	4.39194
173344_at	CEK030GXR	---	6.34456	2.74608	1.00672	1.57126	-1.10052
172242_x_at	F36D1.4	---	6.34109	5.95582	1.08243	2.40827	1.02127
193529_at	F55C5.2	---	6.3379	3.19656	1.01114	1.01253	-1.02263
185640_s_at	F43B10.2	---	6.32894	6.6311	1.53731	2.12221	1.22997
174995_s_at	CEK010AYR	ptr-6	6.29954	6.18235	-1.00023	1.84205	-1.02573
192761_s_at	T22C1.8	---	6.29554	6.44289	-1.00301	2.12464	-1.01607
172427_x_at	B0213.3	nlp-28	6.29249	4.94504	5.51273	4.44692	6.83376
184205_at	Y52B11B.1	---	6.28146	3.95192	1.00242	-1.0189	-1.01985
178189_at	F28C6.5	---	6.27844	7.46634	1.04739	1.39474	-1.08737
188183_at	T08G11.2	---	6.2779	4.02491	1.00202	2.16509	-1.04748
177687_at	K09G1.2	---	6.27062	5.07191	-1.06002	1.5141	-1.04825
180377_at	R12E2.4	---	6.2686	4.28465	1.26779	1.75117	1.13999
184368_at	Y43E12A.2	---	6.26397	9.39805	1.38215	2.36862	2.33815
172545_x_at	W08E12.4	---	6.25258	16.561	1.02768	1.576	1.00326
175508_at	AU115977	---	6.25085	4.20501	1.63932	3.39783	1.9211
174347_s_at	CEK102G9R	---	6.24962	3.87559	1.5785	4.48294	7.6157
187284_at	C34C12.7	---	6.24373	6.19178	1.36463	2.75675	1.29232
189080_at	R02D3.1	---	6.23375	6.17375	4.92742	3.83667	3.83338
175245_at	AU113264	fmo-4	6.23112	6.54752	1.27204	3.38989	1.28915
187668_at	F47D12.6	---	6.22548	7.20543	-1.26281	2.6949	1.30528
174372_s_at	C54749	---	6.21408	4.14476	1.43632	1.63806	1.26993
186532_at	Y71H10A.2	---	6.20441	4.68222	1.76742	5.63572	1.50592
180627_at	K04F1.9	---	6.20357	3.45445	6.85931	3.52966	3.78402
180715_at	Y48B6A.5	---	6.20236	5.58383	-1.04055	2.16442	-1.09186
177492_at	F41E7.8	cnc-8	6.20206	5.18261	1.48564	4.01666	1.26525
175512_s_at	AU113188	---	6.19978	3.35988	8.2504	1.34865	3.05799
194228_x_at	AV203628	---	6.19737	4.50924	2.08852	3.27837	2.10392
180422_s_at	B0218.7	---	6.19589	5.73362	-1.06642	2.73125	1.01165
178771_at	F59C6.3	---	6.19354	3.93592	1.16658	2.52153	1.65949
172960_x_at	W06D4.1	hgo-1	6.18245	4.81461	3.78319	3.91362	3.56462
173940_at	CE12F3	---	6.18047	6.16906	1.28307	2.77674	1.99844
189193_at	F59A6.4	---	6.17082	4.33739	1.02527	1.20912	-1.03186
191565_at	F25H5.7	---	6.16944	3.84089	1.00222	1.41938	-1.08828
177764_at	T11B7.2	---	6.16454	6.36724	1.18506	2.24597	-1.19068
182470_at	F09F7.6	---	6.1645	5.03517	2.85593	3.93018	5.69309
177276_at	ZK6.8	---	6.15375	5.94682	3.92237	2.99237	3.53271
172748_x_at	C14A6.4	---	6.14875	1.98334	-1.12002	6.23094	3.7769
174291_s_at	CEK111C2F	---	6.14312	4.46813	2.26572	2.9286	2.48301
182970_at	F55G11.4	---	6.14173	5.78718	12.5133	1.34323	8.68271
180524_at	T22B2.6	---	6.1405	20.1356	1.01232	1.47087	-1.01673
177312_at	Y59H11AR.A	---	6.12881	9.40368	1.45647	3.57258	1.5446
173811_at	CEK002F5R	---	6.12393	4.02257	2.26404	2.99959	2.77204
174251_s_at	C36557	---	6.12345	6.94819	-1.13981	1.86909	-1.13388
179786_at	Y51A2B.1	---	6.09667	6.80936	1.084	1.03119	3.23542
184497_at	C17G10.5	lys-8	6.09376	4.38806	3.44281	3.02277	4.55115
175047_at	CEK014GZR	---	6.08453	2.52535	1.32022	1.98854	2.2729
178502_at	C14A4.6	---	6.08345	3.58406	1.14126	2.43761	1.05406
173482_s_at	C71583	abu-11	6.07655	22.2557	-1.07116	1.04772	-1.05125
185356_at	F35D11.2	---	6.06901	14.6731	1.30012	1.72183	1.33985
176819_s_at	Y49C4A.8	---	6.06454	5.16394	2.21715	2.3913	1.79492
177676_s_at	C53B4.3	---	6.05728	3.85887	1.07141	1.97359	1.37607
172742_x_at	C08B11.4	nrf-6	6.05081	3.52536	2.47432	3.79755	2.03976
185877_s_at	Y40C5A.5	---	6.04934	4.25699	4.69667	4.06139	4.79529
171778_x_at	CEK056BYF	---	6.04727	4.72958	3.36156	2.07755	2.96793
178322_at	ZK856.5	---	6.04418	3.21999	2.50788	2.64762	2.24395
190821_at,190822_s_at	R07B1.3	---	6.04363	3.09818	1.49638	2.81275	0.270417
189534_at	F55F3.2	---	6.03212	2.86626	2.10392	2.27565	3.24556
179117_at	F32B4.2	---	6.02848	5.57152	1.02253	1.8324	-1.07807
192034_s_at	D1009.1	---	6.02526	4.1854	2.62156	1.7364	2.54663
186562_s_at	Y45F10B.13	---	6.02025	6.0951	1.53789	2.06437	1.29062
184558_at	Y45F10A.5	nlp-17	6.00358	4.45116	1.20868	4.40273	1.78194
171768_x_at	CEK056F9R	col-144 /// col-10	6.00012	7.1001	1.60074	3.48692	1.68301
186789_s_at	F36G3.2	---	5.99759	4.9993	1.43704	3.89459	1.25169
187260_s_at	ZK1320.2	---	5.99669	4.3255	1.96722	4.18921	2.98189
172974_s_at	C38193	---	5.99413	4.06356	1.90175	3.0257	2.53996
181440_at	D1014.5	---	5.99376	5.63185	1.04881	1.35949	-1.02516
191910_at	T04A8.5	---	5.99109	2.13513	2.22476	4.43036	2.04841
189199_s_at	ZK354.2	---	5.98814	7.08253	1.00667	1.69515	-1.01824
175995_at	ZK112.1	pcp-1	5.98557	3.43661	1.96592	3.06532	1.77766
174183_at	C56553	---	5.98515	3.64206	1.77556	2.65786	1.37195
190366_at	F44F4.11	tba-4	5.98453	3.16409	1.14081	1.90619	-1.06154
174629_at	CEK024B4R	---	5.98311	5.57062	1.58461	1.98195	1.68458
181939_at	F35C11.4	---	5.97753	4.20698	1.31375	1.70525	1.29216
193317_at	Y43C5B.3	---	5.97409	7.2266	1.03447	2.5008	1.13212
184295_at	Y37H2A.11	---	5.96887	10.4068	1.27144	1.63898	3.89695
175759_at	4219015	sma-6	5.96682	2.02941	-1.03725	-1.00367	-1.11103
174952_s_at	CEK123C9R	---	5.96264	6.60712	1.06518	4.62704	1.63821
181069_at	T03G6.1	---	5.94343	3.59552	-1.00949	2.51634	1.15072
188891_at	T02E1.4	---	5.93878	4.41724	2.10455	1.73688	1.70918
189605_at	K08C7.3	---	5.9362	5.14046	1.70093	2.68049	2.24082
178963_at	F53B6.7	---	5.92931	7.8052	1.08029	2.83891	1.04269
189484_at	C17G1.7	---	5.92888	7.25257	2.10909	4.15527	2.16028
192871_s_at	C49C3.10A	---	5.92849	2.5308	1.28091	1.97625	1.52928
173242_s_at	CEC0235	nlp-12	5.92501	4.2298	1.45873	2.99383	1.42517
187747_at	B0496.3	---	5.92183	5.91911	1.07719	3.19106	1.0553
175450_at	AU114038	---	5.91298	4.1102	1.15461	2.13899	1.28065
189731_at	F25C8.4	---	5.91176	5.65306	1.76683	1.99867	2.04091
173938_s_at	AV195077	gst-20	5.90994	3.1885	2.08017	1.16698	1.70266
180040_s_at	C18B2.5	---	5.90922	4.49523	1.28714	3.35991	1.1546
185721_at	C25E10.5	---	5.9039	7.97691	1.19268	1.34314	-1.03189
191742_s_at	H06O01.4	---	5.90266	5.41041	1.00628	1.73308	-1.02084
184698_at	Y49E10.16	---	5.8964	3.81046	2.03363	4.38631	2.72144
178515_s_at	T14D7.2	---	5.88564	6.04732	1.20879	3.49044	2.217
188823_s_at	T25C12.3	---	5.88467	4.3084	1.97495	3.4826	2.09278
179013_s_at	T20D3.2	---	5.8835	4.85366	2.57992	4.04266	3.4061
191554_at	F22A3.4	ceh-60	5.88225	3.47688	1.01711	2.41462	1.02664
179730_at	F19C7.1	---	5.87683	4.61418	1.92205	3.14878	2.62792
179600_at	C38C6.3	---	5.87126	9.95915	1.01523	-1.00095	-1.00418
190298_s_at	R05D8.8	dhs-14	5.86573	3.81103	1.48353	1.35713	1.91702
172986_s_at	C57608	---	5.8555	5.55112	1.46917	3.19569	2.0059
175405_s_at	AU116285	---	5.85076	4.26001	1.18155	2.24886	1.05937
190037_s_at	T01C8.5	---	5.84994	4.39856	2.0339	4.45694	2.62509
190069_at	ZK455.8	---	5.84948	3.89529	1.00238	1.48023	-1.00772
177906_s_at	F14F7.4	---	5.84783	4.16914	-1.02527	1.29583	-1.04283
182068_at	T05F1.11	---	5.84304	2.85806	1.03862	-1.02554	1.00701
172859_x_at	C07E3.4	---	5.8381	2.79105	1.01395	1.00308	-1.00353
172312_x_at	K09C6.7	---	5.83334	4.34279	1.00849	2.34321	-1.0007
186846_s_at	F36G3.1	---	5.83283	7.6946	1.83163	2.34946	1.5907
192216_at	F58H1.7	---	5.82408	6.88917	1.44797	8.00015	3.44144
176135_s_at	Y119D3B.A	fbxa-91 /// fbxa-92	5.81264	4.36702	-1.01912	2.57109	1.0361
193604_at	C08F11.8	ugt-22	5.80953	3.82115	2.25379	1.93629	1.45954
189166_at	ZK354.6	---	5.80386	6.82868	1.00206	1.18486	-1.00573
190026_s_at	C50F7.10	---	5.80312	4.4505	1.34222	2.17252	1.34564
172177_x_at	Y71H2AL.C	---	5.80309	2.51905	1.38867	2.92441	1.78415
172139_x_at	Y46H3D.1	---	5.79283	3.45924	-1.02336	-1.05808	-1.05681
189114_at	C34F11.3	---	5.79271	5.69146	1.6576	3.35046	1.3104
184026_at	K05B2.5	---	5.78039	4.94753	2.16898	3.3825	1.36907
181946_at,181947_s_at	C03H5.1	clec-10	5.77697	1.81116	3.00096	3.55267	2.40224
190598_at	T14B4.4	---	5.77343	2.87981	-1.30187	7.94944	1.21821
171739_x_at	C58760	---	5.76614	3.30369	1.39568	1.65857	1.07552
176069_s_at	C07H6.3	---	5.76337	4.55274	1.18056	2.44882	1.47614
191767_at	F55H12.2	---	5.76282	7.50271	1.01866	1.92364	-1.02645
191903_s_at	W03F11.4	---	5.75776	4.15135	1.09488	1.79843	-1.02237
183449_s_at	F45H10.4	drr-1	5.75536	5.04791	-1.16866	1.55142	1.47398
192917_s_at	F07A11.4	---	5.75327	6.13542	1.27758	1.68295	1.01861
178752_at	W06A7.4	---	5.75237	6.35912	1.5542	4.13554	-1.12177
191616_at	F32G8.4	---	5.75093	2.99353	4.4636	5.05083	3.57343
191614_s_at	C29E6.3	pph-2	5.74668	4.58487	1.00789	1.00307	-1.00062
183827_at	K01A2.5	---	5.74063	6.74411	2.00257	2.66907	2.61271
187614_at	C05D10.3	---	5.73103	3.95853	1.25633	1.15783	1.33427
191197_s_at	Y44A6D.5	---	5.73075	8.50218	1.01296	1.18407	1.002
180845_s_at	R07G3.8	---	5.72811	5.53632	2.20171	3.30257	3.0229
190693_at	K08B4.3	ugt-19	5.72701	3.45579	-1.0991	1.22544	-1.24714
185348_at	Y75B8A.29	---	5.72136	3.84465	1.35226	1.3464	1.19997
186383_at	T19D12.4	---	5.71282	2.38516	1.53405	-1.14076	3.46094
176474_at	Y54F10AM.H	---	5.69794	3.64092	1.00447	2.41167	-1.00831
177951_s_at	PDB1.1	---	5.69207	3.49899	1.12043	2.78149	1.13261
192454_s_at	F25E2.4	ifd-2	5.69183	5.36024	-1.4108	2.34496	1.33257
191224_s_at	ZK507.1	---	5.69116	4.34775	1.0562	1.72691	1.09854
177190_at	Y71H2AL.B	---	5.68864	3.47499	1.11471	3.32777	1.90731
177993_at	F59F5.2	---	5.68777	4.0046	1.12941	1.50929	2.06821
192559_s_at	F35C5.8	clec-65	5.68279	3.68494	2.03767	2.42426	3.02531
174633_at	CEK040B9R	---	5.68182	4.47013	1.4174	1.56946	1.06557
183028_s_at	Y22F5A.5	lys-2	5.67896	5.86764	-4.39801	-1.59628	-2.10965
172472_x_at	B0222.6	col-144 /// col-10	5.6483	6.59113	1.51504	3.12914	1.50683
180541_s_at	C24G6.6	---	5.64523	2.27664	1.61965	2.42184	3.66902
174122_s_at	C59279	---	5.64465	5.11931	1.36024	2.45417	1.49959
188642_s_at	W05E10.4	tre-3	5.64081	3.72379	2.32373	2.23406	1.97755
185494_at	F42A10.6	---	5.6322	3.2308	3.25065	6.36017	3.66759
189732_at	F49E12.9	---	5.6239	4.09326	1.97721	1.22654	1.59051
172786_x_at	F57H12.5	---	5.62255	2.84172	1.00186	1.03063	-1.00679
187507_at	C32D5.4	---	5.61974	4.42372	1.00392	1.82008	-1.01645
190265_at	C55A6.7	---	5.60438	4.0823	1.68346	2.77753	1.32423
191389_s_at	C44B12.2	ost-1	5.60339	5.65793	1.74332	3.55637	1.65502
193924_at	ZK455.7	pgp-3	5.60332	4.41436	1.01406	1.92613	-1.14357
193131_at	F38B2.1	---	5.60039	6.2739	1.57876	2.21068	1.2801
177700_at,177701_s_at	ZK896.2	---	5.59621	3.97711	-1.72066	1.6017	-1.13641
188221_at	F47G6.4	spe-15	5.59254	4.99888	-1.33228	1.75677	-1.09288
179437_s_at	W02A2.3	pqn-74	5.58811	18.7569	1.28491	2.83138	1.40898
187412_at	C18H9.6	---	5.58691	3.86575	1.7587	1.34983	2.69812
175238_s_at	AU114285	pho-1	5.57698	3.05133	1.26532	2.6302	-2.15164
192699_s_at	C01G6.1A	---	5.57428	6.06077	3.35913	4.7482	7.013
190886_at	M88.1	ugt-62	5.57113	6.69706	-1.19858	-1.23223	-1.40347
185354_at	Y106G6G.3	---	5.57032	4.28996	1.03821	1.20251	-1.02059
193056_s_at	E03G2.2	mrp-3	5.56339	4.38294	1.04332	1.52451	-1.0183
184220_at	C56C10.4	---	5.55932	13.951	1.00587	2.50626	-1.001
173748_at	CEK009AYR	---	5.55928	5.17143	1.97571	2.13535	2.25798
194030_s_at	Y47D3B.10	dpy-18	5.55684	8.69299	1.57466	3.97201	1.54042
173820_s_at	AU111908	---	5.55658	4.29869	1.70199	2.08025	2.1634
190377_s_at	E04F6.7	dhs-7	5.55646	2.3716	1.52739	2.98648	1.2907
194260_x_at	CEK025B6R	---	5.55604	6.206	2.02435	2.8739	1.37604
183569_at	C33G8.4	---	5.55234	4.55777	1.87981	3.05602	2.55629
192336_at	C16H3.2	lec-9	5.5509	4.29814	2.39642	3.99381	2.24582
190899_at	F21H7.1	gst-22	5.54506	2.939	-1.37933	1.13004	1.22576
176163_at	Y119C1B.C	---	5.54203	5.77069	1.46293	2.07984	1.72021
188558_s_at	C18A11.7	---	5.54016	5.07081	1.26584	2.85291	-1.08546
190620_s_at	T08B1.3	alh-5	5.53256	3.38555	2.88567	4.2929	3.00857
178893_at	C08F8.4	---	5.53019	3.62349	1.00573	-1.00254	-1.00331
181259_at	B0218.6	clec-51	5.52975	2.63398	1.36933	2.05866	-1.256
194263_x_at	AV184300	---	5.52953	5.0703	2.5864	4.45551	2.46234
182387_at	Y37D8A.3	---	5.52926	3.63239	1.22743	2.72853	1.09543
185162_at	Y105C5B.9	---	5.52543	5.30605	1.4798	1.9328	1.33206
188217_at	Y80D3A.7	ptr-22	5.52036	9.1892	1.00976	1.49311	1.0045
174522_at	CEC5713	---	5.51753	12.1859	-1.00031	4.37383	-1.03231
190615_s_at	F13B12.4	---	5.51076	10.2261	1.00919	1.05666	-1.02317
173866_s_at	C58763	---	5.50968	4.32322	1.00635	1.14433	-1.00582
174025_at	1945724	smd-1	5.50845	3.91385	2.10153	1.73115	-1.13597
181567_at	F10D11.3	---	5.50674	1.85327	1.01073	1.56322	-1.06551
172248_x_at	T20G5.8	---	5.50433	4.43798	3.9571	-1.00664	3.52383
190080_at	F26C11.1	---	5.48935	3.06418	1.19502	2.11855	1.18438
187447_at	R06F6.11	tag-209	5.48896	5.41615	2.07652	4.56045	2.3303
175143_s_at	AV202487	---	5.48499	5.10018	2.55468	5.12473	2.13289
172626_at	F07H5.4	---	5.48324	5.46615	1.68258	3.52968	2.18143
179960_at	C07G1.6	---	5.48073	3.18054	1.00452	1.63954	-1.01828
193127_s_at	K07E3.3	dao-3	5.47437	5.78817	1.35054	2.10813	1.81533
171791_at	C54461	lrp-1	5.47375	6.36801	1.81291	2.56955	1.89948
174176_at	C35512	---	5.46407	3.26742	1.15877	1.4327	1.31105
189748_s_at	Y76A2B.3	---	5.45979	4.26014	1.9867	3.41151	1.3967
173472_s_at	2190266	---	5.45404	5.18953	1.75318	2.32591	2.12568
185627_at	C24D10.1	---	5.45316	4.54701	-1.0503	1.02199	-1.09761
174603_at	CEK035A1R	---	5.45311	2.78832	3.38025	3.27362	2.35156
193138_at	F43G6.4	---	5.45311	3.52185	1.68891	1.4164	1.74417
178299_at	K02C4.2	---	5.45222	4.11491	2.24176	2.94217	1.89176
182519_at	F20D6.5	---	5.45019	3.65044	-1.14129	-1.21574	-1.1344
172046_x_at	4100189	hgo-1	5.44891	4.09718	3.40531	3.4823	3.02309
182628_s_at,182687_at	T21F4.1	---	5.4488	3.37534	2.57627	2.46358	2.53571
179806_at	W05H9.1	---	5.44824	5.06325	1.76298	2.87352	3.0122
186304_at	F18F11.1	---	5.43937	4.55147	1.4162	2.54209	1.5406
184002_at,184003_s_at	C09F12.1	clc-1	5.43866	3.47282	0.0787304	1.67829	2.96828
180366_s_at	ZK770.3	inx-12	5.43159	4.64149	2.2654	4.15273	2.2251
180724_at	C03C11.1	---	5.42996	8.53316	-1.18369	3.14839	-1.26198
177254_at	ZC15.8	pqn-94	5.42399	2.43709	2.94265	1.01319	1.16674
173056_at	C52736	---	5.42301	4.0961	1.39099	1.82648	1.26179
187191_at	C04A2.1	---	5.42073	4.64013	1.41266	3.13463	1.93528
175272_at	AV182775	---	5.41224	6.12304	1.00062	1.37581	-1.01854
175142_at	AU115072	---	5.40676	4.01319	1.21326	1.96504	1.22966
180418_at	T19D7.3	---	5.40491	9.29432	1.00863	1.48042	1.15356
177365_at	R102.2	---	5.39553	6.14625	1.71997	1.94747	1.99998
193073_at	M6.1	---	5.38385	3.76501	1.62824	3.20898	2.07898
179214_at	F54B8.4	---	5.3823	41.8834	1.73913	4.06179	2.4842
184411_at	C12D12.1	---	5.37981	4.25552	1.59195	2.78236	1.702
172709_x_at	T06E4.4	col-147	5.37711	6.16248	1.71795	3.84253	1.64525
188978_s_at	K10H10.2	---	5.37491	4.07885	1.02148	2.47068	-1.12809
180978_at	M03F4.6	---	5.3723	13.1808	1.19513	3.07079	1.06532
183663_s_at	Y41C4A.8	---	5.36483	5.20552	1.1645	1.48327	1.37394
175856_at	T13G4.D	---	5.34902	5.51114	1.61791	2.18009	1.72602
179175_at	T04B2.5	---	5.3477	4.48162	1.96443	3.9262	2.19807
175229_at	AU113632	---	5.34344	4.26149	-2.17119	-1.17442	1.7433
184393_at	C33H5.13	---	5.34309	2.3893	1.11687	2.52774	2.69122
181442_at	F40A3.6	---	5.33752	4.87883	1.54906	4.19285	1.77109
173348_s_at	CEK055BYR	cpg-9	5.32833	2.87699	1.36411	4.7273	-1.06527
189700_at	C15B12.1	---	5.32702	6.29897	1.20639	2.71639	1.1863
189362_at	F56H11.3	elo-7	5.31541	4.10218	1.00888	1.65758	-1.00554
183908_at	F09F7.5	---	5.31522	3.38967	1.13716	2.18311	1.90523
174310_at	C38813	---	5.31331	4.35756	1.34235	1.47713	1.74048
187045_at	Y57G11C.14	---	5.31226	5.58439	1.0014	1.61147	1.11571
172537_x_at	Y45F10B.3	---	5.30742	4.75775	1.02039	2.61039	-1.07882
174169_at	C53107	gcy-12	5.30564	3.12805	1.01456	1.45109	-1.00318
189102_at	C18H7.4	---	5.30551	7.30349	-1.00451	1.26338	-1.01491
186261_at,186262_s_at	Y71F9B.9	---	5.30476	3.48752	3.09889	2.09964	3.17831
192144_s_at	ZK455.4	asm-2	5.30029	2.76898	7.16219	14.6604	5.53764
189686_at	T08B1.1	---	5.29779	3.24441	1.36172	3.09715	1.1319
182836_at	C29G2.6	---	5.2941	4.38787	1.99317	3.68806	2.28782
191643_at	F42G8.8	---	5.29243	3.22732	1.00409	1.08224	-1.00745
181998_at	F26B1.4	col-58	5.29123	11.1692	1.01066	1.6584	-1.00612
183328_at	Y38F1A.1	---	5.29064	4.50293	-1.02486	2.18754	1.00172
176410_at	C30F12.5	---	5.29012	6.24366	1.31211	2.47114	1.61392
185452_at	Y106G6D.3	---	5.26848	5.15644	1.06931	1.73418	-1.03957
190332_s_at	F46C3.3	hum-4	5.26814	5.25839	1.32584	2.84333	1.27684
192541_s_at	C26B2.3	---	5.2586	4.30106	1.81601	2.49896	1.58881
191634_at	Y40H4A.2	---	5.25586	4.22921	1.00459	1.3032	-1.00286
185773_at,185774_s_at	C28C12.5	spp-8	5.25124	2.99407	3.12582	4.6143	8.06904
186489_s_at	ZK945.6	---	5.25028	3.46587	1.01992	1.04344	-1.00093
190920_at	Y69F12A.2	---	5.2491	4.71295	1.44012	4.29936	1.1711
187806_s_at	K07E3.4A	---	5.24767	3.55927	2.54395	3.21283	3.80391
189086_s_at	W04D2.1A	---	5.24353	4.91811	1.63168	2.61645	1.60848
174281_at	C56262	---	5.23804	10.4589	1.01212	3.93574	1.77266
176347_at	Y22D7AL.B	---	5.23091	2.41933	1.61856	2.58437	4.35122
188852_s_at	R09H10.5	---	5.22618	3.32006	1.47279	2.85769	1.71545
192581_s_at	W05G11.6	---	5.22527	3.33631	3.69213	6.08299	4.67757
189003_s_at	K02D7.1	---	5.22332	4.81478	3.08353	3.75578	3.552
179196_at	F25C8.2	amx-3	5.21952	2.71336	-1.05925	-1.01496	-1.37108
188660_s_at	F28A12.4	---	5.21855	4.89999	3.78489	3.9788	3.50275
192458_at	F27C8.1	aat-1	5.21831	6.56099	1.01177	1.3012	1.40291
193464_s_at	F35G2.4	phy-2	5.21541	5.436	1.77393	4.61541	1.70417
183110_at	F25B4.8	---	5.21434	3.71944	1.45187	1.57507	1.70557
183201_at	M02D8.1	---	5.20793	4.19294	1.59723	2.93459	1.46357
174610_at	CEK070B2R	---	5.20391	4.69677	1.05833	1.72329	1.31233
185117_at	C44E12.1	---	5.2008	3.62993	2.102	2.71652	3.39196
185412_at	T22B11.2	---	5.20072	6.06246	-1.00066	1.1258	-1.01446
188259_at	ZC250.1	cyn-17	5.1905	5.4484	1.00857	1.07911	-1.013
178283_at	M04C9.3	---	5.18552	2.98415	1.46114	2.11247	1.29555
174686_at	CEK018G5R	---	5.18511	4.94582	1.36547	1.35819	1.01808
180342_at	F35E12.6	---	5.18449	4.58694	1.03263	5.04937	3.4562
190293_at	B0495.4	nhx-2	5.1819	3.45104	1.27103	3.01565	1.09568
177362_at	R102.7	---	5.18042	4.8666	1.19213	1.98968	-1.01916
187201_s_at	Y54E10A.16	---	5.17658	4.24769	1.522	3.018	1.64239
173788_at	AV196647	---	5.17591	3.40165	1.69309	2.88111	1.841
182933_at	C24B5.4	---	5.1735	3.40255	2.55828	1.88097	2.57664
192997_s_at	F54F2.1	---	5.17112	7.19556	1.15693	2.33268	1.27203
180039_at	Y54E5A.1	---	5.16701	3.57051	1.06275	1.33032	1.52125
178755_s_at	C25F9.5	---	5.16563	2.68617	1.03018	1.1924	-1.0213
187972_at	C03C11.2	fog-3	5.16341	1.96219	1.22727	4.63398	-1.16717
187428_at	T25E4.1	---	5.15964	13.0123	1.30467	1.47557	-1.04005
182439_at	Y17D7B.4	---	5.15921	4.12945	1.94474	2.67984	1.09576
182692_at	C42C1.9	---	5.15858	5.12723	-1.01427	1.64236	-1.02319
186811_s_at	ZK550.6	---	5.15778	4.41967	2.73795	3.409	5.12112
189912_at	ZK354.8	---	5.15022	3.92836	1.03284	1.63309	-1.0352
190621_s_at	ZK596.2	---	5.13681	6.77138	-1.06685	2.4124	1.01614
178141_s_at	F21H7.2	---	5.13665	5.63204	1.10194	2.28875	1.04756
191840_s_at	T25B9.1	---	5.13327	2.36947	1.80707	3.01843	1.26584
179830_at	F01D5.10	---	5.13149	13.9258	-1.02657	1.58476	-1.02431
175325_at	AU115463	---	5.13002	3.30735	1.09105	1.97198	1.10665
183526_at,183527_s_at	C14C6.5	---	5.12653	4.14951	18.8047	1.43167	12.8077
186349_at	Y51H7C.1	---	5.12188	9.58305	3.50056	2.60787	2.70279
173391_s_at	AV177682	gas-1	5.10009	3.34852	2.0778	2.91164	1.9267
185233_at	K08D10.7	---	5.09708	4.42986	1.00941	1.55154	1.00791
175020_at	CEK111F7R	---	5.09308	4.98679	1.58767	2.32206	1.96934
175576_s_at	CEXT00453	---	5.08698	17.7807	1.05449	2.49788	-1.01111
191204_s_at	C06A8.3	---	5.08648	5.65719	3.34729	3.94403	2.93737
178276_at	C07H4.1	---	5.07929	2.8717	1.66002	2.34725	2.39789
189160_at	ZK896.7	---	5.07917	2.80449	1.97434	1.8556	2.09168
179909_at	F36G9.12	---	5.0786	2.06046	1.88856	1.56249	2.93133
193115_s_at	C16A3.10	---	5.07571	4.0055	4.06405	2.52961	2.93522
190131_s_at	F01G10.2	ech-8	5.07428	4.17352	1.15222	2.15443	1.95082
186305_at	H04M03.1	---	5.06974	5.18196	-1.00243	1.60423	-1.01559
191746_at	ZK484.7	---	5.06598	2.92628	1.00934	1.50714	-1.01244
188908_s_at	T05A1.6	---	5.06071	3.43893	1.0943	3.47691	-1.55779
191646_at	F53F4.5	fmo-4	5.05751	6.20266	1.14533	3.21734	1.09283
184302_s_at	Y73F8A.12	---	5.05503	5.14626	1.01225	1.23069	-1.03459
183691_at	F35C8.2	---	5.05502	2.81595	-1.04402	1.25902	1.6338
185619_s_at	C23H5.8A	---	5.0535	2.9436	1.95241	1.39204	1.61517
178034_s_at	K08C9.1	---	5.05127	7.85637	1.18478	2.89372	-1.01047
181886_at	Y37D8A.8	---	5.04801	3.06413	1.02571	2.03843	-1.13632
182341_at	C05D9.2	lmp-2	5.04777	2.75246	1.777	6.46958	1.79374
179711_s_at	F17A9.4	---	5.04535	3.45855	1.16775	2.10919	1.43731
192122_s_at	Y51A2D.5	---	5.04386	14.0443	1.89727	1.04774	1.14875
190156_s_at	C48B4.1	---	5.04039	2.52719	1.70626	2.35964	3.44585
189149_at	F26A1.3	---	5.03172	3.16009	1.13469	1.28202	1.02981
193919_at	M03A8.1	dhs-28	5.02726	4.17311	1.66823	2.55142	2.31643
191303_at	Y53F4B.32	gst-29	5.02302	3.43725	1.54463	1.48972	1.42935
178600_at	F26E4.2	---	5.02264	4.79156	1.43897	2.1718	2.15283
179102_at	T28C6.8	---	5.02256	4.93804	2.34769	3.01251	3.43722
189813_at	R07E5.6	---	5.01359	3.05566	-1.00754	1.72984	-1.03468
181737_at	F41G3.4	fis-1	5.01063	4.16122	1.00224	1.59918	-1.03041
190814_s_at	C50F4.10	---	4.99975	4.14309	1.00494	1.36678	-1.00498
177803_at	F36D3.8	---	4.9981	6.23137	1.00818	2.07214	-1.02042
176769_s_at	Y50D7A.7	ads-1	4.99461	3.66348	1.49977	3.87654	1.81008
190429_at	R09H10.3	---	4.9924	3.54219	1.8887	2.91241	1.78143
185693_at	W02F12.2	---	4.99142	6.06714	-1.00922	1.5889	1.12723
184688_at	Y49F6B.8	---	4.98722	5.15049	1.01737	1.99588	-1.00031
184886_at	Y39E4B.11	---	4.98653	1.79799	1.0091	-1.0175	-1.00723
192451_s_at	F21G4.1	---	4.98519	2.99335	1.0261	1.61321	1.20042
184222_s_at	W03F11.3	---	4.98432	2.64458	1.00436	1.07205	-1.00273
193914_at	M05D6.7	gbh-2	4.98136	3.15745	1.14738	2.19187	1.46812
185923_at	R01B10.3	---	4.98116	3.34252	2.25849	5.55107	3.58213
172237_x_at	R08A2.3	---	4.96562	8.91518	1.12505	2.88166	1.10825
189895_at	F13H6.1	---	4.96449	13.4358	1.17662	3.19294	1.15324
176120_s_at	E01A2.7	---	4.96254	4.81349	2.29759	1.53797	2.4263
180747_s_at	K02D7.4	dsc-4	4.96091	3.58812	1.09027	2.09735	-1.21154
186935_at	ZK507.4	---	4.95937	4.13573	1.42249	2.97826	1.56189
178248_at	C07E3.3	---	4.95834	6.61509	1.63208	3.29879	3.5403
178723_at,178724_s_at	F54D5.3	---	4.95514	3.4646	1.9074	3.74664	3.10985
173676_s_at	AV195437	---	4.95396	4.60552	1.37406	1.98013	1.23771
184682_s_at	K09B11.10	---	4.9476	7.41461	-1.06089	1.21734	-1.07058
184453_at	W06B11.3	---	4.94168	2.83043	1.41686	1.99919	1.82185
176996_at	Y54G2A.W	---	4.9416	3.18698	1.01255	1.15661	-1.00296
190588_s_at	F54F3.1	nid-1	4.94063	3.96137	1.79928	2.58549	1.34042
176925_at	Y42H9B.C	col-115	4.93636	7.87898	1.63991	2.12773	1.45836
188932_at	D1054.8	---	4.93359	3.29048	1.78406	2.83872	1.37601
185873_at	F56A11.6	---	4.92869	4.8308	-1.02054	1.64364	-1.02344
192685_at	Y45F10D.13	---	4.92763	8.98233	1.01807	2.91876	1.14752
189583_at	C28A5.3	nex-3	4.91946	5.2015	1.6613	1.65214	1.84173
172988_s_at	C54088	---	4.91865	3.02656	1.78599	1.62243	1.70881
187580_s_at	K09G1.1	---	4.91844	4.39292	2.68814	3.04291	2.18375
172369_x_at	Y51B9A.3	---	4.90802	4.18138	1.01556	1.60506	-1.00112
189188_at	C49C3.4	---	4.90745	3.42106	2.40168	2.38678	2.60082
184116_s_at	T05E12.5	---	4.90518	4.71583	1.29721	1.9236	1.16695
182330_s_at	Y37A1A.2	---	4.89963	7.13961	-1.41125	2.37018	-1.36457
180555_at	C48B6.4	---	4.89817	2.66914	-1.00483	1.34448	-1.02952
179572_at	C06H5.7	---	4.89564	6.82203	2.37548	2.98625	3.96912
173782_at	C60421	kqt-2	4.87862	3.36203	1.23212	1.21677	1.25616
179646_at	C18E9.8	---	4.87716	4.59928	-1.00214	1.67478	1.00631
173350_s_at	AV184932	---	4.86485	4.94101	1.46362	3.14062	1.16232
187309_at	ZK1128.3	---	4.8641	3.25169	1.01851	1.54764	-1.01461
183125_at	F25E5.8	---	4.86201	3.97116	3.46502	4.3596	4.08944
175915_at	F41B4.2	---	4.86171	7.01269	1.00577	1.49835	1.57464
172481_x_at	C08F1.4	---	4.86085	2.56883	1.51598	2.27498	1.5843
177255_at	M195.2	---	4.85784	12.8706	1.09079	1.18733	1.00274
179285_at	ZK669.3	---	4.85291	2.27293	2.08824	1.63103	3.66863
190170_s_at	W09D12.1	---	4.85021	4.62237	1.89071	2.65941	2.06174
186029_at	T28C12.3	---	4.84857	2.76957	1.0015	-1.0116	-1.00924
190759_at	C25A8.5	---	4.84739	3.67863	1.0032	1.43481	-1.01472
172440_x_at	F46F5.6	---	4.84406	11.596	-1.16207	3.9929	-1.02985
193673_s_at	Y43F8C.13	---	4.84213	2.90274	2.0351	2.8356	1.4012
179049_at	C16D2.1	---	4.83293	3.40737	1.06857	1.35992	-1.03143
182388_at	F53C11.1	---	4.83281	3.34895	1.49162	-1.32916	-1.19599
173790_at	CEK095B4F	---	4.8278	4.5849	1.92224	2.25707	1.9377
188878_s_at	C42D8.8	---	4.82357	5.53396	2.81862	3.33672	3.78486
179417_at	F56D5.6	---	4.81419	2.19082	1.02579	1.28769	1.02069
182487_s_at	EGAP2.3	pho-1	4.81186	2.87479	1.11865	2.31906	-2.04125
188000_at	W03D8.6	itx-1	4.81089	3.50728	1.46501	1.73096	1.56183
175821_s_at	7533011	---	4.80892	5.6603	1.83245	2.93851	1.80809
188152_at,188153_s_at	Y66H1A.6	---	4.80884	3.04675	0.0553563	2.34632	1.13587
179251_at	T28C6.5	---	4.80847	3.89349	1.00497	1.65191	-1.00458
186477_at	F36H12.14	---	4.80713	2.7432	1.01043	1.08318	-1.03416
180177_at	C49G7.3	---	4.80174	6.69382	4.11875	-1.0521	2.39312
193677_at	F32D8.7	---	4.80056	7.99542	1.02172	1.22721	-1.008
180639_at	K10C9.7	---	4.79872	4.18958	-1.00032	2.02971	-1.17264
193668_s_at	C12D12.2	---	4.79758	5.16648	3.33886	2.3959	3.10526
190165_s_at	T02C12.1	hum-5	4.79601	3.44594	1.73108	2.58498	1.68107
193270_at	F15B9.2	far-4	4.79598	2.09104	1.90872	4.07597	1.11099
177660_at	ZK596.1	---	4.79499	3.37733	4.22259	-1.01055	1.26184
184744_at	F28E10.2	---	4.79119	5.31422	2.05774	1.8309	3.41799
172541_x_at	K01A2.8B	---	4.7886	4.65611	1.79251	4.08473	2.02399
172468_x_at	K01A2.9	---	4.788	3.92072	1.71234	3.71245	2.40038
184035_at	M02F4.7	---	4.78691	3.08709	-1.34161	-1.32338	-2.13971
172503_x_at	W08E12.3	---	4.78428	12.6559	1.01064	1.02602	-1.02037
178143_at	K04G2.9	---	4.78414	4.18948	1.19916	1.72954	1.49684
176074_s_at	Y32G9B.A	---	4.78116	17.8075	1.00636	1.3037	1.14886
175824_s_at	5834389	---	4.78111	4.08712	1.20607	1.77806	1.28632
172710_x_at	T06E4.6	col-146	4.77861	4.7747	1.67035	3.49585	1.44955
187203_at	C06G4.4	---	4.77741	4.85961	-1.17853	2.03843	-1.1503
186487_at	T07D4.2	---	4.77526	3.9547	1.08429	2.0877	-1.2382
188893_at	F54F3.4	---	4.76985	3.79495	1.54876	2.70111	3.43485
174978_at	CEK113H9R	---	4.76446	5.04135	1.3261	2.35021	1.74909
173164_s_at	AV184662	---	4.76026	7.19669	1.61338	2.86103	1.48417
172367_x_at	F36H5.1	math-26	4.75706	3.21543	1.42907	2.22397	1.85198
172516_x_at	Y39G8B.1B	---	4.75464	3.78642	2.60452	2.37256	2.69126
187503_at	C14B9.3	---	4.7526	8.73167	1.19866	3.16989	1.58515
189116_at	T17A3.8	ver-2	4.75066	1.66203	1.46774	2.73091	1.54926
175840_s_at	3212083	---	4.74216	4.05672	1.68868	2.07235	1.65449
171910_x_at	AV184312	---	4.74183	4.75763	2.99579	3.83817	5.87852
180607_at	C10G6.1	---	4.73786	5.12611	1.15802	1.91016	1.64613
187245_s_at	ZK1320.3	---	4.7368	3.19598	1.94428	1.92613	2.4383
190999_at	T20B3.1	---	4.73678	3.5786	1.14094	2.57669	2.82212
179086_s_at	B0379.1	---	4.73572	3.33633	-1.03872	2.46813	1.20314
182575_at	C36C5.5	---	4.73429	5.71223	-1.01395	2.31944	1.39503
191793_at	K07C11.5	tag-225	4.73242	4.94703	2.5358	4.65232	3.08908
193108_s_at	W10G6.3	mua-6	4.72923	5.259	1.56928	2.11903	1.07308
186462_at	Y46G5A.10	---	4.72258	8.70485	-1.00226	2.29812	1.05563
172517_x_at	Y39G8B.1A	---	4.72076	3.92459	2.72257	2.25486	2.72264
191483_at	F17C8.4	ras-2	4.72071	4.51949	2.04734	3.25739	2.2076
177693_at	R03G8.3	---	4.71649	3.31139	1.23481	1.13352	1.13127
183703_s_at	Y43D4A.2	ugt-22	4.71563	3.78884	1.93997	1.51054	1.42411
174994_at	CEK059GXR	---	4.71422	5.11367	7.4567	4.79095	5.70376
177668_s_at	B0393.4	---	4.71367	1.29115	1.02155	1.15296	-1.01015
176360_at	R13A5.10	---	4.71356	4.24513	1.43396	2.35556	1.0763
179012_at	K08E4.5	bath-37	4.70245	1.87644	1.01398	1.1947	1.00761
173504_at,173505_s_at	416296	---	4.70069	4.88054	2.47937	2.46625	3.22028
178740_at	T22C1.9	---	4.70016	3.24214	1.25684	1.41435	-1.2533
192695_at	C05D2.4	---	4.69646	2.90598	1.29584	1.55414	-1.31255
179613_at	C50F4.8	---	4.68979	7.0366	2.83314	5.46898	3.30467
187509_at	B0280.7	---	4.68953	13.3501	1.00694	1.42835	-1.015
173947_at	AU115532	---	4.68757	9.26514	1.07969	1.853	1.3071
191753_at	F54F11.2	---	4.67877	3.05738	1.48	1.73602	-1.09014
191275_at	F32A5.3	---	4.67773	2.64293	1.28431	2.57072	-1.4481
172978_s_at	C52715	---	4.67667	3.91258	1.57037	2.56954	1.27943
190987_at	R13H4.3	---	4.67634	1.19955	1.01974	-1.08882	1.49382
187282_at	F22B7.9	---	4.67562	1.91563	2.56076	7.43489	7.00393
191849_at,191850_s_at	K08C7.2	fmo-1	4.67267	5.5088	-1.09179	1.70848	1.33679
189915_s_at	B0365.6	clec-41	4.66884	3.52817	3.84485	-1.00797	4.56718
190691_at	T22A3.2	hsp-12.1	4.6673	3.87662	1.26256	4.78612	2.38207
187066_at	Y55B1AR.4	---	4.65944	3.9603	-1.03828	1.42092	-1.06083
190311_s_at	C45B11.3	dhs-18	4.65375	3.6987	1.4787	2.11622	2.61972
193656_s_at	C50F2.6	---	4.65325	4.24647	1.20707	2.57767	1.35155
180592_s_at	F56A4.2	---	4.65125	6.21146	2.3426	6.78362	2.23624
185390_at	F49D11.6	---	4.65008	3.59358	1.03613	-1.03998	-1.04009
187821_at	C30F12.7	---	4.64823	2.66843	1.55757	2.21325	1.66051
172243_x_at	Y41E3.5	---	4.64717	5.21463	1.58084	1.66646	1.44832
182286_at	F45E1.4	---	4.64224	2.55443	4.08762	2.77874	5.97176
189995_s_at	K10C2.4	---	4.64158	3.9371	2.67916	2.03525	2.10102
192943_at	ZK1251.3	---	4.62945	3.6521	1.0043	1.20366	-1.00445
190189_at	K01C8.1	---	4.62899	2.81976	3.88309	3.72338	3.43233
187600_at	F23B2.1	---	4.62686	4.17213	1.60683	3.40032	1.34788
174396_at	CEK008C7R	---	4.62495	3.48442	1.1515	1.8577	1.0564
174467_s_at	CEC0583	---	4.61787	5.21451	1.2127	1.74813	1.08603
187446_s_at	F15G9.1A	---	4.61537	6.62381	1.23554	2.94827	1.22296
192037_at	F26D10.9	atg-1	4.6004	4.50915	1.16451	2.24669	1.62506
186430_at	B0207.11	---	4.5988	3.61404	1.13456	1.81562	-1.01025
184504_s_at	Y73C8B.3	---	4.59657	6.27815	1.35768	2.609	1.42194
179356_at	F08H9.2	---	4.59488	12.2106	-1.53757	6.26622	-1.55495
179820_s_at	ZK1321.4	---	4.58831	3.1054	1.56814	2.80455	1.65102
191999_s_at	K03E6.5	unc-1	4.58433	5.92975	1.37595	2.27838	1.07207
183294_at	F58F9.2	---	4.58391	2.19984	-1.16146	1.15576	1.08971
174723_at	CEK032B9R	---	4.58325	3.26666	3.92956	3.2121	3.63855
180032_at	D2092.4	---	4.58317	4.701	1.78618	2.87047	1.36531
192551_at	K04D7.3	gta-1	4.58079	6.97874	2.79937	3.43054	2.35239
179620_s_at	T10G3.3	---	4.57773	4.71296	7.08868	2.43158	3.67569
178425_at	K08D8.6	---	4.57381	4.13045	-1.2818	1.56672	-1.09617
191393_s_at	Y53F4B.30	gst-27	4.57172	3.05098	1.77704	3.47014	1.66837
185583_at	H06H21.8	---	4.57162	2.07574	2.4015	2.22148	1.25026
187261_s_at	B0228.7	---	4.56879	4.23585	1.80796	3.65049	1.86031
173579_s_at	CEK020E5R	---	4.56546	1.99814	1.28607	3.84999	1.50897
194221_x_at	C45192	---	4.56471	5.15996	1.16292	1.7188	1.19225
188240_at	C54A12.1	ptr-6	4.56163	5.78633	1.00346	1.25185	-1.01919
193818_s_at	F32A7.6	aex-5	4.56027	2.66197	1.51987	2.50289	2.06919
180934_at	K10B3.1	---	4.55695	4.72436	1.29991	2.3058	1.38524
187729_s_at	C23H3.7	tre-5	4.55415	6.21554	3.87532	1.10289	15.3799
182839_at	Y11D7A.3	---	4.55351	2.12866	2.22891	1.08755	1.66924
190009_at	F49E12.10	---	4.55241	1.96145	1.27056	1.13708	1.79528
182552_at	F22A3.2	---	4.55079	4.58856	1.33433	2.87238	1.19178
175264_at	AU113052	---	4.5473	7.12264	1.3531	2.40643	1.15377
192149_s_at	F10C1.2B	---	4.54667	5.61808	1.91779	2.53302	2.0102
185902_at	F21C10.9	---	4.54403	5.31889	1.33653	7.10814	1.00072
191957_at	C05C8.7	---	4.54142	4.48152	2.20979	3.93049	2.81124
172070_x_at	K06A9.1B	---	4.53991	2.67682	1.49108	5.91972	2.62653
176968_s_at	Y105E8B.E	unc-95	4.53834	4.49558	1.32116	2.7066	1.27395
184128_s_at	Y45F3A.1	---	4.53786	3.01232	1.1174	1.82223	1.08282
175270_at	AU115410	---	4.5369	2.50442	2.02364	2.19235	2.07622
187760_at,187761_s_at	C05D2.7	---	4.53687	2.56591	1.82336	2.12309	1.86637
193258_at	F27E5.4	phg-1	4.53667	9.99386	-1.02268	1.65508	-1.0396
192233_at	W10G6.2	---	4.53577	3.11892	1.73425	2.60175	1.90318
179114_at	W06A7.2	---	4.5348	3.62616	-1.2111	2.8391	-1.02203
182754_at	C16B8.3	---	4.53337	3.76163	1.47378	3.41507	2.28693
193862_s_at	ZK816.2	---	4.52688	6.59164	1.23125	1.74951	1.78665
182877_at	ZK185.3	---	4.52539	2.99481	2.71393	2.10217	2.06594
175172_at	AV178627	---	4.52304	4.8019	1.41727	2.45573	1.70368
172069_x_at	675493	cpr-3	4.51763	2.44757	1.01361	1.04501	1.5651
190288_at	AC3.5	---	4.51327	4.5567	2.90695	2.07978	1.97381
194109_s_at,194140_at	Y75B12B.6	plc-2	4.51131	3.58602	-1.12069	1.5132	1.21905
184319_at	F49D11.8	cpn-4	4.5112	5.22979	2.54029	2.35218	2.09104
175680_at	2661097	unc-97	4.50598	3.26029	1.29	2.1702	1.34946
173875_at	AV193248	iff-2	4.50466	3.99959	1.81672	4.24156	1.68664
184839_at	T06C10.1	---	4.50279	4.89072	2.12679	2.49136	1.57765
188495_at	F09G2.3	---	4.50116	15.3492	1.19106	2.24854	-1.00529
191445_at	F01D4.2	ugt-44	4.49086	3.39982	-1.51211	-1.34505	1.70359
188332_at	K06A4.3	---	4.48749	4.37249	1.73765	1.99302	1.70737
182303_at,182304_s_at	F28H1.4	---	4.48437	4.95927	-1.08443	2.55	-0.075175
193100_s_at	R05F9.12	---	4.47363	2.90559	3.87401	2.63132	3.74977
190208_at	H28G03.1	---	4.47295	4.25986	1.35047	1.45594	1.15386
189428_at	F02E11.1	---	4.46714	2.94932	-1.00438	1.31201	-1.01281
188573_at,188574_s_at	H17B01.2	col-70	4.46566	12.8558	2.26016	2.48179	1.52866
184563_at	C10H11.7	---	4.46368	4.24198	1.02562	1.55568	-1.00603
190641_s_at	T14E8.1	---	4.46294	4.60843	1.8375	2.2288	1.95244
180471_at	Y17G7B.8	---	4.46273	2.80493	1.63619	1.38407	1.84382
184291_s_at	T24C12.3	---	4.45965	2.59614	2.01291	2.7671	1.45882
188438_s_at	K03E6.6	pfn-3	4.4595	5.1241	1.17556	2.64716	-1.08204
179553_at	F53F8.4	---	4.45575	3.3401	1.31097	3.27773	1.35219
175185_at	AU113633	---	4.45548	3.42495	1.35583	2.93213	1.20444
172655_x_at	F47B7.1	---	4.45531	3.98991	2.52053	3.33258	2.58112
185211_at	K08D10.8	---	4.45405	4.79359	1.1763	2.39823	1.05064
182849_at	Y37A1B.5	---	4.45182	3.22026	1.86946	3.00415	1.80315
174655_at	CEK039E2R	---	4.44889	3.51184	1.52701	1.86379	2.6836
174094_at	CEC9486	---	4.44728	3.18676	1.7121	2.91759	2.49535
180985_s_at	F46G10.2	---	4.44705	2.92172	3.11512	3.09152	3.94518
189413_at	E03E2.1	cyp-43A1	4.4468	3.52448	1.25572	1.46688	1.62622
174021_at	10198000	nhr-45	4.44461	4.58377	1.36932	1.82211	1.37778
174007_s_at	CE1672	---	4.44329	1.83927	2.15949	1.41073	2.94003
192353_at	ZK892.2	nlt-1	4.4409	3.08229	2.58967	3.54398	3.30033
178357_at	ZK520.2	---	4.43522	2.89035	-1.04861	1.13649	1.10265
189666_s_at	T08H10.1	---	4.43179	3.63783	2.28851	2.31083	2.22604
178638_at	D2089.2	---	4.42893	4.39923	-1.001	2.07478	-1.01574
191060_at	T07C12.7	---	4.42727	3.31067	1.65556	2.20154	1.80569
188353_s_at	C05E11.8	flp-12	4.42223	5.09103	2.07	2.797	2.47284
184266_at	Y51H4A.17	sta-1	4.42102	3.41	2.34951	3.43921	4.44553
194054_s_at	F08A8.3	---	4.41734	3.47087	1.82039	1.9127	-1.21452
190740_at	C50F4.2	---	4.41581	3.19754	1.00588	1.03579	-1.00475
191455_s_at	C34G6.4	pgp-2	4.415	3.54644	1.72007	1.67007	1.12959
175541_at	AU116367	twk-18	4.41224	1.93908	1.51109	2.32141	1.39473
184550_at	Y47D3A.11	---	4.40352	4.54902	1.00494	1.92872	-1.0011
188909_at	C55A6.3	---	4.40284	3.29352	1.17412	1.3536	-1.00879
174783_s_at	CEK033D4R	---	4.40055	3.59808	-1.02789	1.33963	-1.05575
183652_at	K01A2.2	---	4.39974	2.41056	2.95324	11.5188	19.345
182024_at	F35C8.6	pfn-2	4.39719	4.5645	1.68983	2.61558	1.85916
185295_s_at	C01B10.3	---	4.39682	4.59004	1.81592	1.93064	1.71417
187662_at	F32H5.3	---	4.39541	1.52324	2.02094	1.21637	1.87938
176711_at	Y66A7A.7	---	4.39236	6.65172	1.03509	1.27741	1.17339
181393_at	F17C11.6	---	4.39204	3.13232	-1.11693	1.68037	-1.03511
186418_at	Y41C4A.13	---	4.39147	5.62783	1.53119	2.3932	1.64246
172526_x_at	K01A2.8A	---	4.38824	4.20761	1.88288	3.67047	1.96892
175854_s_at	M70.3B	---	4.37996	4.23852	-1.0012	2.12354	1.10724
173578_s_at	CEK046D2R	---	4.36863	4.65262	1.92551	2.74457	2.17153
171782_x_at	CEC699	---	4.36855	4.82974	1.21324	1.97799	1.27623
192225_at	T14D7.1	---	4.36794	4.47078	-1.02953	2.1723	1.33653
184537_at	Y49E10.10	---	4.36521	6.29356	-1.00292	1.76854	1.22002
180810_at	R10D12.9	---	4.35457	2.55216	1.0991	-1.02273	1.04295
184091_at	C26F1.5	grl-10	4.35317	4.82482	-1.05239	1.75642	-1.02755
189898_s_at	C44B7.8	pmp-1	4.34895	1.97908	1.70267	2.52585	1.29134
190388_at	T16G12.7	---	4.3482	3.38562	1.06241	1.09008	-1.00981
173609_at	CEK100C8R	---	4.34143	2.44992	1.90665	2.30707	2.31591
188945_at	F20G2.2	---	4.34036	2.61074	1.45453	1.66216	1.25724
180361_at	F42G2.2	---	4.34005	2.41277	1.13057	1.92497	1.46979
180923_at	F44D12.8	---	4.33984	3.86854	1.11632	1.40449	-1.00798
186239_at	T03F1.10	clec-53	4.33703	1.60333	-1.01262	1.16702	-1.17491
188474_s_at	C14B9.2	---	4.33602	3.66675	1.51632	1.76171	1.83042
192555_s_at	VW02B12L.1	vha-6	4.33549	2.72291	1.46518	2.20205	1.48767
182338_at	T05E7.1	---	4.33175	2.03723	1.37254	1.92394	1.28007
173209_s_at	AU113289	---	4.33166	1.45448	1.35603	3.24375	5.28255
192782_at	H12C20.3	nhr-68	4.33147	3.80054	1.33564	3.77041	1.625
174785_at	CEK099D7R	---	4.32455	5.9164	1.503	1.22883	1.03958
175052_at	CEK133E3R	---	4.32328	3.60969	1.42136	2.07562	1.75322
191418_at	ZC443.6	ugt-16	4.32207	2.67742	-1.00788	1.48233	-1.027
192213_s_at	Y57G11A.1	---	4.31752	4.54222	-1.00738	1.47342	1.2179
190231_at	T01H8.2	---	4.31587	2.00105	2.14654	2.3656	1.62426
174069_at	C66934	tag-234	4.31408	3.12853	1.29604	1.38278	1.44779
189485_at	B0213.14	cyp-34A8	4.3134	5.3246	3.13554	1.49643	2.20016
180959_s_at	F42F12.4	---	4.31077	2.4199	1.66548	2.53236	1.49256
181694_at	F48D6.4	---	4.30918	4.3536	1.92003	2.53828	2.6413
193872_s_at	F29D11.1	lrp-1	4.30807	6.65321	1.78873	2.70448	2.15743
186241_s_at	F49C12.14	---	4.30733	2.80292	1.9331	2.09852	3.44596
174166_at	C38649	---	4.30331	5.04889	1.22853	2.88651	1.09281
181152_at	T08A9.7	---	4.30215	2.87075	2.36091	3.4719	3.75174
190478_at	C37A2.3	---	4.30106	2.35795	1.00935	1.07418	-1.01033
193208_s_at	ZC101.2B	---	4.30092	9.28428	2.64506	3.13886	1.80684
181559_at	C24A3.2	---	4.30079	4.88685	1.70098	2.53251	1.50172
174111_at	C51467	snf-3	4.30065	3.32897	3.20675	2.18781	2.19607
175801_at	4929360	elt-3	4.29568	2.55745	2.71771	3.74964	3.19721
193885_at	B0393.5	---	4.2942	4.03449	1.03477	1.38659	1.00205
192930_s_at	ZC455.10	fkb-4	4.29381	6.07057	1.04177	1.72636	-1.03785
182261_at	C23H3.2	---	4.28844	3.35544	2.31685	2.56052	2.1834
191857_s_at	T05A10.5	---	4.28667	1.44071	1.01144	1.06391	-1.00077
192003_s_at	K11G12.5	---	4.286	3.98354	2.10838	2.85051	1.99779
192659_at	C14B9.1	hsp-12.2	4.28466	4.64791	1.32092	1.61747	1.28813
193926_at,193927_s_at	Y48A6B.7	---	4.2808	1.53989	3.16446	4.09376	2.88266
175490_at	AV199200	---	4.28026	3.04604	2.02811	2.3257	2.0586
176818_s_at	C02F12.7	tag-278	4.28022	7.02771	-1.00655	1.2393	-1.04156
190616_at	R12C12.1	---	4.27917	2.95031	1.33357	3.41024	-1.25777
179239_at	F53H4.3	---	4.27607	13.4675	1.45728	1.5092	-1.02698
193526_s_at	F14D12.2	unc-97	4.27494	4.1066	1.36758	2.38258	1.47959
191707_at	F38H4.4	---	4.2713	3.52373	1.00763	1.1132	-1.00433
189502_at	F07H5.2	sgn-1	4.26993	3.09271	1.11043	2.20975	-1.1169
173839_at	C65082	---	4.26955	9.03449	1.01332	1.0231	1.00126
180298_s_at	K02E11.1	ent-3	4.25991	3.91642	1.0051	1.22094	-1.00248
178352_at	R05D7.1	---	4.25895	3.42288	-1.00186	1.59362	1.00179
179078_s_at	F54C9.3	---	4.2566	3.76513	1.86473	2.21741	2.39141
177250_at	M162.5	---	4.2558	6.09723	2.03172	5.54863	1.9429
178854_at	M05B5.2	---	4.25417	4.45133	1.3054	2.19666	1.82041
188156_at	C52A10.1	---	4.25159	3.55928	1.59368	1.432	2.11578
178182_at	F44G4.5	---	4.24586	4.96902	1.03301	2.53099	-1.12754
188525_at	F42G9.2	cyn-6	4.24279	3.32035	1.35994	2.23838	1.76174
184500_s_at	C23H5.8B	---	4.23877	3.04521	1.91472	1.53489	1.5867
179607_at	C18E9.9	---	4.22758	3.36793	-1.04662	1.99649	1.88484
189044_s_at	T05A7.6	---	4.22668	4.24841	-1.06891	1.09972	-1.13287
174286_at	C34544	---	4.22474	2.83738	1.55102	1.60234	1.24788
190638_s_at	C09B9.4	---	4.22419	4.31825	-1.08356	2.03221	-1.1178
186360_at	K07C11.8	---	4.21963	4.95298	1.56742	3.68275	1.05076
194059_at	F08A8.2	---	4.21856	1.57681	-1.06453	2.84434	-1.42358
173059_at	C57176	---	4.21793	2.73338	1.8581	1.53618	1.34609
182553_at	C54D10.3	---	4.2166	3.84608	2.69969	-1.3763	2.31976
175241_at	AV200649	---	4.21625	3.10866	1.49088	1.99944	1.44948
173239_s_at	CEC188	ucr-2.2	4.214	3.2562	1.73059	2.17029	1.62103
178918_at	T06D8.1	---	4.21141	3.56407	2.26353	4.49145	3.60061
188716_s_at	ZK430.8	---	4.20892	5.65301	1.69104	2.49723	1.34699
189296_s_at	T02B5.3	---	4.20694	2.76903	1.3466	1.11393	1.16183
175691_s_at	5002307	---	4.19973	3.52374	1.33336	1.60159	1.52506
178935_at	F07D3.3	---	4.19686	1.79666	1.00717	-1.01441	-1.00773
174051_s_at	C67643	---	4.19667	8.02219	1.52205	2.70095	1.58236
193144_at	Y69E1A.5	---	4.19633	2.32181	1.18798	1.88533	1.10864
188806_at	C05D12.2	---	4.19138	1.42252	3.08893	-1.00201	3.49177
171746_x_at	CEK102EZR	---	4.19068	4.58703	1.02752	2.1475	1.02862
189864_s_at	F19C7.7	col-110	4.18736	2.96181	1.00486	1.92905	-1.00825
184320_at	C14F11.4	---	4.18691	5.60386	1.05277	2.95316	-1.18008
189456_at	ZK892.3	---	4.18658	5.20887	1.01077	1.83807	-1.00405
180761_at	F42A9.3	---	4.18554	6.11707	-1.07146	1.22142	-1.09828
173620_s_at	CEK112A7R	ugt-51	4.18068	4.11422	1.40436	1.4151	1.22757
179555_at	W09D6.5	---	4.18055	3.59993	1.10235	1.91462	1.24232
177482_at	ZK525.2	aqp-11	4.17475	2.71168	1.79167	1.9141	1.4531
175819_s_at	8979463	fshr-1	4.17093	2.93358	1.16475	1.77232	1.28149
179015_at	F53F1.6	---	4.17076	1.89603	1.06577	2.38066	1.6597
183539_s_at	C06E7.4	---	4.16869	6.41236	1.06924	1.58212	1.17331
179335_at	K08E7.5	---	4.16527	4.72578	1.00928	1.18578	-1.00501
177747_at	F58G6.2	srm-3	4.16197	4.16592	-2.23907	-1.9599	-2.65193
188334_at	H14N18.1	---	4.1609	3.05906	1.4242	1.35376	2.00311
180309_s_at	F49E2.5A	---	4.16081	3.49597	1.65003	2.58329	1.58063
191034_s_at	T03D8.3	sbt-1	4.15964	5.6994	2.53081	3.65565	2.54734
183616_s_at	F47B3.7	---	4.15769	4.91435	-1.00908	2.53813	-1.11975
171905_x_at	AU116226	---	4.15385	4.21673	1.35246	3.72147	2.8233
179907_at	T20H4.2	---	4.14588	3.34719	-1.27386	1.70287	-1.25525
180685_at	C54E4.2	---	4.14495	4.25371	1.28601	2.68002	1.15076
172844_x_at	F41E7.5	---	4.14416	3.15444	-1.35439	3.39045	-1.14667
192280_s_at	F08G2.1	his-15 /// his-11 /// his-44	4.13871	1.37853	-1.69743	2.10522	-1.26767
178210_at	Y69H2.9	---	4.13845	2.67193	1.35264	1.01441	3.40458
183550_at	C46G7.1	---	4.13651	2.64803	1.59942	2.48474	2.07311
179435_at	T04B2.3	---	4.13331	3.65589	1.11055	1.33269	1.07154
194038_s_at	C44B7.9	pmp-2	4.13287	4.74296	1.25331	2.12065	1.45342
172570_x_at	Y51A2D.14	---	4.12589	2.50216	2.16121	3.75577	1.77811
193008_at	F23B2.2	---	4.12236	4.15972	1.47496	2.83734	1.38263
183332_at	K09E2.3	---	4.12152	5.36068	1.47395	3.15189	1.62959
177038_at	Y94H6A.D	---	4.11958	3.59535	1.01163	1.40514	1.76316
183575_at	T14A8.2	---	4.11957	6.44679	1.01614	2.68499	-1.04601
180765_at	W02D7.2	---	4.1178	1.36502	1.69554	3.30951	1.83827
182980_at	T08B1.4	---	4.11772	4.98099	1.72099	2.32627	2.39988
172932_x_at	ZC101.2A	---	4.11299	5.56706	1.55921	2.01936	1.26689
185916_at	R11G11.6	---	4.11126	8.53659	1.00107	1.54054	-1.01608
190057_s_at	C37C3.6A	---	4.11011	4.93411	2.18229	2.75076	1.98179
171982_x_at	AU115936	---	4.10565	7.14469	2.73227	1.09997	2.60872
186604_s_at	Y38C1AB.5	---	4.09836	5.01134	1.01983	2.03601	1.02261
191434_at	T25B9.7	ugt-54	4.09685	3.31731	1.01659	1.49469	1.96436
188589_at	F33D11.3	col-54	4.09654	6.42355	1.12877	1.82568	1.15053
174173_at	C57017	---	4.09653	2.39215	1.39367	1.02286	1.14215
184599_at,184600_s_at	C01B10.6	---	4.09319	2.65491	2.56148	1.94603	4.14194
192973_s_at	T22E5.5	mup-2	4.09269	4.13974	1.43674	3.0168	1.35166
192888_s_at	T05D4.1	---	4.08965	3.3917	1.94817	4.05559	3.21096
189430_at	C12D5.7	cyp-33A1	4.08745	3.04384	1.76517	2.51226	4.42966
192704_at,192705_s_at	C05D2.3	---	4.08713	3.52387	0.0896116	0.508355	0.193839
184751_at	Y53F4B.19	---	4.08023	3.4221	1.00087	1.32472	-1.00741
192992_at	Y51A2D.13	---	4.07912	2.69352	2.0832	2.30586	2.81575
174880_at	CEK124A6R	tag-249	4.07798	4.59412	1.00222	-1.01005	-1.01319
193011_at	F12B6.2	---	4.07579	1.65733	1.61214	2.53831	1.71945
193448_s_at	Y8G1A.2	inx-13	4.07292	4.72204	1.66975	3.15957	1.70338
174324_s_at	C57525	---	4.07291	2.86419	1.17399	2.1846	1.25157
176616_s_at	F10E9.6	---	4.07019	4.3764	2.2071	3.48755	2.95026
177923_at	R13H4.5	---	4.068	3.92966	2.04204	2.8861	2.53115
174339_at	C59782	---	4.06238	3.41909	1.31267	2.21838	1.81458
186950_at	C05B5.6	---	4.06036	5.94451	1.32327	1.65993	1.86624
192656_s_at	K10G9.1	---	4.05868	5.43515	1.38208	1.39831	1.68423
181056_at	C31H1.6	---	4.05696	3.95514	1.70911	2.41519	1.93685
188278_s_at	T20B3.2	tni-3	4.05644	3.96914	3.31244	2.84624	4.75444
194170_s_at	C51901	unc-15	4.05397	3.48383	2.06208	2.5988	1.88618
177842_at	T22C8.6	---	4.05361	7.54967	1.00347	1.10994	1.10694
178382_s_at	F55F3.1	aakb-1	4.05326	4.63493	1.5274	2.36414	2.1655
190931_s_at	F14H8.1	obr-2	4.04872	4.15228	-1.35784	1.65854	1.26242
191708_s_at	F57C12.5	---	4.04161	3.99316	1.89158	2.23348	1.96757
184169_s_at	C01G12.3	---	4.04111	4.18823	1.26286	2.06996	1.18829
189227_at	W07B8.1	---	4.04047	2.94131	1.61348	1.0058	1.34559
192571_s_at	C51E3.7B	---	4.03852	6.83285	2.66799	3.26371	2.49443
188307_at	Y53F4B.28	ptr-20	4.03684	6.49245	1.66035	1.36115	2.08521
172942_x_at	C03G6.19	srp-6	4.03069	3.9632	1.54401	2.69139	1.78445
182082_at	C49A1.10	---	4.02969	3.2916	1.01005	1.81129	1.15948
174578_at,174579_s_at	CEK001AZR	---	4.02052	3.95544	0.058799	2.12538	1.24893
182917_at	F37B12.1	---	4.01732	3.82109	2.36958	3.68532	1.92698
191879_at	D2045.8	---	4.00404	4.77141	1.37716	1.59617	3.21008
193874_at	T10B10.2	ucr-2.2	4.00007	3.28181	1.85059	2.55707	1.72471
182486_at	E04F6.8	---	3.99948	4.01726	2.19137	5.2324	3.16392
174327_at	C52233	---	3.99737	2.33525	1.32715	1.62371	1.6019
184853_at	C18A11.1	---	3.99721	2.84191	-1.16162	-1.19582	2.6788
187929_s_at	F56F3.2	---	3.99536	2.68175	1.8064	2.8513	1.34261
172701_x_at	C29F4.1	col-125	3.99272	4.586	1.35487	2.86799	1.21995
194070_at	F22D6.1	kin-14	3.98962	3.94039	-1.14315	1.86234	-1.03095
180913_at	F32A5.5	---	3.9888	3.38965	-1.96042	3.69522	3.19728
175271_s_at	AU116228	---	3.98686	2.20355	1.97624	1.37126	1.49646
173725_s_at	AV193083	elo-6	3.98235	3.46097	1.49283	3.6289	1.15416
179599_at	ZK228.4	---	3.98034	6.12888	1.52833	1.02635	-1.62192
181527_at	C15H9.8	prx-3	3.98026	3.98099	1.61102	1.79174	1.40854
183907_at	ZK1025.7	---	3.97549	4.36518	1.05574	-1.05984	-1.03595
194034_at	K03A1.2	---	3.97361	3.32914	1.22685	2.01765	1.90987
194101_at	C13C4.1	nhr-153	3.96673	2.05799	1.24574	1.67387	1.37885
182803_at	F27C1.3	---	3.96048	4.09886	-1.01632	2.00284	-1.00156
180940_s_at	C18H7.7	---	3.95984	2.41194	-1.01892	1.53173	1.06588
192253_s_at	R09E10.3	---	3.95256	11.3531	1.01423	1.36335	-1.00195
181722_s_at	T01D1.4	---	3.95045	5.3153	1.313	1.8515	1.08664
190223_at	K11E4.2	---	3.94923	2.29776	1.06854	1.25689	1.15427
188180_at	F49E10.3	flp-7	3.94844	3.62783	1.01568	4.32333	1.90861
192403_s_at	F42G8.11	sph-1	3.94536	2.89754	1.21787	1.33105	1.69435
174823_at	CEK025C9R	bcat-1	3.94474	3.68528	2.01435	2.37118	1.8714
181923_at	AH6.2	---	3.93272	4.25877	1.00674	1.54102	-1.00568
173395_s_at	AV199601	dpy-18	3.92537	6.52548	1.16986	2.31745	1.25557
178703_at	T01C3.5	---	3.92519	2.42224	-1.00141	-1.01742	-1.01701
175726_s_at	10197966	nhr-3	3.92514	3.33231	-1.02669	1.83354	2.13687
172991_at	C52621	ptr-4	3.9249	3.38428	-1.01781	1.07417	-1.02362
175618_s_at	1004354	bcat-1	3.92445	4.15006	2.01375	2.50545	1.81342
176166_s_at	Y119D3B.S	fbxa-77	3.9227	2.86758	1.14765	1.41467	1.25815
187361_s_at	F32A5.6	prx-13	3.91791	2.75545	1.27998	1.83332	2.06781
178078_at	T12D8.9	---	3.91334	3.51889	1.35981	1.88607	1.24052
191669_at	T18D3.7	---	3.91311	3.77385	1.30668	2.44267	1.76864
185910_at	CTEL54X.1	fbxa-6	3.9117	4.10203	1.10456	1.13721	1.00529
174873_at	CEK120C8R	mlc-1	3.90605	3.41717	1.61436	2.93897	1.64233
174413_at	C58824	---	3.90528	3.15777	1.97613	2.13667	2.06241
187862_at	C05D10.4	---	3.90466	7.07284	1.02905	1.74925	1.24463
184159_at	T05E12.6	---	3.90168	4.08693	1.12992	1.64104	-1.1674
179406_at	F54D1.1	---	3.90128	5.22043	1.00413	1.2802	-1.00507
191926_s_at	F11C3.3	unc-54	3.89885	3.98731	1.76765	2.44587	1.4573
183122_at	C45E5.1	---	3.89748	2.50679	1.47737	3.70229	1.01358
185399_at	Y75B8A.28	---	3.89627	5.95958	1.06943	1.47607	1.17273
188562_at,188563_s_at	C23G10.1	---	3.89593	1.79416	-1.07437	0.227879	-1.13438
189600_at	F17C8.2	col-89	3.89531	6.22065	1.13953	1.96801	1.12609
178032_at	F08G5.2	acl-13	3.89302	3.77578	1.47925	1.04313	1.01579
185846_at	W01A11.3	---	3.89216	5.03042	1.11937	1.65812	1.24837
175195_at	AU115337	---	3.89154	2.23597	1.20193	1.06895	1.60129
175708_s_at	9857648	lec-5	3.89132	2.24621	1.58601	2.43545	1.54248
191333_at	Y51A2D.11	---	3.89003	3.34515	1.14246	1.06916	1.50277
173218_s_at	AV182309	---	3.8797	3.1566	1.62797	1.63193	1.89931
186840_s_at	Y47G6A.26	---	3.87927	5.18329	1.00345	1.59603	-1.00453
178376_s_at	ZK899.2	---	3.87293	2.3792	1.86688	1.79788	1.92694
186336_at	Y38H6C.15	---	3.86709	2.759	1.30913	1.47929	-1.01139
193165_at	F08F3.3	rhr-1	3.86361	2.54789	3.14546	3.66102	2.15601
191524_at	F55F3.3	---	3.86345	3.98142	1.6168	2.46793	1.90982
178131_at	T16G1.2	---	3.85521	11.9907	1.00405	1.0236	1.12207
188121_s_at	F46G10.5	ptr-24	3.85371	3.33742	1.57188	2.28317	1.0366
192715_s_at	T25B9.2	---	3.85344	1.87996	1.04214	1.01158	-1.0063
193765_at	Y57G11C.24C	---	3.8534	3.59346	1.01643	2.84016	1.0469
171966_x_at	AV182528	---	3.85314	2.34777	2.48494	2.60989	1.62158
173843_s_at	AV197656	kgb-1	3.85036	3.28694	-1.03922	1.55449	1.66839
185893_s_at	M04G12.1A	---	3.84071	2.72361	2.24985	2.83213	2.01915
177279_at	M60.3	---	3.84056	3.07895	1.98644	2.24231	2.63551
178412_at	R02D5.3	---	3.84005	4.11833	-1.0481	1.61586	2.06567
190631_at	F21F3.2	---	3.83892	3.06145	-1.01862	1.59852	1.0839
182906_at	F29B9.7	---	3.83858	4.68185	1.02755	1.08738	-1.00506
180758_at	T23E7.4	---	3.83684	3.02353	2.81388	5.05098	3.71531
175390_at	AV200084	flp-16	3.83519	5.99679	1.12501	3.60678	2.26631
191625_s_at	K03H1.3	sdz-17	3.83497	2.73835	1.22662	1.6004	1.26582
174294_at	C29800	---	3.83317	5.99403	-1.00738	1.1546	-1.0416
180993_at	C31H1.1	---	3.83291	3.08096	-1.13557	1.63799	-1.21547
185201_s_at	Y116A8C.4	---	3.83276	4.04542	1.00015	-1.0008	-1.01784
175715_s_at	4432966	---	3.83236	3.73578	2.81898	2.01192	2.46882
193676_s_at	F33D4.2A	---	3.82895	2.8108	1.56275	1.93353	1.63596
184787_at	F46G11.2	---	3.8199	3.29396	1.01286	1.00066	1.00412
180261_s_at	F52E4.5	---	3.81941	3.23315	1.21903	1.55234	3.17282
190353_s_at	K04H4.1	---	3.81457	3.81371	1.86742	2.65603	1.6064
180462_at	C07E3.10	---	3.81442	2.93923	-1.01906	1.75839	-1.0755
185055_at	C10H11.6	ugt-26	3.81434	5.23989	1.09904	1.29258	-1.42109
185745_at	Y57G11C.5	---	3.81213	3.21424	1.43853	2.15248	1.08158
171758_x_at	CEK004C7F	---	3.81124	2.49174	1.6102	2.51492	1.65137
177829_at	F14E5.5	---	3.81022	4.85026	-3.858	1.63779	-3.00519
190281_at	W01A11.4	lec-10	3.80993	3.39717	-1.49953	2.04156	1.051
175254_at,175255_s_at	AV200309	---	3.80765	2.44992	1.17385	0.0461576	1.08395
185723_at	H14N18.3	---	3.80585	2.28969	1.80307	2.57596	2.24855
183790_s_at	F42G10.1	---	3.80582	2.54099	-1.16574	2.03485	-1.31379
187854_s_at	F39C12.2	---	3.80232	2.00091	1.26238	1.44614	1.29024
174855_at	CEK025G2R	---	3.80169	3.54933	1.40577	2.33862	1.32017
179349_at	T04F8.8	---	3.80119	3.4422	1.39034	3.39023	1.52807
189079_s_at	C25A11.3	---	3.79994	4.60904	1.37972	2.72069	1.41787
190917_at	C53B4.7	---	3.79919	3.54789	-1.3038	1.69267	-1.05622
175770_s_at	3002916	---	3.79735	3.67043	1.59152	1.10704	1.31432
192012_s_at	T19D12.2	---	3.78629	3.46792	1.58271	1.76062	1.27899
190815_s_at	K10C2.1	---	3.78075	2.53378	1.10244	2.4838	-1.25429
179528_at	ZK856.7	---	3.77864	2.83711	2.07614	3.46354	2.27373
185270_at	F53E10.4	---	3.77788	1.5752	-1.43209	1.00742	-1.36051
192499_at	E04F6.3	maoc-1	3.77781	3.50534	1.79837	2.25627	2.60252
184051_at	C26F1.1	---	3.77417	4.801	-1.00962	1.26593	1.04973
184308_at	K11H12.7	---	3.76746	2.88599	2.12355	3.41771	1.7119
187452_at	C31H2.4	---	3.76639	2.18034	1.31428	1.26166	1.06028
187985_at	F44G3.6	skr-3	3.76632	3.40861	-1.2513	1.96579	1.19241
194226_x_at,194249_x_at	C48277	---	3.76609	3.67201	1.65334	3.2648	1.82723
172298_x_at	F49E2.5E	---	3.76508	2.61652	1.55771	2.77709	1.68934
180617_s_at	Y44A6D.2	---	3.76257	6.32165	1.16654	2.43941	1.11684
192218_at	C54G4.1	---	3.75941	3.64007	1.41006	1.8714	1.73111
188564_at	F10E7.4	spon-1	3.75941	2.80197	1.25191	2.56988	1.48759
184431_at	C18A11.3	---	3.75611	2.33256	-1.48427	3.29434	-1.62284
190436_at	F07A5.7	unc-15	3.75492	3.85808	1.79317	2.73142	1.8044
188644_at	K02C4.4	ltd-1	3.74881	10.5419	1.07848	2.24854	1.71368
171752_x_at	CEK035FXR	---	3.7487	2.85233	1.18235	1.65466	1.33052
184542_at,184543_s_at	Y57G7A.5	---	3.74635	2.8266	-0.0361985	1.52039	-1.0648
174315_at	C58309	---	3.74383	3.05562	-1.01509	1.14189	-1.04397
190242_at	F02E8.1	asb-2	3.74045	3.05366	1.96566	2.52892	1.9758
187469_s_at	ZK1321.3	aqp-10	3.73695	2.63788	1.30038	2.0191	1.35815
188014_s_at	F32B6.7	ssp-32	3.73107	4.35237	-1.20154	2.24803	-1.1023
185124_at	T10B11.5	---	3.72887	1.85419	-1.00667	1.71714	1.21834
190307_s_at	ZK131.4	his-14 /// his-26 /// his-10	3.7281	1.74088	-1.09983	2.33432	-1.02947
182091_s_at	T04A11.4	---	3.72538	2.68813	-1.75982	5.27542	-1.43323
174191_at	C57206	---	3.72533	1.88754	-1.25855	2.20691	1.14563
183425_at	F35C8.5	---	3.72363	2.80752	1.20506	1.63733	1.6121
175552_at	AV185282	---	3.71743	5.03167	1.0777	1.04742	1.57066
194068_s_at	T23G11.6	---	3.71519	4.78445	1.04394	2.60698	1.23422
180284_at	H32K16.1	---	3.71518	2.20374	1.27166	1.67324	1.59241
187829_s_at	F55C12.3	tag-234	3.71501	2.32016	1.00374	1.07149	1.29006
174420_at	C56886	---	3.71256	1.92879	3.14365	1.63342	2.5459
189268_s_at	C15H9.7	---	3.70711	2.35249	2.40096	1.85335	1.64867
190104_at	E04D5.3	cut-4	3.70708	13.9465	1.62628	2.9288	1.20765
189820_at	C33G3.4	---	3.70127	1.79718	1.67328	1.23026	2.43292
189836_at	F22E10.5	---	3.70089	2.41397	3.71503	3.45186	1.87092
193014_s_at	C33F10.5A	---	3.70065	3.27186	1.35296	1.66789	1.3207
194003_s_at	C52E4.2	mif-2	3.69801	3.39434	2.74854	2.11696	2.67917
187493_at	T28D9.3	---	3.69762	4.07585	1.06626	2.81141	1.35092
172625_x_at	B0464.3	nlp-36	3.69665	2.58952	1.50368	2.24265	1.76043
174947_s_at	CEK058EZR	---	3.69249	2.93379	-1.02346	1.3693	-1.0191
177501_at	F42G4.2	---	3.69042	2.58721	1.02649	-1.01729	-1.0152
190996_at	F09F3.6	---	3.69024	1.65692	1.35238	-1.00917	1.09122
192441_s_at	F13B10.1B	---	3.68981	3.7956	1.97713	2.45995	5.24336
188486_s_at	K10B4.6	---	3.68881	2.63818	-1.23597	1.83765	1.77892
173778_s_at	AU115553	---	3.68832	2.43282	1.23021	1.34266	1.28903
182192_s_at	C24A1.3	---	3.6882	3.45977	1.2137	1.84965	1.1039
191147_at	C18G1.2	---	3.68199	4.12129	1.70439	2.05833	1.95609
190523_s_at	F53H10.2	---	3.68077	3.23049	1.58475	2.1759	1.93615
190110_at,190111_s_at	H22K11.2	---	3.68064	1.73972	1.14218	1.53834	1.15586
173050_at	CEK002H6R	---	3.68028	3.64555	1.06524	1.27662	1.11015
193147_at	F01G10.10	---	3.6795	7.1943	1.00714	-1.01313	-1.00334
174542_at	CEK006F7R	---	3.67876	3.25751	2.00725	1.99151	2.2705
174791_s_at	CEK007EXR	anc-1	3.67786	2.23555	1.71531	2.17032	1.44469
173330_s_at	AV201115	rpl-11.2	3.67781	3.2999	1.76646	3.6268	1.66174
185069_s_at	ZK1055.6	---	3.67387	3.44421	1.08578	-1.01879	1.26314
181334_s_at	C27H5.4	---	3.6723	2.80133	1.21533	3.28908	1.43246
181122_at	F23F1.7	---	3.66966	1.67622	2.52855	2.41167	3.22016
182563_at	R03A10.5	---	3.66701	6.90282	1.51131	2.31201	1.39164
193647_s_at	F52A8.2	gpb-2	3.6656	3.50657	1.6683	2.64096	2.41509
189527_at,189528_s_at	T09B4.8	---	3.66536	2.10645	1.59857	3.14071	1.24899
174808_at	CEK096D7R	---	3.66375	2.95863	1.56872	1.74866	1.49553
193332_at	Y18D10A.8	---	3.66268	3.86492	1.66604	2.34127	1.37103
174754_at	CEK042D5R	---	3.65832	2.39642	1.36664	1.30553	1.12885
193637_at	E02H1.7	nhr-19	3.65641	1.84959	1.44781	3.20134	2.74333
187608_s_at	Y55F3AM.10	---	3.65476	2.36034	1.29689	1.60951	2.08338
187323_at	F13D12.6	---	3.65413	3.04338	1.92094	1.1979	2.78791
182597_at	T07E3.4	---	3.65296	1.97637	1.8587	1.78342	1.7441
176441_at	Y102A11A.F	---	3.65188	3.14249	1.54006	1.8792	1.31378
176505_at	Y14H12A.1	---	3.64975	1.2253	1.49035	3.01433	1.67576
192962_at	T11G6.3	---	3.64957	5.18143	1.40741	2.98808	1.92616
185554_s_at	Y39B6B.GG	---	3.64839	2.87863	2.21823	2.52736	2.40382
188851_at	ZK1127.2	---	3.64784	2.95541	1.94727	2.0136	1.12476
182206_s_at	F55A4.8	---	3.64267	3.44666	1.09872	1.15705	1.26684
[truncated: 1,778 more rows]
