# Supplementary material for: Genetic and Physiological Activation of Osmosensitive Gene Expression Mimics Transcriptional Signatures of Pathogen Infection in C. elegans
Source: PLoS One. 2010 Feb 2;5(2):e9010. doi: 10.1371/journal.pone.0009010 (PMC2814864; doi:10.1371/journal.pone.0009010)
Supplement: Table S7 — Overlap between ORGs and genes regulated by eight different models of pathogen infection (Excel file). (0.02 MB XLS) [file pone.0009010.s011.xls]

## Sheet: Sheet1
Supplementary Table 7. Overlap between ORGs and infection regulated genes
1 - Wong, D., et al., Genome-wide investigation reveals pathogen-specific and shared signatures in the response of Caenorhabditis elegans to infection. Genome Biol, 2007. 8(9): p. R194.
2 - Shapira, M., et al., A conserved role for a GATA transcription factor in regulating epithelial innate immune responses. Proc Natl Acad Sci U S A, 2006. 103(38): p. 14086-91.
3 - Troemel, E.R., et al., p38 MAPK regulates expression of immune response genes and contributes to longevity in C. elegans. PLoS Genet, 2006. 2(11): p. e183
4 - O'Rourke, D., et al., Genomic clusters, putative pathogen recognition molecules, and antimicrobial genes are induced by infection of C. elegans with M. nematophilum. Genome Res, 2006. 16(8): p. 1005-16
5 - Pujol et al., Anti-Fungal Innate Immunity in C. elegans Is Enhanced by Evolutionary Diversification of Antimicrobial Peptides, PLOS Pathogens, 2008, 4(7):e1000105
Pathogen	E. cartovara1	S. marscens1	E. faecalis1	P. luminescens1	P. aeuroginosa2	P. aeuroginosa3	M. nematophilium4	D. coniospora5	Any pathogen6
ORGs	324	324	324	324	324	324	324	324	324
# of genes regulated by pathogen	1018	1211	1237	1238	222	590	86	925	5095
# of overlapping genes	27	24	49	57	21	73	17	40	170
Enrichment score	1.1	0.8	1.6	1.9	3.9	5.2	8.2	1.8	1.4
P-value	p < 0.323	p < 0.185	p < 3.175e-04	p < 1.110e-06	p < 8.938e-08	p < 2.072e-32	p < 1.716e-11	p < 2.080e-04	p < 3.685e-08
